# Supplementary material for: Proteomic and transcriptomic analyses identify apo-transcobalamin-II as a biomarker of overall survival in osteosarcoma
Source: Front Oncol. 2024 Oct 18;14:1417459. doi: 10.3389/fonc.2024.1417459 (PMC11527601; doi:10.3389/fonc.2024.1417459)
Supplement: Supplementary File 2 — All Naive OSA, 2-year Survival Analysis: Raw proteomics data (RFUs), comparison between naive, all OSA, 2-year survival analysis, and Reactome pathway analysis. [file DataSheet2.xlsx]

## Sheet: raw_data
	SeqId	10000-28	10001-7	10003-15	10006-25	10008-43	10010-10	10011-65	10012-5	10013-34	10014-31	10015-119	10021-1	10022-207	10023-32	10024-44	10025-1	10030-8	10034-16	10035-6	10036-201	10037-98	10039-32	10040-63	10041-3	10042-8	10043-31	10044-12	10045-47	10046-55	10047-12	10048-7	10049-112	10053-5	10054-3	10056-5	10058-1	10063-10	10064-12	10069-2	10070-22	10073-22	10074-128	10075-75	10076-1	10078-5	10080-9	10081-17	10082-251
	SeqIdVersion	3	3	3	3	3	3	3	3	3	3	3	3	3	3	3	3	3	3	3	3	3	3	3	3	3	3	3	3	3	3	3	3	3	3	3	3	3	3	3	3	3	3	3	3	3	3	3	3
	SomaId	SL019233	SL002564	SL019245	SL019228	SL019234	SL014943	SL019246	SL014669	SL025418	SL007803	SL014924	SL025418	SL019229	SL004071	SL019235	SL008018	SL006373	SL025418	SL007389	SL019252	SL025986	SL005262	SL007662	SL007226	SL015131	SL019249	SL012823	SL010989	SL003727	SL004553	SL011998	SL019242	SL004474	SL019232	SL007372	SL013796	SL019237	SL011550	SL013908	SL016406	SL011411	SL014748	SL019254	SL019225	SL007063	SL019240	SL019243	SL019251
	TargetFullName	Beta-crystallin B2	RAF proto-oncogene serine/threonine-protein kinase	Zinc finger protein 41	ETS domain-containing protein Elk-1	Guanylyl cyclase-activating protein 1	Beclin-1	Inositol polyphosphate 5-phosphatase OCRL-1	SAM pointed domain-containing Ets transcription factor	Fc_MOUSE	Zinc finger protein SNAI2	Voltage-gated potassium channel subunit beta-2	Fc_MOUSE	DNA polymerase eta	Vitamin D3 receptor	4-hydroxy-2-oxoglutarate aldolase, mitochondrial	Dihydrolipoyl dehydrogenase, mitochondrial	Adenine DNA glycosylase	Fc_MOUSE	Dual specificity protein phosphatase 4	Zinc fingers and homeoboxes protein 3	Sialic acid-binding Ig-like lectin 12:Ig-like V-type 2 domain, Isoform long	Purine nucleoside phosphorylase	Tumor protein 63	Hepatocyte nuclear factor 4-alpha	Serine/threonine-protein kinase Sgk3	Bromodomain-containing protein 4	Protein Wnt-10a	Cullin-3	Baculoviral IAP repeat-containing protein 2	Neutrophil cytosol factor 2	Core-binding factor subunit beta	Telomeric repeat-binding factor 1	Integrin-linked protein kinase	Gigaxonin	Forkhead box protein M1	UV excision repair protein RAD23 homolog A	E3 ubiquitin-protein ligase FANCL	Putative hydrolase RBBP9	Peptidyl-prolyl cis-trans isomerase NIMA-interacting 1	1-phosphatidylinositol 4,5-bisphosphate phosphodiesterase gamma-2	Tyrosyl-DNA phosphodiesterase 1	Bromodomain-containing protein 2	Acyl-CoA-binding domain-containing protein 6	AP-4 complex subunit mu-1	BAG family molecular chaperone regulator 3	Translation initiation factor eIF-2B subunit alpha	DNA-binding protein SATB2	Neurofilament light polypeptide
	Target	CRBB2	c-Raf	ZNF41	ELK1	GUC1A	BECN1	OCRL	SPDEF	Fc_MOUSE	SLUG	KCAB2	Fc_MOUSE	POLH	VDR	HOGA1	DLDH	MutY homolog	Fc_MOUSE	DUS4	ZHX3	SIG12:Ig-like V-type 2	PNP	P73L	HNF4A	SGK3	BRD4	WN10A	CUL3	cIAP-1	NCF-2	PEBB	TERF1	ILK1	GAN	FOXM1	RD23A	FANCL	RBBP9	PIN1	PLCG2	TYDP1	BRD2	ACBD6	AP4M1	BAG3	EI2BA	SATB2	NFL
	UniProt	P43320	P04049	P51814	P19419	P43080	Q14457	Q01968	O95238	Q99LC4	O43623	Q13303	Q99LC4	Q9Y253	P11473	Q86XE5	P09622	Q9UIF7	Q99LC4	Q13115	Q9H4I2	Q96PQ1	P00491	Q9H3D4	P41235	Q96BR1	O60885	Q9GZT5	Q13618	Q13490	P19878	Q13951	P54274	Q13418	Q9H2C0	Q08050	P54725	Q9NW38	O75884	Q13526	P16885	Q9NUW8	P25440	Q9BR61	O00189	O95817	Q14232	Q9UPW6	P07196
	EntrezGeneID	1415	5894	7592	2002	2978	8678	4952	25803		6591	8514		5429	7421	112817	1738	4595		1846	23051	89858	4860	8626	3172	100533105	23476	80326	8452	329	4688	865	7013	3611	8139	2305	5886	55120	10741	5300	5336	55775	6046	84320	9179	9531	1967	23314	4747
	EntrezGeneSymbol	CRYBB2	RAF1	ZNF41	ELK1	GUCA1A	BECN1	OCRL	SPDEF		SNAI2	KCNAB2		POLH	VDR	HOGA1	DLD	MUTYH		DUSP4	ZHX3	SIGLEC12	PNP	TP63	HNF4A	SGK3	BRD4	WNT10A	CUL3	BIRC2	NCF2	CBFB	TERF1	ILK	GAN	FOXM1	RAD23A	FANCL	RBBP9	PIN1	PLCG2	TDP1	BRD2	ACBD6	AP4M1	BAG3	EIF2B1	SATB2	NEFL
	Organism	Human	Human	Human	Human	Human	Human	Human	Human	Mouse	Human	Human	Mouse	Human	Human	Human	Human	Human	Mouse	Human	Human	Human	Human	Human	Human	Human	Human	Human	Human	Human	Human	Human	Human	Human	Human	Human	Human	Human	Human	Human	Human	Human	Human	Human	Human	Human	Human	Human	Human
	Units	RFU	RFU	RFU	RFU	RFU	RFU	RFU	RFU	RFU	RFU	RFU	RFU	RFU	RFU	RFU	RFU	RFU	RFU	RFU	RFU	RFU	RFU	RFU	RFU	RFU	RFU	RFU	RFU	RFU	RFU	RFU	RFU	RFU	RFU	RFU	RFU	RFU	RFU	RFU	RFU	RFU	RFU	RFU	RFU	RFU	RFU	RFU	RFU
	Type	Protein	Protein	Protein	Protein	Protein	Protein	Protein	Protein	Protein	Protein	Protein	Protein	Protein	Protein	Protein	Protein	Protein	Protein	Protein	Protein	Protein	Protein	Protein	Protein	Protein	Protein	Protein	Protein	Protein	Protein	Protein	Protein	Protein	Protein	Protein	Protein	Protein	Protein	Protein	Protein	Protein	Protein	Protein	Protein	Protein	Protein	Protein	Protein
	Dilution	20	20	0.5	20	20	20	20	20	20	20	20	20	20	20	20	0.5	20	20	20	0.5	20	0.5	20	0.5	20	20	20	20	20	0.5	20	20	20	20	20	20	20	0.5	20	20	20	20	20	20	20	20	20	0.5
	PlateScale_Reference	875	372.6	205.8	804	655.4	604.8	3676	1917	679.8	1373.9	673.8	1640.3	345.4	823.7	1066.8	1374.2	219.5	4743.1	752.2	2573.8	422.8	2974.2	706.6	26570.2	1003.2	700.2	1465	915.1	1790.1	542.6	1797.9	649	13779.1	688.5	834	13242.8	536.4	1427.2	678.5	1132.8	1031.2	1158.3	327.1	1191.1	840.8	1634.4	746.2	675.1
	CalReference	875	372.6	205.8	804	655.4	604.8	3676	1917	679.8	1373.9	673.8	1640.3	345.4	823.7	1066.8	1374.2	219.5	4743.1	752.2	2573.8	422.8	2974.2	706.6	26570.2	1003.2	700.2	1465	915.1	1790.1	542.6	1797.9	649	13779.1	688.5	834	13242.8	536.4	1427.2	678.5	1132.8	1031.2	1158.3	327.1	1191.1	840.8	1634.4	746.2	675.1
	Cal_PLT25719	0.996243	1.01113	0.893229	0.93034	1.02278	1.04691	1.22277	1.11027	1.11151	1.03246	1.03853	1.00404	0.993671	1.04451	1.00528	0.902239	0.972099	1.6973	1.05365	0.737542	1.00118	0.965085	1.00085	1.30702	0.918177	1.00966	1.38574	1.13437	1.05443	0.791308	0.993425	0.98393	1.1935	0.957713	0.978758	0.896947	0.997953	0.996648	0.983618	1.20485	0.916052	0.976891	1.4821	0.956169	1.04163	1.30962	1.17586	0.977981
	ColCheck	PASS	PASS	PASS	PASS	PASS	PASS	PASS	PASS	PASS	PASS	PASS	PASS	PASS	PASS	PASS	PASS	PASS	PASS	PASS	PASS	PASS	PASS	PASS	PASS	PASS	PASS	PASS	PASS	PASS	PASS	PASS	PASS	PASS	PASS	PASS	PASS	PASS	PASS	PASS	PASS	PASS	PASS	FLAG	PASS	PASS	FLAG	PASS	PASS
	CalQcRatio_PLT25719_200170	1.039	0.983	0.917	1.01	1.05	1.008	1.01	0.901	0.973	0.97	0.985	1.004	1.022	1.064	0.96	0.967	1.015	1.051	0.96	0.918	1.007	1.018	0.999	0.946	0.985	0.96	0.889	0.986	1.093	1.124	1.112	1.003	0.921	0.98	1.001	1.071	0.997	0.995	0.986	0.851	0.996	0.973	0.684	0.997	0.985	0.774	0.965	0.987
	QcReference_200170	2304.3	327.4	173.6	543.1	473.6	306.1	2532.8	1146.8	404	776.1	571.1	915.2	217.9	480.2	634.1	1206.5	148.3	2926.1	460.5	1700.9	241.1	2691.7	672.3	22492.3	785.5	680	642.5	733.6	1300.3	476.5	1131.8	482.5	15679.9	627.5	791.1	10188	362.4	1121.2	686.8	589.2	884.9	752	291.1	888.5	611.4	1188.1	494.5	433.4
	medNormSMP_ReferenceRFU	858.7	552.15	185.9	934.25	824	593.4	2043.8	1520.4	580.6	1119.55	904.75	1015.85	410.1	549.3	925.3	1391.1	315.8	3071.85	626.8	2515.9	377.05	5683.05	798.3	24518.8	1339.8	839.95	519.15	1095.7	1638.2	382.6	1246.35	771.45	28178	420.75	1693.15	20549.2	632.4	1158.25	782.45	1511.8	1300.15	1159.1	1815.45	1576.85	864.65	1400.5	639.05	435.55
	Patient
	1	855	523.7	185.7	765.5	830.4	589.2	1881.2	1401.9	595.5	956.5	930.6	997.8	372.5	573.8	933.7	1767.1	347.8	2833.3	642.2	1874.2	315.8	5426.7	805	27585	1233.2	833.2	653.5	1246.7	1278.7	367.2	1088.4	803.6	17314.6	422	1310.1	18221.1	666.8	1102	833.1	1055.8	1307.2	1214.9	888.7	1559.8	868.2	748	656.1	694.4
	2	826.3	570.8	158.5	886.7	731.8	583.1	2063.3	1578.9	564.6	1017.2	882.1	910.4	348.7	453.2	839.5	1908.3	315.9	2895.8	599.8	2108.7	287	6673.5	4402.2	22406.7	1410.5	902.4	280	1154.2	1701.3	395.4	1207.5	777.3	37494.7	346.1	1909.9	23437.2	640.9	1252.7	812.1	2106.4	1404.5	1117.9	3508.7	1602.6	796	1451.6	562.6	334.4
	3	851.3	512.6	208	861.7	871.7	597.6	2496	1864.4	669.6	995.4	822.2	1024.8	387.5	619.8	932.8	1148.7	279.4	3832.1	700.1	2877.4	420.5	2571.4	689.9	33726.5	1237.7	844.4	602	810.7	1694.3	354.6	1164.9	776.8	12867.7	414.9	1023.2	9149.4	674.4	1250.2	773.8	1043	1196.3	1281.2	804.7	1450.2	1061.5	802.8	684	443.7
	4	1036.6	557.8	168.4	832.6	867.3	632	1930.2	1456.4	590.7	981.2	948.5	1308.9	369.5	521.8	863.9	1465.8	364.7	2534.4	640.7	2573	450	7885.6	921.7	23749	1423	939.6	196.3	1062	1542.1	365.3	1120	845.1	17343.8	411	1319.7	18434.9	799.3	1190.2	855.6	1478.8	1316.3	1386.8	1744.8	1769.6	814	1187.1	549.4	329.4
	5	1016.8	660.8	159.2	848.8	731.8	544.1	1537.6	1381.5	530.7	993.6	956.9	1097.9	304.7	533.1	859.9	1528	292.4	2125	582.6	1632.2	296.9	9606.5	759.9	19526.1	1655.9	946.1	394.7	1666.2	1909.6	351.2	1244	747.1	48993.8	393.4	2854.2	24256.1	684.7	1148.7	831.6	1810.7	1502.4	1198	3798.4	2906.7	758.3	1250.9	533.6	292.3
	6	895	484.4	239.8	915.5	855.7	643.6	2728.8	1478.2	638.9	1026.5	972.4	987.6	1554.8	528.8	799.4	1284.4	333	3412.9	641.5	2602.5	313.2	2894.4	935.6	32674.6	1087.5	848.2	329	953.9	1092.3	379.8	1116.6	809.5	1810.7	379.5	884.9	14129.1	675.4	1112.6	794.8	846.2	1113.1	1194.1	536.5	1312.3	886.4	638.9	612.5	350
	7	785.1	559.4	178.1	1040.3	1245.9	614.3	1923.7	1526.7	606.6	1211.1	877.6	996.3	398.2	599.9	829.8	1049.4	717.9	2847.4	654	3062.8	485.7	3624.3	836.8	21392.2	1380.3	848.8	650	965.3	2229.4	363.5	1253.7	899.9	21524.7	461.1	1522	12481.1	716.7	1006.6	688	1122.7	1227.9	1271.8	1350.5	1460.2	906.8	1137	683.7	436.3
	8	1193.9	523.4	276.2	851.3	772.2	594	2006.2	1328.6	569.8	1032.7	860.8	926.5	400.3	495.8	1141.2	2119.9	347	2742.3	605.2	2397.7	366.5	6430.2	720.9	21976.4	1389.4	879.4	289.8	1068.4	1558.5	382.8	1197.3	765.6	34061.6	548.7	1209.2	16755.2	692.7	1285.1	766.3	1519.2	1388.4	1214	1871.6	1474.5	813.8	1163.7	526.3	419.8
	9	744	592.4	231.1	1119.1	777.9	579	1813.7	1757	713	1136.6	963.5	1119.6	350.3	567.7	942	1334.2	284.4	2870.9	665.8	2042.8	440.9	5732.2	713	30915.7	1484.6	845.5	578.8	1162.8	1419.8	466.4	1171.3	787.4	36036.4	381.2	1702.5	19834.7	656.2	1067.5	764.2	1168.1	1374.6	1299.9	1666.1	1593.7	912.6	978.6	652.2	485.9
	10	785.9	599.1	172.3	789.6	818.2	591	1741.9	1488.4	635.2	971.8	972.4	1067.4	365.4	629.5	833.1	1433	304.6	2756.8	612.5	2017.3	321.9	8453.1	700.2	23135	1307.6	859.6	845.4	1224.5	1393.6	345.8	1126.2	761.1	41781.1	393.3	2172.8	18141.2	658.9	1084	797.5	1360.4	1369.6	1138.3	1832.5	1564.2	1083.1	1060.2	720.4	361.9
	11	850.6	586.7	159	780.8	782.7	578	1637.9	1389.3	605.9	911.5	905.3	915.7	338.3	569	761.9	1647.9	323	2676.5	560.3	3094	296.7	11709.2	684.8	24091.8	1522	910.3	415.9	1108.6	1763.7	312.1	1247	763	31841.3	392.5	1702.9	24988.8	704	1365.8	889.1	1932.5	1724	1217.8	2690.6	1619.8	915.1	1648.6	572.6	353.2
	12	1280.5	519	246.8	1357.8	1447.7	607	2042.8	1243.3	562.6	1925	842.4	951.6	2781.1	570.1	809.6	1221.4	357.1	2482.1	645.2	2018.4	297.9	1287.6	817.6	23833.5	1608.6	943.7	1022.2	679.9	1286.7	418.4	1133	800.2	3432.8	509.8	757.2	4660.2	740.6	1223.7	757.2	927.7	1233.4	1276.7	434.6	1380.6	1040.7	426.2	1105.1	463.4
	13	845.7	489.9	245.2	1021.4	1082.7	587.7	2843.8	1739.1	639.8	1037	823.9	1065.4	364.5	595.8	946.7	1185	277.8	3706.3	692.9	4795.5	311	3974.7	735.9	35472.6	1187.3	836.6	518.5	1195.5	1452.9	379.2	1267.8	774.8	20711.8	429	1086.7	14889.5	663.9	1338.8	761	1282.9	1237.8	1210.6	1089.2	1420.1	878.8	1085.9	634.5	531.3
	14	788.1	502.8	191.4	937.6	865	607.5	2609.8	1440.4	572.1	1226.1	824.3	995.8	2233	562.6	17092.8	1316.3	286.4	3168.8	661.2	2298.4	296.2	2457.2	759.6	38691	1212.2	853.6	553.1	1194.6	1203.3	372.8	1374.3	809.1	8855.6	432.4	1079.9	16255.7	626.5	1156.4	745.7	1065.8	1252.1	1172	756.2	1347.1	1030.7	828.1	596.7	577.9
[truncated: 5,000 more columns]

## Sheet: naïve all OS 2 yr
Sequence ID	Protein Name	UniProt ID	Gene Symbol	Fold.Change	t.statistic	p.value	FDR	Bonferroni
10000-28	Beta-crystallin B2	P43320	CRYBB2	0.049	-2.07	0.061	0.98	1
10001-7	RAF proto-oncogene serine/threonine-protein kinase	P04049	RAF1	-0.095	-0.33	0.76	0.98	1
10003-15	Zinc finger protein 41	P51814	ZNF41	0.1	-0.34	0.76	0.98	1
10006-25	ETS domain-containing protein Elk-1	P19419	ELK1	-0.26	1.16	0.28	0.98	1
10008-43	Guanylyl cyclase-activating protein 1	P43080	GUCA1A	-0.38	0.87	0.46	0.98	1
10010-10	Beclin-1	Q14457	BECN1	0.015	-0.1	0.93	0.99	1
10011-65	Inositol polyphosphate 5-phosphatase OCRL-1	Q01968	OCRL	-0.096	0.84	0.46	0.98	1
10012-5	SAM pointed domain-containing Ets transcription factor	O95238	SPDEF	-0.13	1.81	0.12	0.98	1
10013-34	Fc_MOUSE	Q99LC4		-0.027	-0.1	0.92	0.99	1
10014-31	Zinc finger protein SNAI2	O43623	SNAI2	-0.059	0.05	0.96	0.99	1
10015-119	Voltage-gated potassium channel subunit beta-2	Q13303	KCNAB2	0.085	-1.75	0.13	0.98	1
10021-1	Fc_MOUSE	Q99LC4		0.0022	-0.76	0.49	0.98	1
10022-207	DNA polymerase eta	Q9Y253	POLH	0.031	-1.78	0.1	0.98	1
10023-32	Vitamin D3 receptor	P11473	VDR	-0.07	-0.28	0.8	0.98	1
10024-44	4-hydroxy-2-oxoglutarate aldolase, mitochondrial	Q86XE5	HOGA1	0.041	-1.03	0.33	0.98	1
10025-1	Dihydrolipoyl dehydrogenase, mitochondrial	P09622	DLD	0.27	-0.46	0.68	0.98	1
10030-8	Adenine DNA glycosylase	Q9UIF7	MUTYH	0.032	0.74	0.53	0.98	1
10034-16	Fc_MOUSE	Q99LC4		-0.071	1.04	0.37	0.98	1
10035-6	Dual specificity protein phosphatase 4	Q13115	DUSP4	-0.028	0.56	0.62	0.98	1
10036-201	Zinc fingers and homeoboxes protein 3	Q9H4I2	ZHX3	-0.41	1.32	0.3	0.98	1
10037-98	Sialic acid-binding Ig-like lectin 12:Ig-like V-type 2 domain, Isoform long	Q96PQ1	SIGLEC12	0.022	0.15	0.89	0.99	1
10039-32	Purine nucleoside phosphorylase	P00491	PNP	0.53	-0.21	0.84	0.98	1
10040-63	Tumor protein 63	Q9H3D4	TP63	-0.14	1.03	0.41	0.98	1
10041-3	Hepatocyte nuclear factor 4-alpha	P41235	HNF4A	0.1	-0.22	0.84	0.98	1
10042-8	Serine/threonine-protein kinase Sgk3	Q96BR1	SGK3	0.0095	-0.5	0.64	0.98	1
10043-31	Bromodomain-containing protein 4	O60885	BRD4	0.018	-0.79	0.48	0.98	1
10044-12	Protein Wnt-10a	Q9GZT5	WNT10A	0.093	-0.2	0.85	0.98	1
10045-47	Cullin-3	Q13618	CUL3	-0.058	0.19	0.85	0.99	1
10046-55	Baculoviral IAP repeat-containing protein 2	Q13490	BIRC2	-0.26	1.47	0.25	0.98	1
10047-12	Neutrophil cytosol factor 2	P19878	NCF2	-0.046	0.46	0.66	0.98	1
10048-7	Core-binding factor subunit beta	Q13951	CBFB	-0.11	2.14	0.059	0.98	1
10049-112	Telomeric repeat-binding factor 1	P54274	TERF1	0.019	0.68	0.56	0.98	1
10053-5	Integrin-linked protein kinase	Q13418	ILK	-0.31	1.26	0.23	0.98	1
10054-3	Gigaxonin	Q9H2C0	GAN	-0.062	-0.34	0.76	0.98	1
10056-5	Forkhead box protein M1	Q08050	FOXM1	-0.22	0.4	0.71	0.98	1
10058-1	UV excision repair protein RAD23 homolog A	P54725	RAD23A	0.28	0.23	0.83	0.98	1
10063-10	E3 ubiquitin-protein ligase FANCL	Q9NW38	FANCL	0.025	-0.56	0.61	0.98	1
10064-12	Putative hydrolase RBBP9	O75884	RBBP9	-0.12	0.13	0.91	0.99	1
10069-2	Peptidyl-prolyl cis-trans isomerase NIMA-interacting 1	Q13526	PIN1	0.063	-1.2	0.33	0.98	1
10070-22	1-phosphatidylinositol 4,5-bisphosphate phosphodiesterase gamma-2	P16885	PLCG2	-0.14	0.71	0.53	0.98	1
10073-22	Tyrosyl-DNA phosphodiesterase 1	Q9NUW8	TDP1	0.089	-0.64	0.55	0.98	1
10074-128	Bromodomain-containing protein 2	P25440	BRD2	0.0051	-0.71	0.53	0.98	1
10075-75	Acyl-CoA-binding domain-containing protein 6	Q9BR61	ACBD6	0.3	0.76	0.5	0.98	1
10076-1	AP-4 complex subunit mu-1	O00189	AP4M1	0.095	-0.88	0.4	0.98	1
10078-5	BAG family molecular chaperone regulator 3	O95817	BAG3	0.054	-1.27	0.25	0.98	1
10080-9	Translation initiation factor eIF-2B subunit alpha	Q14232	EIF2B1	-0.22	1.93	0.086	0.98	1
10081-17	DNA-binding protein SATB2	Q9UPW6	SATB2	-0.051	-0.3	0.77	0.98	1
10082-251	Neurofilament light polypeptide	P07196	NEFL	-0.056	0.09	0.93	0.99	1
10085-25	Steroidogenic acute regulatory protein, mitochondrial	P49675	STAR	-0.14	-0.37	0.74	0.98	1
10086-39	Cystathionine beta-synthase	P35520	CBS	-0.38	1.7	0.12	0.98	1
10087-10	Alpha-crystallin A chain	P02489	CRYAA	0.036	-2.57	0.025	0.98	1
10088-37	Adenine phosphoribosyltransferase	P07741	APRT	0.11	0.85	0.43	0.98	1
10089-7	N-acetylserotonin O-methyltransferase-like protein	O95671	ASMTL	-0.77	0.43	0.7	0.98	1
10336-3	E3 ubiquitin-protein ligase CHIP	Q9UNE7	STUB1	-0.14	0.63	0.58	0.98	1
10339-48	Gamma-enolase	P09104	ENO2	-0.28	-0.06	0.95	0.99	1
10342-55	E3 SUMO-protein ligase PIAS4	Q8N2W9	PIAS4	0.041	-0.37	0.74	0.98	1
10344-334	Interleukin-10 receptor subunit alpha	Q13651	IL10RA	-0.1	0.99	0.41	0.98	1
10346-5	Signal transducer and activator of transcription 3	P40763	STAT3	-0.16	0.73	0.49	0.98	1
10351-51	Interferon regulatory factor 1	P10914	IRF1	-0.014	-0.25	0.83	0.98	1
10354-57	Signal transducer and activator of transcription 3	P40763	STAT3	0.0033	-0.24	0.82	0.98	1
10356-21	Transcription factor AP-1	P05412	JUN	-0.018	0.29	0.79	0.98	1
10361-25	2'-5'-oligoadenylate synthase 1	P00973	OAS1	0.072	-2.12	0.062	0.98	1
10362-35	Myc proto-oncogene protein	P01106	MYC	0.16	-1.95	0.11	0.98	1
10363-13	Mothers against decapentaplegic homolog 3	P84022	SMAD3	-0.27	0.69	0.51	0.98	1
10364-6	Mothers against decapentaplegic homolog 2	Q15796	SMAD2	-0.31	1.03	0.33	0.98	1
10365-132	Interleukin-23	P29460|Q9NPF7	IL12B|IL23A	-0.015	-0.11	0.92	0.99	1
10366-11	Platelet-derived growth factor receptor alpha	P16234	PDGFRA	0.063	-0.33	0.75	0.98	1
10367-62	Interleukin-12	P29459|P29460	IL12A|IL12B	0.079	-0.47	0.66	0.98	1
10370-21	Signal transducer and activator of transcription 1-alpha/beta	P42224	STAT1	0.11	0.09	0.93	0.99	1
10372-18	Signal transducer and activator of transcription 6	P42226	STAT6	-0.069	0.54	0.61	0.98	1
10379-19	A disintegrin and metalloproteinase with thrombospondin motifs 1_MOUSE	P97857	Adamts1	0.08	-1.18	0.29	0.98	1
10382-1	Angiopoietin-related protein 3	Q9Y5C1	ANGPTL3	-0.23	-0.66	0.56	0.98	1
10390-21	E3 ubiquitin-protein ligase ZNRF3	Q9ULT6	ZNRF3	-0.086	0.29	0.78	0.98	1
10391-1	Angiopoietin-related protein 3	Q9Y5C1	ANGPTL3	0.27	-1.06	0.35	0.98	1
10396-6	Induced myeloid leukemia cell differentiation protein Mcl-1	Q07820	MCL1	-0.27	1.28	0.25	0.98	1
10398-110	Ankyrin repeat domain-containing protein 1	Q15327	ANKRD1	0.043	-1.02	0.33	0.98	1
10416-79	Fc_MOUSE	Q99LC4		-0.0033	0.35	0.75	0.98	1
10418-36	Syntaxin-12	Q86Y82	STX12	-0.33	4.68	0.00059	0.66	1
10419-1	Scavenger receptor class A member 5	Q6ZMJ2	SCARA5	-0.035	0.43	0.69	0.98	1
10420-30	Fas apoptotic inhibitory molecule 1	Q9NVQ4	FAIM	-0.26	2.04	0.067	0.98	1
10424-31	Neural proliferation differentiation and control protein 1	Q9NQX5	NPDC1	-0.19	0.11	0.92	0.99	1
10425-3	Beta-1,4-galactosyltransferase 5	O43286	B4GALT5	0.0012	-0.28	0.79	0.98	1
10426-21	Golgi SNAP receptor complex member 2	O14653	GOSR2	-0.015	-0.16	0.89	0.99	1
10427-2	Fc_MOUSE	Q99LC4		0.46	0.27	0.81	0.98	1
10428-1	Killer cell immunoglobulin-like receptor 2DS2	P43631	KIR2DS2	0.67	-0.3	0.79	0.98	1
10430-31	4F2 cell-surface antigen heavy chain:Cytoplasmic domain	P08195	SLC3A2	0.42	-1.96	0.091	0.98	1
10432-3	Uncharacterized protein KIAA1644	Q3SXP7	SHISAL1	0.017	-0.3	0.79	0.98	1
10435-2	N(4)-(beta-N-acetylglucosaminyl)-L-asparaginase	P20933	AGA	-0.22	0.61	0.58	0.98	1
10438-19	Granulocyte-macrophage colony-stimulating factor receptor subunit alpha	P15509	CSF2RA	0.17	-0.26	0.81	0.98	1
10439-57	Alpha-amylase 2B	P19961	AMY2B	-0.055	0.29	0.78	0.98	1
10440-26	CXADR-like membrane protein:Extracellular domain	Q9H6B4	CLMP	-0.62	0.16	0.88	0.99	1
10442-1	Transmembrane protein 190	Q8WZ59	TMEM190	-0.016	-0.93	0.37	0.98	1
10445-20	Apolipoprotein M	O95445	APOM	-0.021	-0.35	0.74	0.98	1
10447-18	Polyadenylate-binding protein 3	Q9H361	PABPC3	-0.0044	0.85	0.43	0.98	1
10449-31	Protein shisa-2 homolog	Q6UWI4	SHISA2	-0.24	1.49	0.19	0.98	1
10451-11	Nucleobindin-1	Q02818	NUCB1	-0.11	-0.89	0.44	0.98	1
10452-24	Fc_MOUSE	Q99LC4		0.016	0.2	0.85	0.99	1
10453-7	Carcinoembryonic antigen-related cell adhesion molecule 20	Q6UY09	CEACAM20	0.092	-1.79	0.099	0.98	1
10454-99	DnaJ homolog subfamily C member 16	Q9Y2G8	DNAJC16	0.23	0.27	0.8	0.98	1
10455-196	Interleukin-31	Q6EBC2	IL31	0.066	-1.5	0.16	0.98	1
10457-3	Interleukin-18 receptor accessory protein	O95256	IL18RAP	-0.062	-0.44	0.68	0.98	1
10460-1	Chitotriosidase-1	Q13231	CHIT1	-2.9	0.76	0.52	0.98	1
10461-57	Fc_MOUSE	Q99LC4		0.013	-0.85	0.43	0.98	1
10462-14	Insulin-like peptide INSL5	Q9Y5Q6	INSL5	0.13	-2.31	0.12	0.98	1
10463-23	Intestinal-type alkaline phosphatase	P09923	ALPI	-0.1	-0.59	0.57	0.98	1
10464-6	Anthrax toxin receptor 1	Q9H6X2	ANTXR1	0.14	-1.74	0.13	0.98	1
10467-58	Fc_MOUSE	Q99LC4		-0.043	-0.09	0.93	0.99	1
10470-34	Thioredoxin domain-containing protein 11:C-term	Q6PKC3	TXNDC11	0.34	-0.31	0.78	0.98	1
10471-25	Fc_MOUSE	Q99LC4		0.065	0.77	0.52	0.98	1
10472-53	Tumor necrosis factor receptor superfamily member 14	Q92956	TNFRSF14	-0.0075	0.28	0.8	0.98	1
10473-2	Trefoil factor 2	Q03403	TFF2	0.049	0.09	0.94	0.99	1
10476-23	Fc_MOUSE	Q99LC4		0.15	-0.13	0.9	0.99	1
10477-162	Fc_MOUSE	Q99LC4		0.29	-0.24	0.82	0.98	1
10479-18	Stromelysin-2	P09238	MMP10	-0.5	3.31	0.051	0.98	1
10480-33	CD59 glycoprotein	P13987	CD59	-0.045	-0.13	0.9	0.99	1
10485-56	Melanoma-associated antigen 4	P43358	MAGEA4	-0.38	-0.15	0.89	0.99	1
10489-19	Fc_MOUSE	Q99LC4		-0.073	0.39	0.72	0.98	1
10490-3	Dolichyl-diphosphooligosaccharide--protein glycosyltransferase subunit 1:Cytoplasmic domain	P04843	RPN1	-0.35	1.72	0.12	0.98	1
10491-21	Fc_MOUSE	Q99LC4		-0.37	1.77	0.18	0.98	1
10494-48	Fc_MOUSE	Q99LC4		0.092	-1.42	0.23	0.98	1
10495-10	Fc_MOUSE	Q99LC4		0.06	-1.39	0.24	0.98	1
10496-11	Calcium-activated chloride channel regulator 1	A8K7I4	CLCA1	-0.11	0.07	0.95	0.99	1
10497-242	Fc_MOUSE	Q99LC4		-0.076	-0.37	0.74	0.98	1
10499-1	Transmembrane protein 106A	Q96A25	TMEM106A	0.011	0.08	0.94	0.99	1
10501-3	Fc_MOUSE	Q99LC4		0.32	-0.49	0.66	0.98	1
10502-15	Fc_MOUSE	Q99LC4		0.14	-3.58	0.004	0.98	1
10503-55	Fc_MOUSE	Q99LC4		-0.13	1.24	0.29	0.98	1
10504-6	Fc_MOUSE	Q99LC4		0.024	0.09	0.93	0.99	1
10505-12	E3 ubiquitin-protein ligase RNF43	Q68DV7	RNF43	0.2	-2.54	0.062	0.98	1
10506-53	Membrane-associated progesterone receptor component 2	O15173	PGRMC2	-0.25	-0.17	0.86	0.99	1
10507-166	Acrosomal protein SP-10	P26436	ACRV1	0.089	-1.43	0.18	0.98	1
10510-62	SLP adapter and CSK-interacting membrane protein	Q6UWF3	SCIMP	0.017	-0.33	0.75	0.98	1
10511-10	Collagen alpha-3(VI) chain:isoform 3	P12111	COL6A3	0.54	-0.38	0.73	0.98	1
10512-13	Cytokine receptor common subunit beta:Extracellular domain	P32927	CSF2RB	0.0095	-0.96	0.35	0.98	1
10513-13	Calsenilin	Q9Y2W7	KCNIP3	0.25	-1.45	0.21	0.98	1
10514-5	Prostaglandin-H2 D-isomerase	P41222	PTGDS	-0.26	0.19	0.86	0.99	1
10516-53	Fc_MOUSE	Q99LC4		-0.15	0.64	0.58	0.98	1
10518-14	Fc_MOUSE	Q99LC4		0.00075	-0.25	0.81	0.98	1
10521-10	Matrix-remodeling-associated protein 8:Extracellular domain	Q9BRK3	MXRA8	0.029	-0.66	0.54	0.98	1
10522-167	Fc_MOUSE	Q99LC4		-0.15	1.22	0.31	0.98	1
10527-22	ATP-dependent RNA helicase A	Q08211	DHX9	-0.088	0.51	0.64	0.98	1
10528-2	Dipeptidase 1	P16444	DPEP1	0.094	-1.34	0.21	0.98	1
10529-19	Fc_MOUSE	Q99LC4		0.11	-2.68	0.034	0.98	1
10530-8	Proteasome subunit beta type-6	P28072	PSMB6	0.029	-0.7	0.52	0.98	1
10531-18	GTPase NRas	P01111	NRAS	-0.15	0.88	0.4	0.98	1
10533-1	Fc_MOUSE	Q99LC4		-0.06	0.01	0.99	1	1
10534-40	Poly [ADP-ribose] polymerase 1:BRCA1 C-terminal:BRCA1 C-terminus domian	P09874	PARP1	-0.022	0.96	0.41	0.98	1
10535-25	Cytochrome c oxidase subunit 6A2, mitochondrial	Q02221	COX6A2	-0.13	1.26	0.3	0.98	1
10539-30	CD99 antigen-like protein 2	Q8TCZ2	CD99L2	-0.059	-0.08	0.94	0.99	1
10546-2	Thrombospondin-type laminin G domain and EAR repeat-containing protein	Q8WU66	TSPEAR	0.038	-0.99	0.35	0.98	1
10547-42	Fc_MOUSE	Q99LC4		-0.09	0.92	0.45	0.98	1
10548-35	Fc_MOUSE	Q99LC4		-0.2	0.69	0.55	0.98	1
10550-37	Bone morphogenetic protein receptor type-1B	O00238	BMPR1B	-0.093	0.73	0.53	0.98	1
10551-7	Linker for activation of T-cells family member 1	O43561	LAT	-0.22	0.12	0.91	0.99	1
10552-88	NKG2-F type II integral membrane protein	O43908	KLRC4	0.057	-1.55	0.15	0.98	1
10553-8	Torsin-1A-interacting protein 2	Q8NFQ8	TOR1AIP2	-0.16	0.51	0.63	0.98	1
10554-23	Beta-galactosidase	P16278	GLB1	0.28	-0.54	0.63	0.98	1
10557-6	Testis-expressed sequence 29 protein	Q8N6K0	TEX29	-0.18	2.31	0.05	0.98	1
10558-26	Protocadherin-9	Q9HC56	PCDH9	-0.18	0.07	0.95	0.99	1
10560-1	Integral membrane protein 2C:N-term	Q9NQX7	ITM2C	-0.089	-0.36	0.74	0.98	1
10561-5	Peptidoglycan recognition protein 3	Q96LB9	PGLYRP3	0.041	-0.84	0.46	0.98	1
10562-42	Neuropilin and tolloid-like protein 2	Q8NC67	NETO2	0.042	0.74	0.52	0.98	1
10563-13	LysM and putative peptidoglycan-binding domain-containing protein 3	Q7Z3D4	LYSMD3	0.045	0.03	0.98	1	1
10565-19	SLIT and NTRK-like protein 3	O94933	SLITRK3	0.33	-1.22	0.25	0.98	1
10569-28	Microfibrillar-associated protein 2	P55001	MFAP2	-0.64	0.26	0.82	0.98	1
10571-14	Alpha-1,3-mannosyl-glycoprotein 2-beta-N-acetylglucosaminyltransferase	P26572	MGAT1	-0.044	0.61	0.58	0.98	1
10572-65	Cystatin-8	O60676	CST8	0.031	0.52	0.63	0.98	1
10574-10	Beta-2-microglobulin	P61769	B2M	0.015	0.13	0.9	0.99	1
10575-31	Poly(U)-binding-splicing factor PUF60	Q9UHX1	PUF60	0.057	0.1	0.92	0.99	1
10576-7	Plexin domain-containing protein 2:Extracellular domain	Q6UX71	PLXDC2	-0.048	0.06	0.96	0.99	1
10580-14	Surfactant-associated protein 2	Q6UW10	SFTA2	0.026	-0.49	0.63	0.98	1
10582-36	Protein O-mannose kinase	Q9H5K3	POMK	0.089	-0.76	0.5	0.98	1
10583-1	Transmembrane protein 108	Q6UXF1	TMEM108	0.035	-0.31	0.77	0.98	1
10584-7	NADH dehydrogenase [ubiquinone] iron-sulfur protein 4, mitochondrial	O43181	NDUFS4	-0.11	0.2	0.85	0.98	1
10588-39	Lactosylceramide alpha-2,3-sialyltransferase	Q9UNP4	ST3GAL5	0.16	0.24	0.83	0.98	1
10589-7	Retinoic acid early transcript 1L protein	Q5VY80	RAET1L	0.26	-1.01	0.39	0.98	1
10593-14	Fc_MOUSE	Q99LC4		-0.023	-0.55	0.62	0.98	1
10600-24	Calmegin	O14967	CLGN	0.6	-0.64	0.58	0.98	1
10603-1	Histatin-3	P15516	HTN3	0.007	-0.22	0.84	0.98	1
10605-22	Adipocyte plasma membrane-associated protein	Q9HDC9	APMAP	-0.015	-0.31	0.76	0.98	1
10606-34	Torsin-1A-interacting protein 1:Perinuclear domain	Q5JTV8	TOR1AIP1	-0.47	0.62	0.55	0.98	1
10607-4	Fc_MOUSE	Q99LC4		0.32	-0.63	0.57	0.98	1
10608-9	Histatin-1	P15515	HTN1	-0.74	1.15	0.35	0.98	1
10610-8	Fc_MOUSE	Q99LC4		-0.093	1.59	0.15	0.98	1
10612-18	Procollagen-lysine,2-oxoglutarate 5-dioxygenase 3	O60568	PLOD3	-0.0045	-0.85	0.46	0.98	1
10613-33	Protein CASC4	Q6P4E1	GOLM2	-0.29	1.92	0.08	0.98	1
10615-18	Myelin protein P0	P25189	MPZ	-0.2	0.72	0.54	0.98	1
10616-67	Podocalyxin-like protein 2	Q9NZ53	PODXL2	-0.14	0.81	0.49	0.98	1
10618-190	Low-density lipoprotein receptor-related protein 2	P98164	LRP2	0.0069	0.83	0.48	0.98	1
10620-21	Beta-microseminoprotein	P08118	MSMB	0.29	-0.04	0.97	1	1
10621-26	Protein Largen	Q569H4	PRR16	-0.049	0.96	0.44	0.98	1
10622-9	Fc_MOUSE	Q99LC4		-0.085	-0.03	0.98	1	1
10623-19	Mucin-1:region 1	P15941	MUC1	-0.12	1.09	0.38	0.98	1
10624-45	Serine protease inhibitor Kazal-type 13	Q1W4C9	SPINK13	0.035	-1.6	0.14	0.98	1
10626-116	Alpha-N-acetylgalactosaminide alpha-2,6-sialyltransferase 3	Q8NDV1	ST6GALNAC3	0.022	0.57	0.61	0.98	1
10627-87	Amyloid-like protein 2	Q06481	APLP2	-0.38	0.16	0.88	0.99	1
10630-5	Oxidoreductase HTATIP2	Q9BUP3	HTATIP2	0.015	-0.75	0.49	0.98	1
10631-9	Membrane-associated progesterone receptor component 2	O15173	PGRMC2	-0.099	0.09	0.93	0.99	1
10636-1	Cell surface glycoprotein CD200 receptor 1:Isoform 4, Cytoplasmic Domain	Q8TD46	CD200R1	-0.79	1.06	0.33	0.98	1
10637-50	UPF0577 protein KIAA1324:Extracellular domain	Q6UXG2	ELAPOR1	0.0022	0.49	0.67	0.98	1
10638-1	TERF1-interacting nuclear factor 2	Q9BSI4	TINF2	-0.11	-0.32	0.77	0.98	1
10639-1	Fc_MOUSE	Q99LC4		0.096	0.16	0.89	0.99	1
10640-9	Fc_MOUSE	Q99LC4		0.15	-1.89	0.18	0.98	1
10643-16	Noelin-3:Isoform 2, C-term	Q96PB7	OLFM3	-0.038	0.92	0.42	0.98	1
10645-72	Fc_MOUSE	Q99LC4		0.061	0.57	0.6	0.98	1
10647-18	Activating signal cointegrator 1 complex subunit 1	Q8N9N2	ASCC1	-0.2	-0.03	0.98	1	1
10655-43	Fc_MOUSE	Q99LC4		0.056	-0.36	0.74	0.98	1
10658-28	Fc_MOUSE	Q99LC4		-0.21	0.78	0.51	0.98	1
10659-49	Fc_MOUSE	Q99LC4		0.076	-1.63	0.14	0.98	1
10660-33	Fc_MOUSE	Q99LC4		0.049	-1.57	0.15	0.98	1
10661-4	Fc_MOUSE	Q99LC4		0.0061	0.07	0.95	0.99	1
10663-42	Insulin-induced gene 1 protein	O15503	INSIG1	-0.16	0.86	0.48	0.98	1
10665-30	Fc_MOUSE	Q99LC4		0.054	0.49	0.66	0.98	1
10666-7	N-acetylglucosamine-1-phosphotransferase subunit gamma	Q9UJJ9	GNPTG	-0.14	1.1	0.36	0.98	1
10667-78	Uncharacterized protein C1orf185	Q5T7R7	C1orf185	0.046	-1.61	0.15	0.98	1
10668-5	Syntaxin-4	Q12846	STX4	-0.41	1.5	0.19	0.98	1
10670-26	Semaphorin-3E	O15041	SEMA3E	0.49	-1.06	0.37	0.98	1
10671-67	Fc_MOUSE	Q99LC4		0.064	-0.83	0.42	0.98	1
10672-75	Pulmonary surfactant-associated protein B	P07988	SFTPB	-0.22	0.34	0.77	0.98	1
10675-223	Thioredoxin-related transmembrane protein 2	Q9Y320	TMX2	-0.078	-0.17	0.87	0.99	1
10677-9	NADH dehydrogenase [ubiquinone] 1 beta subcomplex subunit 4	O95168	NDUFB4	-0.31	1.45	0.26	0.98	1
10692-48	Fc_MOUSE	Q99LC4		-0.13	0.83	0.49	0.98	1
10693-43	Killer cell lectin-like receptor subfamily G member 2:C-term	A4D1S0	KLRG2	-0.021	0.22	0.84	0.98	1
10695-12	Protein WFDC10B	Q8IUB3	WFDC10B	0.0083	-0.94	0.39	0.98	1
10699-52	Prolow-density lipoprotein receptor-related protein 1	Q07954	LRP1	0.071	-1.29	0.22	0.98	1
10700-10	Immunoglobulin superfamily member 11:Cytoplasmic domain	Q5DX21	IGSF11	0.26	0.03	0.98	1	1
10701-30	Fc_MOUSE	Q99LC4		-0.45	-0.34	0.74	0.98	1
10702-1	Collagen alpha-1(XXVIII) chain	Q2UY09	COL28A1	-0.5	0.8	0.5	0.98	1
10703-203	Sin3 histone deacetylase corepressor complex component SDS3	Q9H7L9	SUDS3	-0.16	0.22	0.84	0.98	1
10704-91	Lymphoid-restricted membrane protein	Q12912	IRAG2	-0.025	-0.8	0.44	0.98	1
10705-14	Alpha-N-acetylgalactosaminide alpha-2,6-sialyltransferase 3	Q8NDV1	ST6GALNAC3	-0.2	1.12	0.34	0.98	1
10708-3	Progonadoliberin-2	O43555	GNRH2	0.11	-0.35	0.74	0.98	1
10710-23	Zona pellucida-binding protein 2	Q6X784	ZPBP2	0.021	-0.2	0.85	0.99	1
10713-151	CMRF35-like molecule 7	A8K4G0	CD300LB	-0.07	0.77	0.5	0.98	1
10714-7	Angiotensin-converting enzyme	P12821	ACE	0.00067	0.18	0.86	0.99	1
10715-5	Fc_MOUSE	Q99LC4		-0.049	0.89	0.45	0.98	1
10716-35	26S proteasome non-ATPase regulatory subunit 5	Q16401	PSMD5	0.084	-1.19	0.26	0.98	1
10721-76	Heat shock 70 kDa protein 1A	P0DMV8	HSPA1A	0.078	0.17	0.87	0.99	1
10722-13	Tyrosine-protein kinase SYK:Protein kinase domain	P43405	SYK	0.069	1.01	0.37	0.98	1
10723-41	Fc_MOUSE	Q99LC4		0.082	0.01	0.99	1	1
10724-45	Fc_MOUSE	Q99LC4		-0.15	0.39	0.73	0.98	1
10731-10	Heparan sulfate glucosamine 3-O-sulfotransferase 5	Q8IZT8	HS3ST5	-0.11	1.07	0.32	0.98	1
10734-339	Galactose-3-O-sulfotransferase 2	Q9H3Q3	GAL3ST2	-0.44	-0.23	0.84	0.98	1
10737-96	Leukocyte elastase inhibitor	P30740	SERPINB1	-0.086	0.48	0.65	0.98	1
10738-11	Fibulin-5	Q9UBX5	FBLN5	-0.029	0.1	0.93	0.99	1
10741-22	Macrophage colony-stimulating factor 1	P09603	CSF1	0.029	-0.26	0.81	0.98	1
10743-13	SLIT and NTRK-like protein 1	Q96PX8	SLITRK1	-0.87	1.55	0.23	0.98	1
10746-24	Dickkopf-related protein 3	Q9UBP4	DKK3	-0.33	1.27	0.29	0.98	1
10748-216	Protocadherin beta-2	Q9Y5E7	PCDHB2	-0.24	0.94	0.42	0.98	1
10749-18	Heat shock 70 kDa protein 1A	P0DMV8	HSPA1A	-0.06	1.59	0.14	0.98	1
10752-8	Chromodomain Y-like protein 2	Q8N8U2	CDYL2	-1.1	1.49	0.27	0.98	1
10753-31	Disintegrin and metalloproteinase domain-containing protein 7	Q9H2U9	ADAM7	-0.15	-1.02	0.33	0.98	1
10754-113	Prokineticin-2	Q9HC23	PROK2	-0.48	0.63	0.56	0.98	1
10756-34	Urocortin-3	Q969E3	UCN3	-0.089	0.33	0.76	0.98	1
10758-2	Keratocan	O60938	KERA	-0.14	-0.35	0.75	0.98	1
10760-107	Glutamate receptor 4	P48058	GRIA4	-0.35	0.67	0.55	0.98	1
10761-5	Transmembrane emp24 domain-containing protein 2	Q15363	TMED2	-0.084	0.75	0.49	0.98	1
10762-2	Killer cell lectin-like receptor subfamily G member 2:N-term	A4D1S0	KLRG2	-0.49	1.22	0.33	0.98	1
10767-52	G-protein coupled receptor 64	Q8IZP9	ADGRG2	0.029	-1.08	0.32	0.98	1
10772-21	Chondroitin sulfate N-acetylgalactosaminyltransferase 2	Q8N6G5	CSGALNACT2	-0.072	0.24	0.82	0.98	1
10780-10	Ras-related protein Rab-3D	O95716	RAB3D	-0.014	-1.41	0.19	0.98	1
10781-19	C-type lectin domain family 4 member G	Q6UXB4	CLEC4G	0.049	-2.29	0.041	0.98	1
10785-8	Leucine-rich repeat-containing protein 52	Q8N7C0	LRRC52	0.092	-0.04	0.97	1	1
10791-21	Fc_MOUSE	Q99LC4		0.13	-0.73	0.5	0.98	1
10798-4	CMRF35-like molecule 2	Q496F6	CD300E	-0.62	0.8	0.48	0.98	1
10800-15	Serpin H1	P50454	SERPINH1	-0.55	1.05	0.38	0.98	1
10801-11	Ephrin-A2	O43921	EFNA2	-0.12	0.62	0.58	0.98	1
10803-22	Heat shock 70 kDa protein 1A	P0DMV8	HSPA1A	-0.084	1.72	0.11	0.98	1
10809-14	Killer cell lectin-like receptor subfamily B member 1	Q12918	KLRB1	-0.026	0.59	0.61	0.98	1
10814-7	T-cell surface glycoprotein CD1a	P06126	CD1A	0.068	0.21	0.85	0.98	1
10815-2	Intracellular hyaluronan-binding protein 4	Q5JVS0	HABP4	0.046	-1.39	0.19	0.98	1
10816-150	Paired immunoglobulin-like type 2 receptor alpha isoform FDF03-M14	Q9UKJ1	PILRA	-0.16	0.14	0.9	0.99	1
10817-26	TOMM20-like protein 1	Q6UXN7	TOMM20L	0.045	0.25	0.82	0.98	1
10818-36	Sphingomyelin phosphodiesterase	P17405	SMPD1	-0.54	2.48	0.053	0.98	1
10819-108	Fibulin-1	P23142	FBLN1	0.03	-0.18	0.86	0.99	1
10823-19	Fc_MOUSE	Q99LC4		-0.51	1.22	0.35	0.98	1
10825-12	V-set and immunoglobulin domain-containing protein 10	Q8N0Z9	VSIG10	-0.11	0.92	0.44	0.98	1
10827-67	Leucine-rich repeat and immunoglobulin-like domain-containing nogo receptor-interacting protein 3	P0C6S8	LINGO3	0.091	-1.46	0.18	0.98	1
10830-5	EF-hand calcium-binding domain-containing protein 14:N-term	O75071	EFCAB14	0.2	-2.39	0.046	0.98	1
10832-24	Beta-1,4-galactosyltransferase 6	Q9UBX8	B4GALT6	0.15	-0.81	0.45	0.98	1
10833-64	Hedgehog-interacting protein	Q96QV1	HHIP	-0.28	1.08	0.38	0.98	1
10835-25	Alpha-1,4-N-acetylglucosaminyltransferase	Q9UNA3	A4GNT	-0.49	0.12	0.91	0.99	1
10837-131	Fc_MOUSE	Q99LC4		-0.24	1	0.4	0.98	1
10842-7	Beta-1,3-galactosyl-O-glycosyl-glycoprotein beta-1,6-N-acetylglucosaminyltransferase 4	Q9P109	GCNT4	0.1	-0.88	0.45	0.98	1
10847-1	Sialic acid-binding Ig-like lectin 15	Q6ZMC9	SIGLEC15	-0.019	0.38	0.72	0.98	1
10848-137	Butyrophilin-like protein 3	Q6UXE8	BTNL3	0.073	-1.17	0.31	0.98	1
10851-77	Interleukin-27 subunit beta	Q14213	EBI3	0.38	-0.89	0.45	0.98	1
10852-114	Heterogeneous nuclear ribonucleoprotein D-like	O14979	HNRNPDL	-0.082	0.78	0.48	0.98	1
10854-15	Beta-1,3-galactosyl-O-glycosyl-glycoprotein beta-1,6-N-acetylglucosaminyltransferase 4	Q9P109	GCNT4	-0.0017	0.63	0.58	0.98	1
10855-55	Plexin-B2	O15031	PLXNB2	0.043	-0.64	0.57	0.98	1
10866-60	Serine/threonine-protein phosphatase 4 regulatory subunit 3A	Q6IN85	PPP4R3A	0.12	0	1	1	1
10870-32	Spastin:Microtubule interacting and trafficking domain	Q9UBP0	SPAST	0.016	1.19	0.27	0.98	1
10876-300	BRCA1-associated ATM activator 1	Q6PJG6	BRAT1	0.25	-1.67	0.12	0.98	1
10880-38	Protein FAM163B	P0C2L3	FAM163B	-0.35	1.69	0.12	0.98	1
10882-12	Desmocollin-1	Q08554	DSC1	-0.046	0.37	0.74	0.98	1
10885-36	Bombesin receptor-activated protein C6orf89	Q6UWU4	C6orf89	-0.021	0.38	0.74	0.98	1
10888-4	Fc_MOUSE	Q99LC4		0.03	0.78	0.51	0.98	1
10889-2	Melanocortin-2 receptor accessory protein 2	Q96G30	MRAP2	-0.096	-0.79	0.45	0.98	1
10890-135	Lactase-like protein	Q6UWM7	LCTL	-0.03	-0.29	0.78	0.98	1
10892-8	Oncostatin-M-specific receptor subunit beta	Q99650	OSMR	0.041	0.07	0.94	0.99	1
10894-25	Secretagogin	O76038	SCGN	0.22	-1.03	0.33	0.98	1
10895-28	Transmembrane protease serine 11B	Q86T26	TMPRSS11B	0.11	-1.46	0.17	0.98	1
10900-272	Stathmin-2	Q93045	STMN2	-0.14	0.71	0.51	0.98	1
10902-53	Retroviral-like aspartic protease 1	Q53RT3	ASPRV1	0.26	-2.82	0.049	0.98	1
10903-50	Syntaxin-8	Q9UNK0	STX8	-0.17	2.11	0.063	0.98	1
10907-116	Neurotrimin	Q9P121	NTM	0.2	-0.44	0.68	0.98	1
10908-2	Polypeptide N-acetylgalactosaminyltransferase 13	Q8IUC8	GALNT13	0.17	-1.65	0.2	0.98	1
10910-6	Carcinoembryonic antigen-related cell adhesion molecule 4	O75871	CEACAM4	-0.17	-0.23	0.83	0.98	1
10914-4	Fc_MOUSE	Q99LC4		-0.14	1.33	0.27	0.98	1
10916-44	Secretory phospholipase A2 receptor	Q13018	PLA2R1	-0.43	0.71	0.52	0.98	1
10917-40	Guanine nucleotide-binding protein G(I)/G(S)/G(O) subunit gamma-T2	O14610	GNGT2	-0.008	-0.51	0.65	0.98	1
10924-258	Neuferricin	Q8WUJ1	CYB5D2	0.044	-0.27	0.8	0.98	1
10927-65	Fc_MOUSE	Q99LC4		0.074	-1.09	0.3	0.98	1
10928-7	Fc_MOUSE	Q99LC4		0.0074	0.89	0.43	0.98	1
10933-107	Calcium-binding protein 8	Q9BXU9	CALN1	0.018	-1.51	0.17	0.98	1
10938-13	Lymphocyte function-associated antigen 3	P19256	CD58	-0.14	0.64	0.58	0.98	1
10939-16	Pleckstrin homology domain-containing family A member 4	Q9H4M7	PLEKHA4	0.015	0.46	0.69	0.98	1
10940-25	Sarcalumenin	Q86TD4	SRL	-0.2	0.63	0.57	0.98	1
10943-36	Fc_MOUSE	Q99LC4		0.098	-0.35	0.76	0.98	1
10945-11	Syntaxin-6	O43752	STX6	-0.052	0.87	0.45	0.98	1
10948-14	Phospholipase D3	Q8IV08	PLD3	0.03	0.24	0.82	0.98	1
10949-59	60S acidic ribosomal protein P2	P05387	RPLP2	-0.094	-0.79	0.44	0.98	1
10953-14	C-type lectin domain family 2 member A	Q6UVW9	CLEC2A	-0.051	-0.17	0.87	0.99	1
10955-4	C-type lectin domain family 10 member A	Q8IUN9	CLEC10A	0.082	-0.86	0.41	0.98	1
10956-82	Glycine cleavage system H protein, mitochondrial	P23434	GCSH	-0.23	0.11	0.91	0.99	1
10959-125	BET1-like protein	Q9NYM9	BET1L	0.031	-0.66	0.54	0.98	1
10961-15	Retinoic acid receptor responder protein 3	Q9UL19	PLAAT4	-0.2	2.11	0.11	0.98	1
10962-46	Fc_MOUSE	Q99LC4		0.088	-1.91	0.13	0.98	1
10966-1	Alpha-2-HS-glycoprotein	P02765	AHSG	-6.1	4.36	0.0012	0.7	1
10967-12	Prolactin	P01236	PRL	0.48	0.17	0.88	0.99	1
10970-3	Ecto-ADP-ribosyltransferase 3	Q13508	ART3	0.0098	0.16	0.88	0.99	1
10974-20	Serine protease inhibitor Kazal-type 7	P58062	SPINK7	-0.14	0.72	0.53	0.98	1
10975-59	Mucin-like protein 1	Q96DR8	MUCL1	-0.064	0.97	0.43	0.98	1
10976-44	Mucin-1:region 3	P15941	MUC1	-0.06	0.92	0.43	0.98	1
10977-55	Unique cartilage matrix-associated protein	Q8WVF2	UCMA	-0.8	0.26	0.81	0.98	1
10978-39	Growth hormone variant	P01242	GH2	0.34	0.2	0.86	0.99	1
10980-11	Acetylcholinesterase	P22303	ACHE	0.23	-0.79	0.48	0.98	1
10981-56	Pro-neuregulin-3, membrane-bound isoform	P56975	NRG3	0.049	0.74	0.53	0.98	1
10990-21	Leucine-rich repeat serine/threonine-protein kinase 2	Q5S007	LRRK2	0.06	0.08	0.94	0.99	1
11067-13	Osteocalcin	P02818	BGLAP	0.13	-1.41	0.18	0.98	1
11071-1	Interleukin-5	P05113	IL5	-0.0052	0.32	0.78	0.98	1
11081-1	Glycerol-3-phosphate dehydrogenase [NAD(+)], cytoplasmic	P21695	GPD1	-0.67	1.47	0.23	0.98	1
11083-23	Gamma-enolase	P09104	ENO2	0.074	0.15	0.89	0.99	1
11089-7	Immunoglobulin A	P01876|P01877	IGHA1|IGHA2	0.15	0.12	0.91	0.99	1
11094-104	Galectin-10	Q05315	CLC	-0.04	0.44	0.69	0.98	1
11096-57	HemK methyltransferase family member 2	Q9Y5N5	N6AMT1	-0.22	0.82	0.46	0.98	1
11098-1	Pyridoxal kinase	O00764	PDXK	-0.14	0.25	0.81	0.98	1
11101-18	Toll-like receptor 4	O00206	TLR4	-0.03	0.54	0.63	0.98	1
11102-22	Regenerating islet-derived protein 4	Q9BYZ8	REG4	-0.44	0.5	0.66	0.98	1
11103-24	Heat shock protein beta-1	P04792	HSPB1	-0.4	1.05	0.35	0.98	1
11104-13	Chitinase-3-like protein 1	P36222	CHI3L1	-1	1.5	0.23	0.98	1
11105-171	Alpha-enolase	P06733	ENO1	0.24	0.27	0.8	0.98	1
11107-25	Teneurin-3	Q9P273	TENM3	0.085	-2.27	0.045	0.98	1
11109-56	Sushi, von Willebrand factor type A, EGF and pentraxin domain-containing protein 1:Sushi 15-18	Q4LDE5	SVEP1	-0.0088	-0.23	0.83	0.98	1
11110-4	Transmembrane protein 119	Q4V9L6	TMEM119	0.076	-2.51	0.034	0.98	1
11112-18	Protein kish-A	Q8TBQ9	TMEM167A	0.12	-1.22	0.25	0.98	1
11116-16	Uncharacterized protein C11orf87	Q6NUJ2	C11orf87	-0.069	0.57	0.61	0.98	1
11117-2	Spermatogenesis-associated protein 20	Q8TB22	SPATA20	-0.011	0.7	0.55	0.98	1
11118-107	Ras-related protein Rab-17	Q9H0T7	RAB17	-0.19	1.45	0.21	0.98	1
11120-49	N-acetyltransferase 14	Q8WUY8	NAT14	-0.044	1	0.39	0.98	1
11121-56	Brorin	Q2TAL6	VWC2	-0.46	0.95	0.42	0.98	1
11122-97	Maspardin	Q9NZD8	SPG21	-0.093	0.82	0.49	0.98	1
11126-102	Triple functional domain protein	O75962	TRIO	0.22	-0.74	0.48	0.98	1
11128-29	Transmembrane protein 132C:Cytoplasmic domain	Q8N3T6	TMEM132C	0.14	-1.35	0.24	0.98	1
11129-66	Bone morphogenetic protein 15	O95972	BMP15	-0.39	1.1	0.37	0.98	1
11130-158	Voltage-dependent L-type calcium channel subunit beta-4	O00305	CACNB4	-0.086	0.41	0.69	0.98	1
11134-30	Peptide chain release factor 1-like, mitochondrial	Q9UGC7	MTRF1L	0.12	-0.79	0.47	0.98	1
11135-5	39S ribosomal protein L55, mitochondrial	Q7Z7F7	MRPL55	-0.36	0.89	0.41	0.98	1
11137-43	Cytokine receptor common subunit beta:Cytoplasmic domain	P32927	CSF2RB	-0.015	0.28	0.8	0.98	1
11138-16	Runt-related transcription factor 3	Q13761	RUNX3	0.082	-1.94	0.079	0.98	1
11139-4	Fc_MOUSE	Q99LC4		0.27	0.42	0.71	0.98	1
11140-56	Collagen alpha-1(I) chain:C-term propeptide	P02452	COL1A1	0.9	-1.92	0.099	0.98	1
11142-11	Angiopoietin-related protein 1:C-Term, Fibrinogen domian	O95841	ANGPTL1	-0.024	-0.06	0.96	0.99	1
11143-32	Noelin-3:Isoform 2, N-term	Q96PB7	OLFM3	0.17	-2.62	0.068	0.98	1
11144-10	Beta-defensin 116	Q30KQ4	DEFB116	0.032	-0.79	0.47	0.98	1
11145-72	UPF0606 protein KIAA1549L	Q6ZVL6	KIAA1549L	-0.031	0.32	0.76	0.98	1
11146-4	T-box transcription factor TBX22	Q9Y458	TBX22	0.074	-1.68	0.12	0.98	1
11147-17	Trem-like transcript 1 protein:immunoreceptor tyrosine-based inhibition motif	Q86YW5	TREML1	0.15	0.63	0.57	0.98	1
11149-3	Toll-like receptor 1:Cytoplasmic domain	Q15399	TLR1	-0.021	-1.35	0.21	0.98	1
11150-3	Collagen alpha-1(VI) chain	P12109	COL6A1	0.87	-0.1	0.93	0.99	1
11152-46	Kallikrein-13	Q9UKR3	KLK13	-0.09	1.03	0.38	0.98	1
11154-3	Nuclear factor erythroid 2-related factor 1	Q14494	NFE2L1	-0.026	-0.64	0.55	0.98	1
11155-16	Collagen alpha-5(VI) chain	A8TX70	COL6A5	-0.05	1.54	0.18	0.98	1
11157-35	Heat shock 70 kDa protein 1A	P0DMV8	HSPA1A	-0.11	-0.18	0.87	0.99	1
11158-40	Bicaudal D-related protein 1	Q6ZP65	BICDL1	-0.18	2.18	0.14	0.98	1
11159-14	Mitochondrial ubiquitin ligase activator of NFKB 1:Cytoplasmic domain	Q969V5	MUL1	-0.089	1.02	0.42	0.98	1
11160-56	RING finger protein 122	Q9H9V4	RNF122	-0.068	-0.21	0.84	0.98	1
11161-5	Spartin	Q8N0X7	SPART	-0.084	-0.73	0.48	0.98	1
11162-37	Equatorin	Q9NQ60	EQTN	0.012	0.34	0.76	0.98	1
11163-7	Protein FAM162B	Q5T6X4	FAM162B	0.0039	-0.81	0.46	0.98	1
11164-7	Teneurin-2	Q9NT68	TENM2	-0.071	0.36	0.73	0.98	1
11167-6	Myotubularin-related protein 1	Q13613	MTMR1	-0.061	0.09	0.94	0.99	1
11168-3	Multiple epidermal growth factor-like domains protein 10	Q96KG7	MEGF10	-0.056	0.1	0.92	0.99	1
11171-25	Filamin-A:Calponin Homology 2	P21333	FLNA	-0.22	0.58	0.61	0.98	1
11173-29	Allergin-1	Q7Z6M3	MILR1	0.059	-1.01	0.33	0.98	1
11174-8	Thrombospondin type-1 domain-containing protein 7A:Thrombospondin type-1 domain 6	Q9UPZ6	THSD7A	-0.12	1.68	0.19	0.98	1
11175-45	Lysophosphatidylcholine acyltransferase 2	Q7L5N7	LPCAT2	-0.015	0.81	0.5	0.98	1
11177-16	Keratin, type II cytoskeletal 5	P13647	KRT5	-0.3	-0.31	0.77	0.98	1
11178-21	Sushi, von Willebrand factor type A, EGF and pentraxin domain-containing protein 1:EGF-like domains 4-6	Q4LDE5	SVEP1	-0.14	-0.07	0.95	0.99	1
11179-7	Testis-specific serine/threonine-protein kinase 1	Q9BXA7	TSSK1B	0.37	-0.33	0.75	0.98	1
11180-17	SWI/SNF complex subunit SMARCC1	Q92922	SMARCC1	-0.57	1.04	0.39	0.98	1
11184-51	Chromogranin-A	P10645	CHGA	-0.084	0.54	0.63	0.98	1
11185-145	GTP cyclohydrolase 1	P30793	GCH1	-0.14	0.61	0.59	0.98	1
11186-12	Transmembrane protein 52	Q8NDY8	TMEM52	0.12	-1.21	0.25	0.98	1
11187-11	C-type lectin domain family 12 member A	Q5QGZ9	CLEC12A	-0.16	1.21	0.29	0.98	1
11190-129	ATP-dependent zinc metalloprotease YME1L1	Q96TA2	YME1L1	0.071	-1.36	0.2	0.98	1
11192-168	Tubulointerstitial nephritis antigen-like	Q9GZM7	TINAGL1	-0.019	0.36	0.73	0.98	1
11193-27	Hepatocyte nuclear factor 1-alpha	P20823	HNF1A	0.044	-1.55	0.19	0.98	1
11194-6	Signaling threshold-regulating transmembrane adapter 1	Q9Y3P8	SIT1	-0.23	-0.15	0.89	0.99	1
11196-31	Collagen alpha-3(VI) chain:Bovine pancreatic trypsin inhibitor/Kunitz inhibitor domain, isoform 1	P12111	COL6A3	-0.51	0.82	0.49	0.98	1
11198-37	Cyclic AMP-responsive element-binding protein 3-like protein 1	Q96BA8	CREB3L1	0.016	-0.56	0.59	0.98	1
11200-52	Complement component C1q receptor	Q9NPY3	CD93	-0.22	0.62	0.56	0.98	1
11201-19	tRNA pseudouridine synthase A, mitochondrial	Q9Y606	PUS1	0.15	-1.48	0.16	0.98	1
11202-70	T-box transcription factor TBX5	Q99593	TBX5	0.039	-0.2	0.86	0.99	1
11203-97	Pyruvate kinase PKLR	P30613	PKLR	0.53	-0.82	0.45	0.98	1
11204-80	Coxsackievirus and adenovirus receptor	P78310	CXADR	-0.31	1.13	0.38	0.98	1
11205-10	Integrin beta-7	P26010	ITGB7	-0.77	1.83	0.2	0.98	1
11207-3	Macrophage scavenger receptor types I and II:Cytoplasmic domain	P21757	MSR1	-0.032	-0.64	0.54	0.98	1
11208-15	N-acetylglucosamine-1-phosphodiester alpha-N-acetylglucosaminidase	Q9UK23	NAGPA	0.073	-0.66	0.53	0.98	1
11211-7	Tubulin-specific chaperone E	Q15813	TBCE	-0.087	0.96	0.38	0.98	1
11212-7	Thioredoxin domain-containing protein 5	Q8NBS9	TXNDC5	-0.22	0.31	0.78	0.98	1
11214-40	DnaJ homolog subfamily B member 9	Q9UBS3	DNAJB9	-0.33	1.69	0.16	0.98	1
11215-6	Cadherin-15:Cytoplasmic domain	P55291	CDH15	0.12	-0.14	0.89	0.99	1
11217-16	C-terminal-binding protein 1	Q13363	CTBP1	0.24	0.35	0.75	0.98	1
11218-84	Thiopurine S-methyltransferase	P51580	TPMT	0.32	-2.02	0.12	0.98	1
11219-95	Fibroblast growth factor-binding protein 3	Q8TAT2	FGFBP3	-0.19	1.42	0.26	0.98	1
11220-53	Uncharacterized protein C10orf105	Q8TEF2	C10orf105	-0.034	1.2	0.27	0.98	1
11222-62	Fc_MOUSE	Q99LC4		-0.094	1.1	0.3	0.98	1
11223-1	Transmembrane protein 154	Q6P9G4	TMEM154	-0.086	0.19	0.86	0.99	1
11226-16	Ubiquitin-protein ligase E3A	Q05086	UBE3A	-0.17	0.59	0.59	0.98	1
11227-31	Transducin beta-like protein 2	Q9Y4P3	TBL2	-1.1	0.77	0.48	0.98	1
11228-37	Protein RIC-3	Q7Z5B4	RIC3	-0.072	-0.19	0.86	0.99	1
11229-16	Serine/threonine-protein kinase/endoribonuclease IRE1	O75460	ERN1	-0.22	0.43	0.71	0.98	1
11230-12	Fc_MOUSE	Q99LC4		0.059	-0.72	0.51	0.98	1
11231-12	Adrenodoxin-like protein, mitochondrial	Q6P4F2	FDX2	-0.12	0.03	0.98	1	1
11232-46	Transcobalamin-1	P20061	TCN1	-0.28	0.09	0.93	0.99	1
11237-49	Procollagen C-endopeptidase enhancer 1	Q15113	PCOLCE	-0.29	0.4	0.73	0.98	1
11239-49	Transmembrane protease serine 6	Q8IU80	TMPRSS6	-0.18	1.97	0.13	0.98	1
11241-8	Argininosuccinate lyase	P04424	ASL	-0.47	1.96	0.12	0.98	1
11242-33	Protein-glutamine gamma-glutamyltransferase K	P22735	TGM1	0.11	-2.11	0.058	0.98	1
11243-90	Adhesion G-protein coupled receptor F1	Q5T601	ADGRF1	0.02	-0.15	0.89	0.99	1
11245-43	Filamin-A:Calponin Homology 1	P21333	FLNA	-0.68	2.16	0.06	0.98	1
11246-3	BPI fold-containing family B member 1	Q8TDL5	BPIFB1	-0.11	0.29	0.79	0.98	1
11247-20	N-acetylglutamate synthase, mitochondrial	Q8N159	NAGS	-0.14	1.13	0.33	0.98	1
11248-43	Uroporphyrinogen-III synthase	P10746	UROS	0.15	-0.95	0.37	0.98	1
11252-30	Leucine-rich repeat and calponin homology domain-containing protein 4:Calponin Homology	O75427	LRCH4	-0.08	1.52	0.19	0.98	1
11254-13	Papilin	O95428	PAPLN	-0.025	-0.06	0.96	0.99	1
11257-1	Dihydropteridine reductase	P09417	QDPR	0.25	0.52	0.63	0.98	1
11258-41	Mucosal addressin cell adhesion molecule 1	Q13477	MADCAM1	0.084	-0.44	0.7	0.98	1
11260-47	SUN domain-containing protein 5	Q8TC36	SUN5	0.081	-1.95	0.079	0.98	1
11262-39	TraB domain-containing protein	Q9H4I3	TRABD	-0.012	-0.11	0.92	0.99	1
11263-57	Calsequestrin-1	P31415	CASQ1	0.16	-0.2	0.86	0.99	1
11264-33	Xanthine dehydrogenase/oxidase	P47989	XDH	0.047	-1.11	0.29	0.98	1
11265-8	Retinal dehydrogenase 1	P00352	ALDH1A1	0.19	-1.29	0.27	0.98	1
11266-8	P-selectin glycoprotein ligand 1:Extracellular domain	Q14242	SELPLG	-0.22	0.8	0.47	0.98	1
11270-17	Coiled-coil-helix-coiled-coil-helix domain-containing protein 10, mitochondrial	Q8WYQ3	CHCHD10	-0.056	0.5	0.64	0.98	1
11273-176	Glutathione S-transferase theta-2B	P0CG30	GSTT2B	-0.045	1.04	0.4	0.98	1
11275-94	Low-density lipoprotein receptor-related protein 1B	Q9NZR2	LRP1B	-0.052	-0.31	0.78	0.98	1
11277-23	Cyclic AMP-dependent transcription factor ATF-6 alpha	P18850	ATF6	0.33	-1.85	0.16	0.98	1
11278-4	Collagen alpha-2(XI) chain	P13942	COL11A2	0.21	-0.67	0.54	0.98	1
11279-42	Gamma-aminobutyric acid type B receptor subunit 1	Q9UBS5	GABBR1	0.11	-1.7	0.12	0.98	1
11280-6	Glutamate decarboxylase 1	Q99259	GAD1	0.037	-1.5	0.16	0.98	1
11281-6	Growth factor receptor-bound protein 7	Q14451	GRB7	-0.1	0.75	0.51	0.98	1
11282-16	Macrophage scavenger receptor types I and II:Extracellular domain	P21757	MSR1	0.054	-1.33	0.25	0.98	1
11283-13	DDB1- and CUL4-associated factor 5	Q96JK2	DCAF5	0.1	-0.55	0.61	0.98	1
11284-24	Leukocyte-associated immunoglobulin-like receptor 1	Q6GTX8	LAIR1	0.079	-2.75	0.021	0.98	1
11285-8	Hematopoietic progenitor cell antigen CD34	P28906	CD34	0.019	-0.44	0.68	0.98	1
11286-78	Selenoprotein S	Q9BQE4	SELENOS	0.023	-0.68	0.51	0.98	1
11287-14	Cytochrome b5	P00167	CYB5A	-0.22	-0.33	0.75	0.98	1
11288-26	Cytosolic purine 5'-nucleotidase	P49902	NT5C2	-0.13	0.99	0.39	0.98	1
11289-31	Casein kinase I isoform delta	P48730	CSNK1D	-0.03	-0.79	0.45	0.98	1
11291-73	Fc_MOUSE	Q99LC4		0.015	-0.72	0.51	0.98	1
11292-13	Scavenger receptor class A member 3:region 2	Q6AZY7	SCARA3	-0.15	2.1	0.058	0.98	1
11293-14	Leucine-rich repeat neuronal protein 1:Cytoplasmic domain	Q6UXK5	LRRN1	-0.023	0.97	0.43	0.98	1
11294-7	Transmembrane and coiled-coil domains protein 3:region 2	Q9ULS5	TMCC3	-0.088	0.69	0.52	0.98	1
11297-54	Neurogenic locus notch homolog protein 2	Q04721	NOTCH2	0.021	-0.49	0.65	0.98	1
11300-32	Sortilin	Q99523	SORT1	0.012	-1.28	0.23	0.98	1
11302-237	Tenascin-R	Q92752	TNR	0.12	-0.24	0.82	0.98	1
11303-7	Deoxynucleoside triphosphate triphosphohydrolase SAMHD1	Q9Y3Z3	SAMHD1	-0.16	1.27	0.23	0.98	1
11307-33	NEDD4-like E3 ubiquitin-protein ligase WWP1	Q9H0M0	WWP1	-0.38	0.62	0.56	0.98	1
11308-8	Cyclic AMP-responsive element-binding protein 3-like protein 4	Q8TEY5	CREB3L4	0.09	-1.84	0.092	0.98	1
11310-8	Desmoglein-3	P32926	DSG3	0.039	-1.11	0.32	0.98	1
11311-79	V(D)J recombination-activating protein 1	P15918	RAG1	0.078	-1.19	0.31	0.98	1
11312-40	Mismatch repair endonuclease PMS2	P54278	PMS2	0.087	-1.36	0.21	0.98	1
11313-100	Pterin-4-alpha-carbinolamine dehydratase	P61457	PCBD1	-0.35	0.75	0.49	0.98	1
11315-148	Protein phosphatase 1D	O15297	PPM1D	0.1	-2.75	0.018	0.98	1
11318-20	Apolipoprotein A-V	Q6Q788	APOA5	0.22	0.38	0.74	0.98	1
11319-106	Double-strand break repair protein MRE11	P49959	MRE11	0.093	-0.21	0.85	0.98	1
11320-29	E3 ubiquitin-protein ligase CHFR	Q96EP1	CHFR	0.19	-3.97	0.0019	0.76	1
11324-3	Peroxidasin-like protein	A1KZ92	PXDNL	0.082	-0.09	0.94	0.99	1
11325-8	Protein BTG2	P78543	BTG2	-0.085	0.76	0.51	0.98	1
11327-56	Dual specificity protein kinase CLK2	P49760	CLK2	-0.057	0.63	0.58	0.98	1
11328-9	U6 snRNA phosphodiesterase	Q9BQ65	USB1	-0.019	-0.45	0.67	0.98	1
11330-15	Casein kinase II subunit beta	P67870	CSNK2B	-0.16	1.36	0.21	0.98	1
11333-82	Rho GTPase-activating protein 25	P42331	ARHGAP25	-0.26	1.04	0.35	0.98	1
11334-7	Leukocyte immunoglobulin-like receptor subfamily B member 3	O75022	LILRB3	-0.061	0.97	0.36	0.98	1
11336-9	Fanconi anemia group F protein	Q9NPI8	FANCF	-0.017	-0.53	0.64	0.98	1
11338-49	Tyrosine-protein kinase BLK	P51451	BLK	-0.068	0.59	0.58	0.98	1
11342-59	Plexin domain-containing protein 2:Cytoplasmic domain	Q6UX71	PLXDC2	-0.71	0.58	0.6	0.98	1
11347-9	Transaldolase	P37837	TALDO1	-0.06	0.07	0.95	0.99	1
11348-132	Prolyl 4-hydroxylase subunit alpha-2	O15460	P4HA2	0.0027	-0.7	0.52	0.98	1
11350-30	E3 ubiquitin-protein ligase CHIP	Q9UNE7	STUB1	-0.031	0.84	0.43	0.98	1
11351-233	Non-homologous end-joining factor 1	Q9H9Q4	NHEJ1	0.43	0.46	0.67	0.98	1
11352-42	Titin	Q8WZ42	TTN	0.29	-4.18	0.0014	0.7	1
11353-143	Mothers against decapentaplegic homolog 2	Q15796	SMAD2	-0.097	1.11	0.38	0.98	1
11354-21	1-phosphatidylinositol 4,5-bisphosphate phosphodiesterase beta-1	Q9NQ66	PLCB1	0.2	0.52	0.62	0.98	1
11355-10	Eukaryotic translation initiation factor 5A-2	Q9GZV4	EIF5A2	0.2	0.98	0.38	0.98	1
11356-19	Protein DGCR14	Q96DF8	ESS2	0.084	-1.01	0.39	0.98	1
11358-15	Growth factor receptor-bound protein 10	Q13322	GRB10	-0.3	0.06	0.95	0.99	1
11360-39	Ribonucleoside-diphosphate reductase large subunit	P23921	RRM1	0.76	-0.93	0.4	0.98	1
11361-73	Thymidine phosphorylase	P19971	TYMP	-0.15	0.97	0.38	0.98	1
11363-58	Aquaporin-4	P55087	AQP4	0.034	-0.96	0.39	0.98	1
11364-18	Mitofusin-1	Q8IWA4	MFN1	0.021	-1.37	0.2	0.98	1
11365-17	Teneurin-4	Q6N022	TENM4	0.12	-2.63	0.027	0.98	1
11368-32	Adenylate kinase 2, mitochondrial	P54819	AK2	-0.067	1.56	0.15	0.98	1
11369-23	Alcohol dehydrogenase class-3	P11766	ADH5	-0.0046	0.67	0.54	0.98	1
11370-20	72 kDa inositol polyphosphate 5-phosphatase	Q9NRR6	INPP5E	0.038	-0.74	0.51	0.98	1
11371-1	Probable G-protein coupled receptor 101	Q96P66	GPR101	-0.076	-0.86	0.4	0.98	1
11372-2	Zinc finger protein 18	P17022	ZNF18	-0.084	1.42	0.24	0.98	1
11375-49	Forkhead box protein L2	P58012	FOXL2	0.058	-1.63	0.16	0.98	1
11377-19	Alcohol dehydrogenase class 4 mu/sigma chain	P40394	ADH7	-0.1	-0.69	0.51	0.98	1
11378-37	Tyrosine-protein kinase SYK:Src Homology domain	P43405	SYK	0.4	0.72	0.5	0.98	1
11380-84	RNA-binding protein 24	Q9BX46	RBM24	-0.061	0.41	0.7	0.98	1
11381-56	Ribose-phosphate pyrophosphokinase 1	P60891	PRPS1	-0.3	0.64	0.57	0.98	1
11382-5	Biliverdin reductase A	P53004	BLVRA	0.58	-0.47	0.66	0.98	1
11383-41	Keratin, type II cytoskeletal 7	P08729	KRT7	0.022	-0.71	0.5	0.98	1
11387-3	Cyclic AMP-dependent transcription factor ATF-6 beta	Q99941	ATF6B	0.16	-0.47	0.67	0.98	1
11388-75	WAP four-disulfide core domain protein 2	Q14508	WFDC2	-0.85	1.37	0.26	0.98	1
11390-24	Carbonic anhydrase-related protein	P35219	CA8	0.079	-1	0.37	0.98	1
11391-69	Mevalonate kinase	Q03426	MVK	-0.14	1.29	0.23	0.98	1
11395-5	Protein-tyrosine kinase 2-beta:4.1 protein, ezrin, radixin, moesin domain	Q14289	PTK2B	-0.16	-0.27	0.79	0.98	1
11396-39	Dynein intermediate chain 1, axonemal	Q9UI46	DNAI1	-0.0057	-0.06	0.96	0.99	1
11401-181	E3 ubiquitin-protein ligase RNF146	Q9NTX7	RNF146	0.058	0	1	1	1
11402-17	Histone-lysine N-methyltransferase 2C	Q8NEZ4	KMT2C	-0.0024	0.25	0.82	0.98	1
11405-150	Caspase recruitment domain-containing protein 9	Q9H257	CARD9	0.43	-1.6	0.18	0.98	1
11406-82	Isobutyryl-CoA dehydrogenase, mitochondrial	Q9UKU7	ACAD8	-0.15	2.16	0.058	0.98	1
11407-57	Phospholipid scramblase 3	Q9NRY6	PLSCR3	-0.044	-0.6	0.56	0.98	1
11416-23	F-box/LRR-repeat protein 4:Leucine-rich repeats 4 and 5	Q9UKA2	FBXL4	0.086	-0.98	0.41	0.98	1
11421-10	EH domain-containing protein 4	Q9H223	EHD4	0.42	0.43	0.69	0.98	1
11422-2	Homeobox protein DLX-3	O60479	DLX3	0.026	-1.36	0.2	0.98	1
11424-4	Fumarylacetoacetase	P16930	FAH	-0.094	0.15	0.88	0.99	1
11425-31	RUN and FYVE domain-containing protein 1	Q96T51	RUFY1	-0.045	0.81	0.48	0.98	1
11428-31	PDZ and LIM domain protein 1	O00151	PDLIM1	-0.32	1.55	0.15	0.98	1
11429-80	Heterogeneous nuclear ribonucleoproteins C1/C2	P07910	HNRNPC	-0.043	1.17	0.33	0.98	1
11430-49	E3 ubiquitin-protein ligase DTX1	Q86Y01	DTX1	-0.13	1.26	0.28	0.98	1
11431-235	ATP-dependent DNA helicase Q1	P46063	RECQL	0.17	0.14	0.9	0.99	1
11432-11	Polyglutamine-binding protein 1	O60828	PQBP1	-0.0093	-0.57	0.61	0.98	1
11433-11	Tectonic-2	Q96GX1	TCTN2	-0.15	0.69	0.55	0.98	1
11436-6	Alpha-internexin	Q16352	INA	-0.093	1.08	0.33	0.98	1
11438-6	DnaJ homolog subfamily B member 2	P25686	DNAJB2	0.095	0.5	0.64	0.98	1
11439-88	Rhophilin-2	Q8IUC4	RHPN2	-0.073	-0.5	0.63	0.98	1
11440-58	Suppressor of cytokine signaling 3	O14543	SOCS3	-0.38	1.76	0.19	0.98	1
11441-11	Glycogen phosphorylase, liver form	P06737	PYGL	-0.17	0.89	0.42	0.98	1
11442-1	Delta and Notch-like epidermal growth factor-related receptor:Cytoplasmic domain	Q8NFT8	DNER	0.083	-2.19	0.05	0.98	1
11444-49	DNA-directed RNA polymerase III subunit RPC6	Q9H1D9	POLR3F	0.042	-0.26	0.81	0.98	1
11448-34	Galactokinase	P51570	GALK1	0.032	0.31	0.77	0.98	1
11449-22	F-actin-capping protein subunit alpha-1	P52907	CAPZA1	0.12	0.68	0.53	0.98	1
11450-110	Protein disulfide-isomerase	P07237	P4HB	-0.23	1	0.4	0.98	1
11454-87	Eukaryotic translation initiation factor 3 subunit G	O75821	EIF3G	-0.55	0.87	0.41	0.98	1
11456-2	Melanoma-associated antigen B10	Q96LZ2	MAGEB10	-0.011	-0.92	0.44	0.98	1
11457-53	UDP-glucose 4-epimerase	Q14376	GALE	-0.12	-0.1	0.93	0.99	1
11458-30	Poly(rC)-binding protein 1	Q15365	PCBP1	-0.42	0.04	0.97	1	1
11459-81	RNA polymerase II elongation factor ELL	P55199	ELL	-0.063	1.04	0.41	0.98	1
11462-8	RNA binding protein fox-1 homolog 2	O43251	RBFOX2	-0.14	-0.68	0.51	0.98	1
11464-9	Transcription factor RelB	Q01201	RELB	-0.058	0.67	0.57	0.98	1
11465-4	Probable G-protein coupled receptor 135	Q8IZ08	GPR135	-0.041	-0.35	0.74	0.98	1
11468-15	Probable RNA-binding protein 19	Q9Y4C8	RBM19	-0.071	0.72	0.49	0.98	1
11476-43	Vacuolar protein sorting-associated protein 4A	Q9UN37	VPS4A	-0.0028	0.34	0.75	0.98	1
11480-1	Aldehyde dehydrogenase, dimeric NADP-preferring	P30838	ALDH3A1	0.042	-0.01	0.99	1	1
11481-25	Hepatitis A virus cellular receptor 2	Q8TDQ0	HAVCR2	0.63	-2.6	0.023	0.98	1
11486-26	Zinc finger protein 174	Q15697	ZNF174	-0.17	0.17	0.87	0.99	1
11487-4	Testican-1	Q08629	SPOCK1	0.1	-0.45	0.68	0.98	1
11490-42	Ubiquitin-like protein 4A	P11441	UBL4A	-0.26	0.2	0.85	0.99	1
11493-169	Dynein light chain 2, cytoplasmic	Q96FJ2	DYNLL2	-0.033	0.59	0.58	0.98	1
11494-4	RNA polymerase II elongation factor ELL2	O00472	ELL2	-0.18	0.58	0.6	0.98	1
11510-31	Apolipoprotein L1	O14791	APOL1	-0.29	0.98	0.42	0.98	1
11510-51	Apolipoprotein L1	O14791	APOL1	-0.3	1.17	0.35	0.98	1
11513-92	ADP-ribosyl cyclase/cyclic ADP-ribose hydrolase 1	P28907	CD38	-0.15	1.06	0.38	0.98	1
11514-196	CD59 glycoprotein	P13987	CD59	-0.39	0.39	0.72	0.98	1
11516-7	Fatty acid-binding protein, liver	P07148	FABP1	-0.24	1.05	0.4	0.98	1
11530-37	Porphobilinogen deaminase	P08397	HMBS	1.1	-0.86	0.45	0.98	1
11531-24	V-type immunoglobulin domain-containing suppressor of T-cell activation:Cytoplasmic domain	Q9H7M9	VSIR	-0.2	0.32	0.76	0.98	1
11534-6	Leucine-rich repeat, immunoglobulin-like domain and transmembrane domain-containing protein 3	Q3SXY7	LRIT3	0.12	-1.48	0.18	0.98	1
11536-9	Histone H2A deubiquitinase MYSM1	Q5VVJ2	MYSM1	0.09	-1.89	0.083	0.98	1
11537-12	Transferrin receptor protein 2	Q9UP52	TFR2	0.012	0.43	0.7	0.98	1
11538-216	Malonyl-CoA decarboxylase, mitochondrial	O95822	MLYCD	0.12	-0.73	0.51	0.98	1
11539-4	ATP synthase subunit f, mitochondrial	P56134	ATP5MF	-0.031	-0.87	0.4	0.98	1
11540-37	Forkhead box protein O3	O43524	FOXO3	-0.21	0.59	0.58	0.98	1
11542-11	Transmembrane protein 230	Q96A57	TMEM230	-0.14	1.45	0.24	0.98	1
11543-84	LIM domain and actin-binding protein 1	Q9UHB6	LIMA1	-0.022	1.4	0.24	0.98	1
11544-39	PHD finger protein 3	Q92576	PHF3	0.11	-1.55	0.16	0.98	1
11545-9	Tumor necrosis factor receptor superfamily member 14	Q92956	TNFRSF14	-0.098	0.2	0.85	0.98	1
11546-7	Cytoglobin	Q8WWM9	CYGB	0.11	-0.79	0.47	0.98	1
11547-84	Muscle, skeletal receptor tyrosine-protein kinase	O15146	MUSK	-0.11	0.53	0.65	0.98	1
11548-84	M-phase inducer phosphatase 1	P30304	CDC25A	-0.055	0.51	0.62	0.98	1
11549-6	Insulin gene enhancer protein ISL-1	P61371	ISL1	0.13	-1.07	0.32	0.98	1
11551-16	SWI/SNF-related matrix-associated actin-dependent regulator of chromatin subfamily E member 1-related	Q9P0W2	HMG20B	0.037	-0.45	0.67	0.98	1
11556-19	ADP-ribosylation factor GTPase-activating protein 1	Q8N6T3	ARFGAP1	-0.071	0.66	0.56	0.98	1
11557-3	E3 ubiquitin-protein ligase SMURF1	Q9HCE7	SMURF1	0.068	-1.79	0.099	0.98	1
11560-76	Nuclear factor of activated T-cells, cytoplasmic 4	Q14934	NFATC4	0.014	-0.87	0.43	0.98	1
11561-32	Fc_MOUSE	Q99LC4		-0.55	1.33	0.27	0.98	1
11562-9	DNA polymerase epsilon subunit 2	P56282	POLE2	-0.014	-0.3	0.79	0.98	1
11563-51	Synaptotagmin-like protein 4:Ca2+-dependent membrane-targeting module 2	Q96C24	SYTL4	-0.084	0.71	0.53	0.98	1
11565-58	Zinc finger protein 23	P17027	ZNF23	-0.086	0.96	0.37	0.98	1
11566-48	Keratin, type II cytoskeletal 72	Q14CN4	KRT72	0.1	-2.27	0.062	0.98	1
11567-23	Zinc finger protein 10	P21506	ZNF10	0.087	0.04	0.97	1	1
11568-2	Peptidyl-prolyl cis-trans isomerase FKBP1B	P68106	FKBP1B	-0.28	0.76	0.51	0.98	1
11570-94	B-cell receptor-associated protein 29	Q9UHQ4	BCAP29	-0.061	0.5	0.65	0.98	1
11571-75	NKG2-E type II integral membrane protein:Isoform E, Extracellular domain	Q07444	KLRC3	-0.05	-0.29	0.78	0.98	1
11572-4	Dynamin-2	P50570	DNM2	0.0077	0.79	0.46	0.98	1
11573-3	Serine/arginine-rich splicing factor 6	Q13247	SRSF6	0.088	-1.16	0.28	0.98	1
11582-63	DnaJ homolog subfamily A member 2	O60884	DNAJA2	-0.089	0.46	0.67	0.98	1
11586-2	Leucine-rich repeat neuronal protein 1:Extracellular domain	Q6UXK5	LRRN1	-0.084	1.19	0.33	0.98	1
11587-5	MAX gene-associated protein	Q8IWI9	MGA	-0.15	1.42	0.22	0.98	1
11590-5	Probable RNA-binding protein 23	Q86U06	RBM23	-0.0076	-1.12	0.29	0.98	1
11591-43	Protein regulator of cytokinesis 1	O43663	PRC1	0.0057	0.06	0.95	0.99	1
11592-1	ELAV-like protein 1	Q15717	ELAVL1	-0.0096	-0.16	0.87	0.99	1
11593-21	C-X-C motif chemokine 9	Q07325	CXCL9	-0.0082	0.66	0.54	0.98	1
11596-47	Zinc finger protein 75D	P51815	ZNF75D	-0.028	0.44	0.7	0.98	1
11601-26	ATP-dependent RNA helicase DHX8	Q14562	DHX8	-0.0041	0.14	0.9	0.99	1
11602-12	Copine-1:Von Willebrand factor type A domain	Q99829	CPNE1	-0.4	1.91	0.18	0.98	1
11606-22	DnaJ homolog subfamily B member 6	O75190	DNAJB6	-0.16	0.73	0.54	0.98	1
11607-15	Bromodomain-containing protein 1	O95696	BRD1	0.012	-0.17	0.88	0.99	1
11608-5	Microtubule-associated proteins 1A/1B light chain 3B	Q9GZQ8	MAP1LC3B	0.047	0.83	0.43	0.98	1
11614-29	Enhancer of rudimentary homolog	P84090	ERH	0.25	0.15	0.89	0.99	1
11615-16	Dual adapter for phosphotyrosine and 3-phosphotyrosine and 3-phosphoinositide	Q9UN19	DAPP1	-0.26	0.06	0.95	0.99	1
11616-9	Heat shock factor protein 1	Q00613	HSF1	0.058	-0.12	0.91	0.99	1
11617-1	Integrin alpha-L	P20701	ITGAL	0.0048	-0.95	0.36	0.98	1
11618-83	Transcriptional activator Myb	P10242	MYB	0.064	-1.64	0.13	0.98	1
11626-7	Ubiquitin-conjugating enzyme E2 variant 1	Q13404	UBE2V1	0.44	0.2	0.85	0.98	1
11629-36	TNF receptor-associated factor 4	Q9BUZ4	TRAF4	0.14	-2.15	0.055	0.98	1
11633-89	Activator of 90 kDa heat shock protein ATPase homolog 1	O95433	AHSA1	0.014	0.69	0.53	0.98	1
11634-32	Regulator of G-protein signaling 10	O43665	RGS10	-0.17	1.24	0.24	0.98	1
11636-33	Transgelin-2	P37802	TAGLN2	-0.28	1.13	0.33	0.98	1
11638-42	Beta-1,3-galactosyltransferase 2	O43825	B3GALT2	0.066	-0.58	0.58	0.98	1
11643-73	E3 ubiquitin-protein ligase DTX3L	Q8TDB6	DTX3L	0.21	-2.12	0.14	0.98	1
11645-9	Prolyl 4-hydroxylase subunit alpha-1	P13674	P4HA1	0.078	-1.68	0.12	0.98	1
11646-4	Carbohydrate sulfotransferase 9	Q7L1S5	CHST9	-0.24	4.44	0.00082	0.69	1
11647-6	Frizzled-10:Cytoplasmic domain	Q9ULW2	FZD10	-0.22	2.25	0.086	0.98	1
11649-3	Stromal membrane-associated protein 1	Q8IYB5	SMAP1	-0.19	1.05	0.32	0.98	1
11651-24	Protein argonaute-1	Q9UL18	AGO1	0.074	-1.43	0.19	0.98	1
11653-69	Sodium- and chloride-dependent glycine transporter 1	P48067	SLC6A9	0.14	-0.4	0.72	0.98	1
11654-77	Neurensin-1	Q8IZ57	NRSN1	-0.017	-0.5	0.66	0.98	1
11656-110	Ena/VASP-like protein	Q9UI08	EVL	-0.15	0.78	0.46	0.98	1
11657-86	Suppressor of cytokine signaling 7	O14512	SOCS7	0.0086	-0.64	0.54	0.98	1
11659-31	Clathrin interactor 1	Q14677	CLINT1	-0.57	0.71	0.5	0.98	1
11661-11	NACHT, LRR and PYD domains-containing protein 1	Q9C000	NLRP1	0.065	-0.54	0.62	0.98	1
11664-32	ADP-ribosylation factor GTPase-activating protein 2	Q8N6H7	ARFGAP2	-0.0015	0.97	0.36	0.98	1
11666-72	Regulator of G-protein signaling 8	P57771	RGS8	-0.2	1.63	0.18	0.98	1
11667-29	Tensin-2	Q63HR2	TNS2	0.044	-1.73	0.12	0.98	1
11669-39	Solute carrier organic anion transporter family member 5A1	Q9H2Y9	SLCO5A1	0.028	0.03	0.98	1	1
11670-18	Probable G-protein coupled receptor 101	Q96P66	GPR101	-0.08	0.32	0.78	0.98	1
11671-19	Peregrin	P55201	BRPF1	-0.07	0.63	0.54	0.98	1
11672-17	Kinesin-like protein KIF16B	Q96L93	KIF16B	-0.15	1.61	0.17	0.98	1
11677-17	Probable palmitoyltransferase ZDHHC14	Q8IZN3	ZDHHC14	0.061	-1.47	0.2	0.98	1
11678-105	Gap junction delta-2 protein	Q9UKL4	GJD2	0.031	-0.82	0.44	0.98	1
11681-8	Arf-GAP domain and FG repeat-containing protein 1	P52594	AGFG1	-0.069	0.9	0.4	0.98	1
11682-7	Thioredoxin-interacting protein	Q9H3M7	TXNIP	-0.11	1.08	0.34	0.98	1
11683-19	ADP-ribosylation factor-binding protein GGA3	Q9NZ52	GGA3	-0.098	0.81	0.46	0.98	1
11690-47	Anaphase-promoting complex subunit 7	Q9UJX3	ANAPC7	0.11	-1.98	0.11	0.98	1
11692-21	SHC-transforming protein 4	Q6S5L8	SHC4	0.1	-2.91	0.014	0.98	1
11696-7	Cellular retinoic acid-binding protein 2	P29373	CRABP2	-0.33	0.04	0.97	1	1
11699-16	Protein tyrosine phosphatase type IVA 2	Q12974	PTP4A2	-0.2	2.04	0.07	0.98	1
11708-2	Lipocalin-1	P31025	LCN1	0.099	-1.48	0.16	0.98	1
11709-29	Carnitine O-palmitoyltransferase 1, muscle isoform	Q92523	CPT1B	-0.049	-0.01	0.99	1	1
11712-207	Protein unc-45 homolog A	Q9H3U1	UNC45A	-0.38	-0.06	0.95	0.99	1
11715-1	POU domain, class 2, transcription factor 1	P14859	POU2F1	-0.029	-0.51	0.62	0.98	1
11716-28	Leucine-rich repeat, immunoglobulin-like domain and transmembrane domain-containing protein 2	A6NDA9	LRIT2	0.054	-0.57	0.59	0.98	1
11814-29	Hepatocyte growth factor receptor	P08581	MET	0.14	0.26	0.82	0.98	1
11816-84	Tyrosine-protein kinase JAK2	O60674	JAK2	-0.52	1.3	0.24	0.98	1
11817-1	Ribosomal protein S6 kinase beta-1	P23443	RPS6KB1	0.19	0.69	0.54	0.98	1
11825-27	Peroxisome proliferator-activated receptor gamma coactivator 1-alpha	Q9UBK2	PPARGC1A	0.005	0.32	0.77	0.98	1
11827-7	Nuclear receptor ROR-gamma	P51449	RORC	-0.076	0.62	0.59	0.98	1
11830-48	Tyrosine-protein phosphatase non-receptor type 11	Q06124	PTPN11	0.28	0.83	0.43	0.98	1
11833-83	Frataxin, mitochondrial	Q16595	FXN	0.11	-0.07	0.95	0.99	1
11836-144	Epithelial discoidin domain-containing receptor 1	Q08345	DDR1	0.0038	-0.95	0.39	0.98	1
11837-7	Tumor necrosis factor receptor superfamily member 18	Q9Y5U5	TNFRSF18	-0.052	-0.91	0.39	0.98	1
11838-130	Piezo-type mechanosensitive ion channel component 1	Q92508	PIEZO1	0.049	-1.23	0.24	0.98	1
11851-21	Triggering receptor expressed on myeloid cells 2	Q9NZC2	TREM2	0.029	0.61	0.6	0.98	1
11860-3	Fc_MOUSE	Q99LC4		-0.019	-0.5	0.62	0.98	1
11872-9	Protocadherin gamma-B1	Q9Y5G3	PCDHGB1	0.0014	-0.59	0.57	0.98	1
11890-2	Fc_MOUSE	Q99LC4		-0.065	0.12	0.9	0.99	1
11895-21	Fc_MOUSE	Q99LC4		0.22	-0.49	0.66	0.98	1
11910-27	Homeobox protein DLX-4	Q92988	DLX4	0.13	0.82	0.47	0.98	1
11911-13	Leucine-rich repeat-containing protein 4B:Cytoplasmic domain	Q9NT99	LRRC4B	-0.014	-1.07	0.34	0.98	1
11912-45	Fc_MOUSE	Q99LC4		0.093	-2.55	0.026	0.98	1
11917-8	Fc_MOUSE	Q99LC4		0.086	-1.33	0.21	0.98	1
11918-54	Fc_MOUSE	Q99LC4		0.29	-0.49	0.66	0.98	1
11919-84	Fc_MOUSE	Q99LC4		-0.088	1.46	0.18	0.98	1
11926-23	Alpha- and gamma-adaptin-binding protein p34	Q6PD74	AAGAB	0.034	0.8	0.44	0.98	1
11927-3	Fc_MOUSE	Q99LC4		0.0094	0.14	0.9	0.99	1
11934-9	Integrator complex subunit 3	Q68E01	INTS3	0.057	-1.27	0.27	0.98	1
11939-11	Fc_MOUSE	Q99LC4		0.096	-1.52	0.16	0.98	1
11949-25	Epidermal growth factor:Cytoplasmic domain	P01133	EGF	-0.3	1.2	0.34	0.98	1
11952-1	Immunoglobulin superfamily DCC subclass member 3:Cytoplasmic domain	Q8IVU1	IGDCC3	0.091	-2.79	0.021	0.98	1
11955-1	Rho GTPase-activating protein 1:Rho-GTPase activating protein domain	Q07960	ARHGAP1	-0.39	1.39	0.24	0.98	1
11967-23	Cellular retinoic acid-binding protein 1	P29762	CRABP1	0.057	0.1	0.93	0.99	1
11969-5	Protein S100-A2	P29034	S100A2	0.13	-1.78	0.1	0.98	1
11986-30	Fc_MOUSE	Q99LC4		0.02	-1.4	0.19	0.98	1
11988-24	Receptor-type tyrosine-protein phosphatase H	Q9HD43	PTPRH	0.025	-0.34	0.76	0.98	1
11989-35	ER membrane protein complex subunit 1	Q8N766	EMC1	0.11	0.16	0.88	0.99	1
11993-227	Fc_MOUSE	Q99LC4		-0.21	1.02	0.38	0.98	1
12001-7	Tight junction protein ZO-1	Q07157	TJP1	0.01	0.33	0.75	0.98	1
12008-3	T-cell antigen CD7	P09564	CD7	-0.12	0.37	0.73	0.98	1
12012-33	Fc_MOUSE	Q99LC4		-0.86	1.8	0.2	0.98	1
12014-19	6-pyruvoyl tetrahydrobiopterin synthase	Q03393	PTS	-0.042	0.79	0.45	0.98	1
12016-60	E3 ubiquitin-protein ligase CBL	P22681	CBL	-0.31	1.08	0.31	0.98	1
12018-84	Thiamin pyrophosphokinase 1	Q9H3S4	TPK1	0.065	-1.7	0.14	0.98	1
12020-39	Bisphosphoglycerate mutase	P07738	BPGM	0.66	-1.78	0.17	0.98	1
12022-12	Mothers against decapentaplegic homolog 4	Q13485	SMAD4	0.22	0.23	0.83	0.98	1
12030-82	Desmin	P17661	DES	0.16	0.28	0.8	0.98	1
12033-3	Mitotic checkpoint serine/threonine-protein kinase BUB1	O43683	BUB1	0.0093	-1.04	0.37	0.98	1
12034-28	Adenylyl cyclase-associated protein 1	Q01518	CAP1	-0.35	0.98	0.35	0.98	1
12041-33	Heat shock 70 kDa protein 1-like	P34931	HSPA1L	-0.058	0.07	0.95	0.99	1
12046-51	TAR DNA-binding protein 43	Q13148	TARDBP	-0.12	1.39	0.3	0.98	1
12077-32	Growth/differentiation factor 8	O14793	MSTN	0.17	0.71	0.55	0.98	1
12329-21	Ribosomal protein S6 kinase alpha-1	Q15418	RPS6KA1	0.4	-0.84	0.47	0.98	1
12332-7	Eukaryotic elongation factor 2 kinase	O00418	EEF2K	-1.8	2.31	0.12	0.98	1
12333-87	Ribose-5-phosphate isomerase	P49247	RPIA	0.45	-1.35	0.26	0.98	1
12334-25	Serine hydroxymethyltransferase, cytosolic	P34896	SHMT1	-0.4	0.25	0.82	0.98	1
12338-27	Pikachurin	Q63HQ2	EGFLAM	-0.013	0.39	0.71	0.98	1
12340-17	Alanine--tRNA ligase, cytoplasmic	P49588	AARS1	-0.49	0.34	0.75	0.98	1
12341-8	Dual specificity protein phosphatase 6	Q16828	DUSP6	-0.0019	0.68	0.52	0.98	1
12343-14	Arf-GAP with coiled-coil, ANK repeat and PH domain-containing protein 2	Q15057	ACAP2	0.0035	-0.96	0.36	0.98	1
12345-4	Anaphase-promoting complex subunit 10	Q9UM13	ANAPC10	0.07	-0.46	0.68	0.98	1
12347-29	Cerebral cavernous malformations 2 protein	Q9BSQ5	CCM2	-0.23	1.06	0.32	0.98	1
12348-46	Serine--tRNA ligase, mitochondrial	Q9NP81	SARS2	-0.3	0.27	0.8	0.98	1
12350-86	Protein C-ets-2	P15036	ETS2	-0.06	-0.07	0.95	0.99	1
12351-25	Signal transducer and activator of transcription 1-alpha/beta	P42224	STAT1	-0.17	1.01	0.33	0.98	1
12352-70	Arrestin domain-containing protein 3	Q96B67	ARRDC3	-0.6	1.25	0.33	0.98	1
12355-223	Ribosome-recycling factor, mitochondrial	Q96E11	MRRF	-0.25	1.06	0.31	0.98	1
12356-65	Sorcin	P30626	SRI	0.17	0.35	0.74	0.98	1
12357-41	Synaptosomal-associated protein 29	O95721	SNAP29	0.00071	-0.06	0.96	0.99	1
12358-6	Immunoglobulin-binding protein 1	P78318	IGBP1	-0.12	-0.21	0.85	0.98	1
12361-102	Ras-related protein R-Ras2	P62070	RRAS2	-0.013	-0.06	0.95	0.99	1
12363-70	Tribbles homolog 2	Q92519	TRIB2	0.0061	-0.71	0.49	0.98	1
12365-108	RuvB-like 1	Q9Y265	RUVBL1	-0.13	1.77	0.1	0.98	1
12366-16	Gamma-crystallin D	P07320	CRYGD	-0.012	-0.95	0.36	0.98	1
12367-52	Macoilin	Q8N5G2	MACO1	-0.0064	-0.04	0.97	1	1
12368-18	Histone acetyltransferase KAT2B	Q92831	KAT2B	0.12	-1.44	0.18	0.98	1
12370-30	Apolipoprotein F	Q13790	APOF	0.33	-0.76	0.5	0.98	1
12372-50	Tropomyosin alpha-3 chain	P06753	TPM3	0.015	-0.97	0.35	0.98	1
12373-73	Transformer-2 protein homolog beta	P62995	TRA2B	-0.16	0.78	0.45	0.98	1
12374-8	Platelet-activating factor acetylhydrolase IB subunit gamma	Q15102	PAFAH1B3	0.66	-1.02	0.33	0.98	1
12376-85	Cyclin-dependent kinase 4 inhibitor D	P55273	CDKN2D	-0.1	0.57	0.59	0.98	1
12378-71	Tapasin	O15533	TAPBP	-0.12	-0.6	0.57	0.98	1
12381-26	Carbonyl reductase [NADPH] 1	P16152	CBR1	-0.17	1.79	0.12	0.98	1
12382-2	Probable ATP-dependent RNA helicase DDX58	O95786	DDX58	-0.0077	-0.33	0.76	0.98	1
12384-92	COP9 signalosome complex subunit 7b	Q9H9Q2	COPS7B	0.16	-0.64	0.57	0.98	1
12385-4	Calpain-3	P20807	CAPN3	0.2	-0.71	0.52	0.98	1
12386-11	Aminopeptidase B	Q9H4A4	RNPEP	-0.35	0.6	0.6	0.98	1
12387-7	PDZ and LIM domain protein 4	P50479	PDLIM4	-0.18	0.7	0.53	0.98	1
12389-4	Origin recognition complex subunit 6	Q9Y5N6	ORC6	0.054	-0.58	0.6	0.98	1
12391-27	PDZ domain-containing protein 7	Q9H5P4	PDZD7	0.1	-0.78	0.51	0.98	1
12392-30	ADP-ribosylation factor-like protein 1	P40616	ARL1	0.18	-1.08	0.37	0.98	1
12394-53	Transmembrane protein C16orf54	Q6UWD8	C16orf54	0.12	-2.19	0.049	0.98	1
12395-86	Aspartate--tRNA ligase, mitochondrial	Q6PI48	DARS2	-0.88	0.81	0.44	0.98	1
12396-19	3-hydroxyisobutyryl-CoA hydrolase, mitochondrial	Q6NVY1	HIBCH	-0.54	0.94	0.4	0.98	1
12398-15	Paired box protein Pax-4	O43316	PAX4	0.052	0.69	0.56	0.98	1
12399-194	Coiled-coil domain-containing protein 50	Q8IVM0	CCDC50	-0.28	0.59	0.58	0.98	1
12400-25	Ubiquitin-conjugating enzyme E2 T	Q9NPD8	UBE2T	0.037	0.1	0.92	0.99	1
12401-3	AMSH-like protease	Q96FJ0	STAMBPL1	-0.028	0.29	0.79	0.98	1
12403-30	Ras-related protein Rab-39B	Q96DA2	RAB39B	-0.12	1.06	0.4	0.98	1
12406-119	GTP-binding protein Di-Ras3	O95661	DIRAS3	-0.16	2.56	0.07	0.98	1
12408-333	Ras-related protein Rab-22A	Q9UL26	RAB22A	-0.05	0.02	0.98	1	1
12409-90	Ras-related protein Rab-7b	Q96AH8	RAB7B	-0.032	-0.71	0.49	0.98	1
12411-60	Protein max	P61244	MAX	0.19	0.96	0.39	0.98	1
12414-31	14-3-3 protein beta/alpha	P31946	YWHAB	0.22	0.79	0.45	0.98	1
12415-122	Endothelial differentiation-related factor 1	O60869	EDF1	-0.033	0.55	0.62	0.98	1
12417-46	EKC/KEOPS complex subunit TPRKB	Q9Y3C4	TPRKB	-0.016	1.15	0.32	0.98	1
12420-10	Glycerol-3-phosphate dehydrogenase 1-like protein	Q8N335	GPD1L	-0.049	1.14	0.34	0.98	1
12422-143	Arachidonate 15-lipoxygenase B	O15296	ALOX15B	0.18	-0.11	0.92	0.99	1
12423-38	APOBEC1 complementation factor	Q9NQ94	A1CF	-0.1	0.7	0.54	0.98	1
12424-107	Thymocyte nuclear protein 1	Q9P016	THYN1	0.11	-1.56	0.2	0.98	1
12425-104	ADP-ribosylation factor 6	P62330	ARF6	-0.091	0.89	0.43	0.98	1
12426-19	MOB kinase activator 1A	Q9H8S9	MOB1A	-0.17	1.49	0.18	0.98	1
12427-8	M-phase inducer phosphatase 2	P30305	CDC25B	0.0027	0.53	0.62	0.98	1
12428-2	Lysophospholipase-like protein 1	Q5VWZ2	LYPLAL1	-0.035	0.6	0.58	0.98	1
12430-78	Polyadenylate-binding protein-interacting protein 1	Q9H074	PAIP1	-0.0072	-0.87	0.4	0.98	1
12431-13	Protein pelota homolog	Q9BRX2	PELO	-0.015	-0.54	0.64	0.98	1
12432-23	Calcyclin-binding protein	Q9HB71	CACYBP	0.22	0.99	0.36	0.98	1
12433-8	ADP-ribosylation factor-like protein 11	Q969Q4	ARL11	-0.58	0.37	0.74	0.98	1
12434-25	IST1 homolog	P53990	IST1	0.2	0.36	0.73	0.98	1
12436-84	Glutathione S-transferase omega-1	P78417	GSTO1	-0.36	1.64	0.21	0.98	1
12437-18	Serine/threonine-protein kinase ULK3	Q6PHR2	ULK3	-0.064	1.81	0.18	0.98	1
12438-127	DNA-3-methyladenine glycosylase	P29372	MPG	-0.05	0.82	0.48	0.98	1
12439-67	Interferon regulatory factor 9	Q00978	IRF9	0.053	-0.93	0.41	0.98	1
12442-4	Rho-related GTP-binding protein RhoD	O00212	RHOD	0.038	-1.31	0.22	0.98	1
12444-39	Nuclear receptor subfamily 5 group A member 2	O00482	NR5A2	-0.11	0.98	0.36	0.98	1
12445-50	Ankyrin repeat domain-containing protein 27	Q96NW4	ANKRD27	-0.34	3.35	0.063	0.98	1
12446-49	Glutathione S-transferase A1	P08263	GSTA1	0.16	0.69	0.55	0.98	1
12448-246	Glycylpeptide N-tetradecanoyltransferase 1	P30419	NMT1	0.16	1.2	0.25	0.98	1
12449-16	Peptidyl-prolyl cis-trans isomerase H	O43447	PPIH	0.26	0.52	0.63	0.98	1
12450-42	Phosphomevalonate kinase	Q15126	PMVK	0.11	0.06	0.96	0.99	1
12451-62	Transcription regulator protein BACH1	O14867	BACH1	-0.13	1.35	0.25	0.98	1
12452-32	Histone-lysine N-methyltransferase SUV420H2	Q86Y97	KMT5C	-0.083	0.7	0.52	0.98	1
12453-161	Nuclear RNA export factor 1	Q9UBU9	NXF1	0.068	-0.54	0.63	0.98	1
12454-105	N-terminal Xaa-Pro-Lys N-methyltransferase 1	Q9BV86	NTMT1	0.035	-1.95	0.077	0.98	1
12455-48	Myoneurin	Q9NPC7	MYNN	-0.051	0.9	0.43	0.98	1
12456-5	6-phosphofructo-2-kinase/fructose-2,6-bisphosphatase 3	Q16875	PFKFB3	-0.074	1.21	0.29	0.98	1
12457-10	1,2-dihydroxy-3-keto-5-methylthiopentene dioxygenase	Q9BV57	ADI1	0.15	-1.03	0.39	0.98	1
12458-79	Calcineurin B homologous protein 1	Q99653	CHP1	-0.31	0.62	0.57	0.98	1
12459-13	Pleckstrin homology domain-containing family A member 1	Q9HB21	PLEKHA1	-0.0085	-1.16	0.28	0.98	1
12460-18	Proteasome subunit alpha type-7	O14818	PSMA7	0.69	-1.04	0.36	0.98	1
12461-8	NAD-dependent protein deacylase sirtuin-5, mitochondrial	Q9NXA8	SIRT5	-0.0096	0.29	0.8	0.98	1
12462-20	Histone-lysine N-methyltransferase SETMAR	Q53H47	SETMAR	-0.093	0.48	0.66	0.98	1
12463-7	Kelch-like protein 13	Q9P2N7	KLHL13	-0.27	1.13	0.36	0.98	1
12466-7	Heterogeneous nuclear ribonucleoprotein A1	P09651	HNRNPA1	-0.015	0.46	0.67	0.98	1
12469-19	Microtubule-associated protein RP/EB family member 1	Q15691	MAPRE1	0.45	0.92	0.38	0.98	1
12471-47	Double-stranded RNA-binding protein Staufen homolog 1	O95793	STAU1	-0.015	-0.27	0.79	0.98	1
12473-48	BTB/POZ domain-containing protein KCTD5	Q9NXV2	KCTD5	0.033	-0.78	0.48	0.98	1
12475-48	Chloride intracellular channel protein 5	Q9NZA1	CLIC5	0.36	-0.67	0.55	0.98	1
12476-50	Fructose-2,6-bisphosphatase TIGAR	Q9NQ88	TIGAR	-0.5	1.57	0.25	0.98	1
12477-42	Translin	Q15631	TSN	0.18	-1.52	0.18	0.98	1
12478-15	60S ribosomal protein L30	P62888	RPL30	0.078	0.42	0.68	0.98	1
12479-50	cAMP-dependent protein kinase type I-beta regulatory subunit	P31321	PRKAR1B	0.019	-0.74	0.47	0.98	1
12480-9	OTU domain-containing protein 5	Q96G74	OTUD5	-0.1	0.1	0.93	0.99	1
12482-5	Nucleosome-remodeling factor subunit BPTF	Q12830	BPTF	-0.077	0.92	0.45	0.98	1
12483-62	Nuclear receptor ROR-beta	Q92753	RORB	0.092	-1.57	0.14	0.98	1
12484-67	Phosphatidylinositol transfer protein beta isoform	P48739	PITPNB	-0.19	1.07	0.36	0.98	1
12486-8	Glutaredoxin-2, mitochondrial	Q9NS18	GLRX2	0.16	-0.25	0.82	0.98	1
12488-9	Malignant T-cell-amplified sequence 1	Q9ULC4	MCTS1	-0.077	0.68	0.54	0.98	1
12490-92	Ragulator complex protein LAMTOR3	Q9UHA4	LAMTOR3	-0.23	0.64	0.58	0.98	1
12491-23	Chloride intracellular channel protein 4	Q9Y696	CLIC4	0.53	0.64	0.55	0.98	1
12493-42	Ubiquitin thioesterase OTUB2	Q96DC9	OTUB2	0.09	-1.02	0.38	0.98	1
12494-99	Gamma-aminobutyric acid receptor-associated protein-like 2	P60520	GABARAPL2	0.13	0.39	0.71	0.98	1
12497-29	Tudor-interacting repair regulator protein	Q9BRJ7	NUDT16L1	-0.55	0.75	0.48	0.98	1
12498-12	Tax1-binding protein 3	O14907	TAX1BP3	0.22	0.16	0.88	0.99	1
12499-108	Endophilin-A1	Q99962	SH3GL2	-0.1	1.43	0.18	0.98	1
12500-88	SUMO-activating enzyme subunit 2	Q9UBT2	UBA2	0.39	0.42	0.71	0.98	1
12501-10	Tubulin-specific chaperone A	O75347	TBCA	0.29	-1.59	0.16	0.98	1
12503-5	Ovarian cancer G-protein coupled receptor 1	Q15743	GPR68	-0.19	-0.14	0.89	0.99	1
12504-26	Leiomodin-1	P29536	LMOD1	-0.033	-0.43	0.68	0.98	1
12507-16	Inositol-trisphosphate 3-kinase C	Q96DU7	ITPKC	-0.035	-0.35	0.73	0.98	1
12508-9	Charged multivesicular body protein 3	Q9Y3E7	CHMP3	-0.41	1.1	0.33	0.98	1
12509-115	COMM domain-containing protein 1	Q8N668	COMMD1	-0.53	0.9	0.46	0.98	1
12510-3	Signal-transducing adaptor protein 1	Q9ULZ2	STAP1	-0.12	-0.11	0.92	0.99	1
12511-83	Solute carrier family 41 member 2	Q96JW4	SLC41A2	-0.097	-0.17	0.88	0.99	1
12513-8	Glycolipid transfer protein	Q9NZD2	GLTP	0.078	-0.14	0.9	0.99	1
12514-16	tRNA (guanine-N(7)-)-methyltransferase	Q9UBP6	METTL1	-0.14	1.14	0.34	0.98	1
12515-45	Uridine-cytidine kinase 2	Q9BZX2	UCK2	-0.14	1.56	0.24	0.98	1
12516-13	Transcriptional enhancer factor TEF-3	Q15561	TEAD4	0.013	-1.57	0.14	0.98	1
12517-52	Programmed cell death protein 5	O14737	PDCD5	0.24	0.68	0.52	0.98	1
12518-289	Protein polybromo-1	Q86U86	PBRM1	0.1	-0.99	0.37	0.98	1
12521-3	Cyclin-dependent kinase 4 inhibitor C	P42773	CDKN2C	-0.07	0.91	0.44	0.98	1
12522-6	UV excision repair protein RAD23 homolog B	P54727	RAD23B	-0.13	0.94	0.4	0.98	1
12524-18	Diamine acetyltransferase 2	Q96F10	SAT2	0.15	-0.92	0.38	0.98	1
12527-50	Thyroid hormone receptor alpha	P10827	THRA	-0.048	0.27	0.8	0.98	1
12528-40	ATPase WRNIP1	Q96S55	WRNIP1	0.039	-0.43	0.68	0.98	1
12529-32	Inactive peptidyl-prolyl cis-trans isomerase FKBP6	O75344	FKBP6	-0.33	1.22	0.34	0.98	1
12530-14	Cyclin-dependent kinases regulatory subunit 1	P61024	CKS1B	-0.091	1.71	0.18	0.98	1
12531-5	Endogenous retrovirus group V member 1 Env polyprotein	B6SEH8	ERVV-1	-0.044	-0.17	0.87	0.99	1
12532-28	Ubiquitin-conjugating enzyme E2 R1	P49427	CDC34	-0.27	1.85	0.19	0.98	1
12533-135	Cytohesin-2	Q99418	CYTH2	-0.054	0.77	0.51	0.98	1
12534-10	Calcium-binding and coiled-coil domain-containing protein 2	Q13137	CALCOCO2	-0.068	0.14	0.9	0.99	1
12535-2	DNA repair protein XRCC1	P18887	XRCC1	-0.14	0.59	0.6	0.98	1
12536-46	Myotubularin-related protein 6	Q9Y217	MTMR6	-0.035	0.08	0.94	0.99	1
12537-88	Transcriptional activator protein Pur-alpha	Q00577	PURA	0.12	-0.36	0.74	0.98	1
12538-19	Regulator of G-protein signaling 7	P49802	RGS7	-0.0069	-1.4	0.19	0.98	1
12540-25	Rho-related GTP-binding protein RhoG	P84095	RHOG	-0.24	-0.12	0.91	0.99	1
12543-76	Zinc finger protein 560	Q96MR9	ZNF560	-0.26	1.17	0.36	0.98	1
12546-1	Smoothelin	P53814	SMTN	0.18	0.03	0.97	1	1
12548-75	Ras-related GTP-binding protein C	Q9HB90	RRAGC	-0.016	1.09	0.34	0.98	1
12549-33	Hematopoietic prostaglandin D synthase	O60760	HPGDS	0.36	-1.07	0.33	0.98	1
12551-3	E3 ubiquitin-protein ligase Itchy homolog	Q96J02	ITCH	-0.44	0	1	1	1
12553-5	Serine/threonine-protein kinase VRK1	Q99986	VRK1	0.071	-2.15	0.053	0.98	1
12554-10	DNA repair protein RAD51 homolog 4	O75771	RAD51D	-0.22	1.73	0.12	0.98	1
12556-7	Ubiquitin-conjugating enzyme E2 C	O00762	UBE2C	-0.031	-1.08	0.3	0.98	1
12557-18	RNA-binding protein Nova-1	P51513	NOVA1	0.072	-1.96	0.074	0.98	1
12558-3	Ubiquitin-associated and SH3 domain-containing protein B	Q8TF42	UBASH3B	-0.74	0.83	0.43	0.98	1
12560-9	5'(3')-deoxyribonucleotidase, cytosolic type	Q8TCD5	NT5C	0.024	-0.46	0.68	0.98	1
12562-1	Serine/threonine-protein kinase N1	Q16512	PKN1	-0.1	0.68	0.54	0.98	1
12563-2	Tumor necrosis factor alpha-induced protein 8	O95379	TNFAIP8	0.084	0.25	0.82	0.98	1
12564-9	60S ribosome subunit biogenesis protein NIP7 homolog	Q9Y221	NIP7	-0.38	1.69	0.12	0.98	1
12568-14	Kelch-like ECH-associated protein 1	Q14145	KEAP1	-0.074	0.21	0.84	0.98	1
12569-25	T-complex protein 1 subunit epsilon	P48643	CCT5	0.26	0.68	0.53	0.98	1
12571-14	ADP-ribosylation factor-like protein 3	P36405	ARL3	0.035	0.75	0.48	0.98	1
12572-236	Embryonal Fyn-associated substrate	O43281	EFS	-0.037	0.37	0.74	0.98	1
12573-80	Tripartite motif-containing protein 3	O75382	TRIM3	-0.0085	-0.5	0.64	0.98	1
12574-36	Endothelin-2	P20800	EDN2	-0.3	0.36	0.74	0.98	1
12575-30	C-1-tetrahydrofolate synthase, cytoplasmic	P11586	MTHFD1	-0.18	-0.13	0.91	0.99	1
12576-21	Melanoma-associated antigen 3	P43357	MAGEA3	0.0079	-0.34	0.76	0.98	1
12577-100	Flap endonuclease 1	P39748	FEN1	-0.017	1.19	0.32	0.98	1
12578-13	ADP-ribosylation factor 3	P61204	ARF3	0.032	-0.82	0.43	0.98	1
12580-7	Proteasome subunit beta type-5	P28074	PSMB5	-0.21	2.28	0.071	0.98	1
12581-39	Inositol monophosphatase 2	O14732	IMPA2	-1.3	3.63	0.0069	0.98	1
12583-77	Serine/threonine-protein kinase A-Raf	P10398	ARAF	-0.1	-0.46	0.67	0.98	1
12585-39	DNA excision repair protein ERCC-1	P07992	ERCC1	-0.032	-0.38	0.71	0.98	1
12587-65	ADP-ribosylation factor-like protein 2	P36404	ARL2	0.22	-1.15	0.31	0.98	1
12590-67	Fc_MOUSE	Q99LC4		-0.2	1.58	0.18	0.98	1
12591-27	Oligophrenin-1	O60890	OPHN1	-0.26	0.52	0.63	0.98	1
12593-33	p53 and DNA damage-regulated protein 1	Q9NUG6	PDRG1	-0.31	0.59	0.58	0.98	1
12594-5	Grancalcin	P28676	GCA	-0.12	0.89	0.45	0.98	1
12595-11	Tropomodulin-1	P28289	TMOD1	0.47	-2.08	0.065	0.98	1
12597-68	Autophagy protein 5	Q9H1Y0	ATG5	0.071	-0.9	0.38	0.98	1
12599-10	Fermitin family homolog 3	Q86UX7	FERMT3	-0.073	1.53	0.16	0.98	1
12603-87	Polyadenylate-binding protein 4	Q13310	PABPC4	0.03	0.7	0.51	0.98	1
12604-16	Polycomb protein SCMH1	Q96GD3	SCMH1	0.015	0.85	0.44	0.98	1
12605-1	Exosome complex component RRP40	Q9NQT5	EXOSC3	0.38	-2.37	0.067	0.98	1
12612-37	Proteasome subunit beta type-1	P20618	PSMB1	-0.36	1.17	0.33	0.98	1
12616-45	Nuclear receptor-binding protein	Q9UHY1	NRBP1	0.017	-0.82	0.47	0.98	1
12617-2	Serine/threonine-protein kinase 24	Q9Y6E0	STK24	-0.097	1.5	0.16	0.98	1
12618-50	Aldo-keto reductase family 1 member C1	Q04828	AKR1C1	-0.052	0.35	0.75	0.98	1
12619-14	Protein phosphatase 1A	P35813	PPM1A	-0.59	1.45	0.21	0.98	1
12620-3	Septin-11	Q9NVA2	SEPTIN11	-0.069	0.07	0.95	0.99	1
12621-55	Serine/threonine-protein phosphatase 2A 65 kDa regulatory subunit A alpha isoform	P30153	PPP2R1A	-0.082	0.92	0.43	0.98	1
12622-96	Histone-lysine N-methyltransferase ASH1L	Q9NR48	ASH1L	-0.075	0.37	0.74	0.98	1
12623-84	Protein Jumonji	Q92833	JARID2	0.028	-0.79	0.47	0.98	1
12625-138	Kelch-like protein 7	Q8IXQ5	KLHL7	-0.078	-0.78	0.45	0.98	1
12626-6	Sentrin-specific protease 7	Q9BQF6	SENP7	-0.042	1.42	0.24	0.98	1
12627-97	Ubiquitin-like modifier-activating enzyme ATG7	O95352	ATG7	-0.065	-1.05	0.31	0.98	1
12628-31	LanC-like protein 2	Q9NS86	LANCL2	0.14	0.35	0.74	0.98	1
12630-8	Arfaptin-2	P53365	ARFIP2	0.28	0.06	0.95	0.99	1
12632-14	Arylamine N-acetyltransferase 1	P18440	NAT1	0.025	0.47	0.68	0.98	1
12633-3	Tyrosine-protein phosphatase non-receptor type 9	P43378	PTPN9	-0.14	1.33	0.3	0.98	1
12634-79	Breast cancer anti-estrogen resistance protein 3:Guanine Nucleotide Exchange Factor Domain	O75815	BCAR3	-0.11	0.15	0.89	0.99	1
12635-9	tRNA (cytosine(38)-C(5))-methyltransferase	O14717	TRDMT1	-0.13	0.46	0.67	0.98	1
12636-113	N-lysine methyltransferase SMYD2	Q9NRG4	SMYD2	-0.069	0.36	0.74	0.98	1
12637-7	Carnitine O-acetyltransferase	P43155	CRAT	-0.89	0.86	0.42	0.98	1
12641-3	Type II inositol 1,4,5-trisphosphate 5-phosphatase	P32019	INPP5B	0.15	0.96	0.37	0.98	1
12643-4	Beta-arrestin-1	P49407	ARRB1	0.55	0.99	0.36	0.98	1
12644-63	Adenylosuccinate synthetase isozyme 2	P30520	ADSS2	0.038	-0.26	0.81	0.98	1
12646-2	Ribulose-phosphate 3-epimerase	Q96AT9	RPE	0.028	0.48	0.66	0.98	1
12647-52	Histone-lysine N-methyltransferase SETD2	Q9BYW2	SETD2	0.021	-0.84	0.43	0.98	1
12649-80	Malate dehydrogenase, mitochondrial	P40926	MDH2	-0.43	1.3	0.22	0.98	1
12650-43	Guanine nucleotide-binding protein G(k) subunit alpha	P08754	GNAI3	-0.07	-0.13	0.9	0.99	1
12651-21	[Pyruvate dehydrogenase (acetyl-transferring)] kinase isozyme 2, mitochondrial	Q15119	PDK2	0.066	0.32	0.78	0.98	1
12652-37	Adenosylhomocysteinase 2	O43865	AHCYL1	-0.54	1.16	0.29	0.98	1
12653-13	Casein kinase I isoform gamma-2	P78368	CSNK1G2	0.0034	-0.94	0.38	0.98	1
12655-30	Beta-soluble NSF attachment protein	Q9H115	NAPB	-0.063	-0.76	0.46	0.98	1
12656-1	Kinesin light chain 1	Q07866	KLC1	-0.3	0.58	0.58	0.98	1
12657-2	GDP-L-fucose synthase	Q13630	GFUS	0.087	0.06	0.95	0.99	1
12658-72	Pantothenate kinase 3	Q9H999	PANK3	-0.032	-0.18	0.87	0.99	1
12659-13	Obg-like ATPase 1	Q9NTK5	OLA1	0.69	0.18	0.86	0.99	1
12661-44	Gamma-aminobutyric acid receptor-associated protein-like 1	Q9H0R8	GABARAPL1	-0.17	1.25	0.24	0.98	1
12662-82	Delta(3,5)-Delta(2,4)-dienoyl-CoA isomerase, mitochondrial	Q13011	ECH1	-0.27	0.6	0.59	0.98	1
12663-1	Thiosulfate sulfurtransferase	Q16762	TST	-0.86	2.56	0.031	0.98	1
12664-19	Tyrosine-protein phosphatase non-receptor type 13	Q12923	PTPN13	0.053	-1.4	0.19	0.98	1
12665-16	Interleukin enhancer-binding factor 2	Q12905	ILF2	-0.098	1.17	0.35	0.98	1
12667-2	Guanine deaminase	Q9Y2T3	GDA	-0.14	1.35	0.24	0.98	1
12668-7	Vacuolar protein sorting-associated protein 4B	O75351	VPS4B	-0.42	1.37	0.24	0.98	1
12669-30	E3 ubiquitin-protein ligase HECW1	Q76N89	HECW1	-0.027	1.55	0.19	0.98	1
12670-15	Cell cycle checkpoint protein RAD1	O60671	RAD1	-0.035	-0.61	0.55	0.98	1
12671-35	Sulfotransferase family cytosolic 1B member 1	O43704	SULT1B1	-0.031	0.87	0.45	0.98	1
12675-14	Aspartate--tRNA ligase, cytoplasmic	P14868	DARS1	-0.14	1.55	0.15	0.98	1
12676-1	Protein kinase C and casein kinase substrate in neurons protein 1	Q9BY11	PACSIN1	0.044	0.87	0.43	0.98	1
12677-164	Protein flightless-1 homolog	Q13045	FLII	-0.15	0.66	0.53	0.98	1
12678-66	U1 small nuclear ribonucleoprotein A	P09012	SNRPA	0.06	0.52	0.64	0.98	1
12681-63	Ubiquitin carboxyl-terminal hydrolase 21	Q9UK80	USP21	-0.054	0.68	0.53	0.98	1
12682-5	Kynurenine--oxoglutarate transaminase 3	Q6YP21	KYAT3	-0.27	1.47	0.23	0.98	1
12683-156	Dihydropyrimidinase-related protein 5	Q9BPU6	DPYSL5	0.016	0.39	0.72	0.98	1
12684-5	Adseverin	Q9Y6U3	SCIN	0.16	-1.13	0.31	0.98	1
12685-57	Homer protein homolog 2	Q9NSB8	HOMER2	-0.46	0.66	0.55	0.98	1
12686-15	3-mercaptopyruvate sulfurtransferase	P25325	MPST	0.069	0.17	0.88	0.99	1
12687-2	2,4-dienoyl-CoA reductase, mitochondrial	Q16698	DECR1	-0.03	1.01	0.35	0.98	1
12688-115	Ribosomal protein S6 kinase alpha-6	Q9UK32	RPS6KA6	0.02	-0.11	0.92	0.99	1
12689-56	Actin-related protein 2/3 complex subunit 1B	O15143	ARPC1B	-0.077	1.08	0.31	0.98	1
12690-33	Septin-10	Q9P0V9	SEPTIN10	-0.15	0.73	0.5	0.98	1
12691-44	Serine hydroxymethyltransferase, mitochondrial	P34897	SHMT2	-1.2	0.9	0.4	0.98	1
12692-56	Histone-lysine N-methyltransferase, H3 lysine-79 specific	Q8TEK3	DOT1L	0.097	-0.77	0.51	0.98	1
12693-2	SH3 domain-binding glutamic acid-rich-like protein	O75368	SH3BGRL	-0.081	0.98	0.35	0.98	1
12694-28	Probable dimethyladenosine transferase	Q9UNQ2	DIMT1	0.02	-0.72	0.49	0.98	1
12695-62	Kelch-like protein 12	Q53G59	KLHL12	0.099	-1.28	0.26	0.98	1
12696-166	Protein arginine N-methyltransferase 3	O60678	PRMT3	-0.35	1.88	0.16	0.98	1
12697-30	Phosphatidylinositol 5-phosphate 4-kinase type-2 alpha	P48426	PIP4K2A	-0.052	0.92	0.4	0.98	1
12698-72	Importin subunit alpha-3	O00629	KPNA4	0.033	0.37	0.75	0.98	1
12699-28	T-complex protein 1 subunit theta	P50990	CCT8	0.49	0.41	0.7	0.98	1
12700-9	ATP-citrate synthase	P53396	ACLY	-0.082	1.15	0.36	0.98	1
12701-1	Eukaryotic translation initiation factor 1b	O60739	EIF1B	0.23	1.06	0.32	0.98	1
12702-13	E3 ubiquitin-protein ligase pellino homolog 2	Q9HAT8	PELI2	0.15	0.28	0.8	0.98	1
12703-6	Serine/threonine-protein kinase Nek7	Q8TDX7	NEK7	-1	-0.27	0.81	0.98	1
12704-26	SH2 domain-containing protein 3C	Q8N5H7	SH2D3C	-0.13	-0.24	0.83	0.98	1
12705-9	Probable E3 ubiquitin-protein ligase HERC1	Q15751	HERC1	0.059	-1.69	0.12	0.98	1
12706-2	Serine/threonine-protein kinase MRCK alpha	Q5VT25	CDC42BPA	-0.17	1.5	0.21	0.98	1
12707-26	Dihydropyrimidinase-related protein 3	Q14195	DPYSL3	0.18	0.04	0.97	1	1
12708-91	Lethal(3)malignant brain tumor-like protein 2	Q969R5	L3MBTL2	0.27	-0.51	0.64	0.98	1
12709-63	Histone H1x	Q92522	H1-10	0.063	-0.97	0.39	0.98	1
12711-19	Gap junction alpha-8 protein	P48165	GJA8	0.14	0.16	0.88	0.99	1
12712-9	High mobility group protein 20A	Q9NP66	HMG20A	0.13	-1.33	0.25	0.98	1
12713-365	Regulator of G-protein signaling 19	P49795	RGS19	-0.2	0.68	0.55	0.98	1
12714-38	AP-1 complex subunit gamma-like 2	O75843	AP1G2	-0.73	0.79	0.47	0.98	1
12715-30	mRNA-decapping enzyme 1B	Q8IZD4	DCP1B	0.094	-2.39	0.036	0.98	1
12716-3	Zinc finger protein 175	Q9Y473	ZNF175	-0.073	1	0.35	0.98	1
12717-65	TOX high mobility group box family member 3	O15405	TOX3	0.1	-0.49	0.66	0.98	1
12718-43	Peptidyl-prolyl cis-trans isomerase NIMA-interacting 4	Q9Y237	PIN4	0.18	0.9	0.41	0.98	1
12720-71	Ubiquilin-4	Q9NRR5	UBQLN4	-0.0042	0.93	0.42	0.98	1
12721-4	Tax1-binding protein 1	Q86VP1	TAX1BP1	0.085	-2.33	0.068	0.98	1
12724-81	Cold-inducible RNA-binding protein	Q14011	CIRBP	-0.64	1.5	0.17	0.98	1
12726-3	Regulatory factor X-associated protein	O00287	RFXAP	0.046	-2.04	0.065	0.98	1
12727-7	Prostaglandin F2 receptor negative regulator	Q9P2B2	PTGFRN	0.46	-1.88	0.14	0.98	1
12729-12	Proteasome assembly chaperone 3	Q9BT73	PSMG3	0.21	0.15	0.89	0.99	1
12730-3	Kinetochore protein NDC80 homolog	O14777	NDC80	-0.25	0.82	0.48	0.98	1
12731-12	Pleckstrin homology domain-containing family A member 7	Q6IQ23	PLEKHA7	0.081	-0.18	0.87	0.99	1
12732-13	MAGUK p55 subfamily member 7	Q5T2T1	MPP7	-0.17	1.39	0.27	0.98	1
12734-112	Kinesin-like protein KIF22	Q14807	KIF22	0.069	-1.85	0.091	0.98	1
12735-39	Cold shock domain-containing protein E1	O75534	CSDE1	-0.0068	-0.06	0.96	0.99	1
12737-12	Plastin-1	Q14651	PLS1	0.19	-1.57	0.19	0.98	1
12738-43	Nischarin	Q9Y2I1	NISCH	-0.044	0.13	0.9	0.99	1
12740-55	Protein FEV	Q99581	FEV	0.047	-0.04	0.97	1	1
12742-160	Transmembrane protein 8B	A6NDV4	TMEM8B	0.0046	0.35	0.75	0.98	1
12743-18	BAG family molecular chaperone regulator 5	Q9UL15	BAG5	-0.014	0.38	0.72	0.98	1
12746-4	Cytohesin-4	Q9UIA0	CYTH4	-0.24	0.41	0.71	0.98	1
12747-89	RNA-binding protein 3	P98179	RBM3	-0.83	1.53	0.17	0.98	1
12748-6	Bromodomain testis-specific protein	Q58F21	BRDT	0.03	-1.6	0.14	0.98	1
12750-9	Integrin beta-2	P05107	ITGB2	-0.039	1.35	0.3	0.98	1
12751-26	Zinc fingers and homeoboxes protein 1	Q9UKY1	ZHX1	0.17	-2.43	0.032	0.98	1
12753-6	Amyloid beta A4 precursor protein-binding family B member 2:Phosphotyrosine Interaction Domain 1	Q92870	APBB2	0.047	-0.25	0.82	0.98	1
12754-14	Cold shock domain-containing protein C2	Q9Y534	CSDC2	0.079	0.28	0.8	0.98	1
12756-3	Transcription regulator protein BACH2	Q9BYV9	BACH2	-0.24	1.93	0.12	0.98	1
12758-47	Glutamate receptor ionotropic, delta-2	O43424	GRID2	0.085	-0.52	0.62	0.98	1
12759-47	Interleukin enhancer-binding factor 3	Q12906	ILF3	-0.12	0.94	0.41	0.98	1
12760-34	Zinc finger protein 774	Q6NX45	ZNF774	-0.016	-0.41	0.7	0.98	1
12761-12	Amyloid beta A4 precursor protein-binding family B member 2:Phosphotyrosine Interaction Domain 2	Q92870	APBB2	0.18	-0.83	0.46	0.98	1
12763-69	Zinc finger protein 334	Q9HCZ1	ZNF334	-0.085	1.74	0.11	0.98	1
12764-3	Engulfment and cell motility protein 1	Q92556	ELMO1	0.31	-2.87	0.021	0.98	1
12766-33	Probable G-protein coupled receptor 142	Q7Z601	GPR142	0.051	-1.04	0.37	0.98	1
12768-3	Protein phosphatase 1 regulatory subunit 3B	Q86XI6	PPP1R3B	0.39	-2.55	0.028	0.98	1
12771-19	Zinc finger protein 180	Q9UJW8	ZNF180	0.026	-0.75	0.48	0.98	1
12772-8	Nuclear pore complex protein Nup98-Nup96	P52948	NUP98	0.13	-1.57	0.15	0.98	1
12774-12	Potassium/sodium hyperpolarization-activated cyclic nucleotide-gated channel 1	O60741	HCN1	-0.48	1.44	0.27	0.98	1
12775-6	High mobility group protein B3	O15347	HMGB3	0.015	-0.75	0.48	0.98	1
12777-11	Splicing factor 1	Q15637	SF1	-0.028	-0.58	0.57	0.98	1
12779-30	PR domain zinc finger protein 4	Q9UKN5	PRDM4	-0.27	0.63	0.54	0.98	1
12781-2	RISC-loading complex subunit TARBP2	Q15633	TARBP2	-0.054	-0.04	0.97	1	1
12783-29	Heterogeneous nuclear ribonucleoprotein M	P52272	HNRNPM	-0.05	1.31	0.24	0.98	1
12784-10	Amyloid beta A4 precursor protein-binding family B member 3:Phosphotyrosine Interaction Domain 1,Isoform II	O95704	APBB3	-0.12	1.26	0.25	0.98	1
12785-49	Transcriptional regulator Kaiso	Q86T24	ZBTB33	0.13	-2.07	0.066	0.98	1
12786-61	Glycerophosphocholine phosphodiesterase GPCPD1	Q9NPB8	GPCPD1	0.0078	-0.97	0.35	0.98	1
12787-47	Zinc finger protein 134	P52741	ZNF134	0.19	-2.9	0.014	0.98	1
12788-6	SAGA-associated factor 29 homolog	Q96ES7	SGF29	0.061	-1.84	0.099	0.98	1
12790-10	Coiled-coil domain-containing protein 51	Q96ER9	CCDC51	0.082	-1.6	0.18	0.98	1
12793-4	Piwi-like protein 1	Q96J94	PIWIL1	0.061	-2.51	0.027	0.98	1
12794-6	NACHT, LRR and PYD domains-containing protein 4	Q96MN2	NLRP4	0.053	-1.58	0.17	0.98	1
12795-2	Zinc finger protein 566	Q969W8	ZNF566	0.063	-2.2	0.048	0.98	1
12796-44	Diphosphoinositol polyphosphate phosphohydrolase 1	O95989	NUDT3	-0.1	0.55	0.61	0.98	1
12798-46	Electroneutral sodium bicarbonate exchanger 1	Q2Y0W8	SLC4A8	0.071	-2.23	0.064	0.98	1
12799-65	DnaJ homolog subfamily C member 27	Q9NZQ0	DNAJC27	0.063	0.48	0.68	0.98	1
12800-5	Tubulin polymerization-promoting protein family member 2	P59282	TPPP2	-0.81	0.91	0.44	0.98	1
12801-33	Interferon regulatory factor 2	P14316	IRF2	-0.12	0.69	0.55	0.98	1
12803-9	Zinc finger protein 329	Q86UD4	ZNF329	0.062	-0.56	0.62	0.98	1
12804-5	Glucocorticoid modulatory element-binding protein 2	Q9UKD1	GMEB2	0.24	-3.03	0.015	0.98	1
12807-89	Rho GTPase-activating protein 30	Q7Z6I6	ARHGAP30	-0.04	0.06	0.96	0.99	1
12808-103	Calcium-regulated heat-stable protein 1	Q9Y2V2	CARHSP1	-0.066	-0.42	0.68	0.98	1
12811-55	Zinc finger protein 415	Q09FC8	ZNF415	0.09	-1.95	0.078	0.98	1
12812-25	Acylphosphatase-2	P14621	ACYP2	-0.21	0.73	0.5	0.98	1
12813-18	EH domain-binding protein 1	Q8NDI1	EHBP1	-0.0025	-0.34	0.74	0.98	1
12814-17	RNA-binding protein 40	Q96LT9	RNPC3	0.12	-2.12	0.06	0.98	1
12815-9	Isoleucine--tRNA ligase, cytoplasmic	P41252	IARS1	0.048	-0.93	0.39	0.98	1
12817-1	GTP-binding protein GEM	P55040	GEM	-0.26	1.36	0.26	0.98	1
12818-159	Urea transporter 2	Q15849	SLC14A2	-0.38	1.3	0.31	0.98	1
12820-1	GRB2-related adapter protein	Q13588	GRAP	-0.055	0.95	0.38	0.98	1
12821-6	NACHT, LRR and PYD domains-containing protein 10	Q86W26	NLRP10	-0.049	0.94	0.37	0.98	1
12822-34	Amyloid beta A4 precursor protein-binding family B member 1:Phosphotyrosine Interaction Domain 1	O00213	APBB1	0.14	-0.28	0.8	0.98	1
12825-18	DCC-interacting protein 13-alpha	Q9UKG1	APPL1	0.003	-1.03	0.33	0.98	1
12826-5	Sodium/iodide cotransporter	Q92911	SLC5A5	-1.5	0.47	0.67	0.98	1
12827-37	Regulator of G-protein signaling 3	P49796	RGS3	0.081	-1.1	0.31	0.98	1
12830-4	Histone deacetylase complex subunit SAP18	O00422	SAP18	0.097	-1.87	0.089	0.98	1
12831-21	Calcineurin B homologous protein 3	Q96BS2	TESC	-0.21	0.97	0.42	0.98	1
12832-10	Set1/Ash2 histone methyltransferase complex subunit ASH2	Q9UBL3	ASH2L	-0.057	0.46	0.68	0.98	1
12834-3	Potassium voltage-gated channel subfamily F member 1	Q9H3M0	KCNF1	0.14	-1.78	0.15	0.98	1
12835-101	Pyrin domain-containing protein 1	Q8WXC3	PYDC1	-0.012	-0.5	0.64	0.98	1
12838-28	Dual specificity protein phosphatase 15	Q9H1R2	DUSP15	0.12	-1.11	0.32	0.98	1
12842-43	Syntaxin-10	O60499	STX10	0.02	-0.17	0.88	0.99	1
12843-6	Zinc finger protein 410	Q86VK4	ZNF410	0.074	-1.05	0.34	0.98	1
12844-10	BAG family molecular chaperone regulator 4	O95429	BAG4	-0.0057	1.09	0.34	0.98	1
12845-18	Sorting nexin-17	Q15036	SNX17	-0.12	0.41	0.7	0.98	1
12846-3	F-box/LRR-repeat protein 5	Q9UKA1	FBXL5	0.17	-2.14	0.063	0.98	1
12847-27	mRNA-capping enzyme	O60942	RNGTT	0.1	-1.33	0.22	0.98	1
12848-9	Rho guanine nucleotide exchange factor 2	Q92974	ARHGEF2	-0.019	0.35	0.76	0.98	1
12849-25	GSK3-beta interaction protein	Q9P0R6	GSKIP	0.015	0.01	0.99	1	1
12851-5	DNA-directed DNA/RNA polymerase mu	Q9NP87	POLM	0.083	-1.64	0.13	0.98	1
12853-112	Tropomodulin-2	Q9NZR1	TMOD2	-0.18	0.84	0.45	0.98	1
12854-3	Transcriptional enhancer factor TEF-5	Q99594	TEAD3	0.026	-1.67	0.12	0.98	1
12855-16	Cas scaffolding protein family member 4	Q9NQ75	CASS4	-0.096	0.3	0.77	0.98	1
12856-14	Transmembrane protein 237	Q96Q45	TMEM237	-0.025	-0.53	0.63	0.98	1
12859-33	Enoyl-CoA delta isomerase 2, mitochondrial	O75521	ECI2	-0.15	-0.38	0.71	0.98	1
12860-7	cAMP-regulated phosphoprotein 21	Q9UBL0	ARPP21	0.056	-0.71	0.49	0.98	1
12861-13	Tropomodulin-3	Q9NYL9	TMOD3	-0.36	1.39	0.2	0.98	1
12862-14	Enhancer of filamentation 1	Q14511	NEDD9	0.052	-1.36	0.2	0.98	1
12864-9	Magnesium transporter NIPA4	Q0D2K0	NIPAL4	-0.11	2.98	0.042	0.98	1
12867-40	Dynein light chain Tctex-type 3	P51808	DYNLT3	-0.057	1.01	0.41	0.98	1
12869-68	Probable ATP-dependent RNA helicase DDX6	P26196	DDX6	-0.23	1.42	0.18	0.98	1
12871-10	Twinfilin-1	Q12792	TWF1	-0.099	1.43	0.2	0.98	1
12872-35	Cyclic nucleotide-gated olfactory channel	Q16280	CNGA2	0.039	0.89	0.47	0.98	1
12873-11	Leukosialin	P16150	SPN	-0.074	-0.74	0.48	0.98	1
12875-28	Ubiquitin domain-containing protein 2	Q8WUN7	UBTD2	-1.2	1.84	0.21	0.98	1
12876-39	Sperm flagellar protein 1	Q9Y4P9	SPEF1	0.14	-1.3	0.29	0.98	1
12878-60	Oxysterol-binding protein-related protein 11	Q9BXB4	OSBPL11	0.18	-1.25	0.24	0.98	1
12879-5	Retinoblastoma-like protein 1	P28749	RBL1	0.061	-2.56	0.026	0.98	1
12880-1	Synaptic vesicle glycoprotein 2A	Q7L0J3	SV2A	0.055	-2.25	0.044	0.98	1
12881-17	Retinol dehydrogenase 16	O75452	RDH16	-0.15	1.49	0.27	0.98	1
12882-7	Poly [ADP-ribose] polymerase 11	Q9NR21	PARP11	-0.069	1.9	0.16	0.98	1
12885-42	Nuclear receptor subfamily 1 group D member 2	Q14995	NR1D2	-0.023	0.33	0.75	0.98	1
12888-18	Histone deacetylase complex subunit SAP30	O75446	SAP30	-0.011	-0.77	0.45	0.98	1
12891-1	MICAL-like protein 2	Q8IY33	MICALL2	0.032	0.41	0.72	0.98	1
12892-10	Synaptotagmin-like protein 1	Q8IYJ3	SYTL1	0.01	-0.6	0.59	0.98	1
12893-159	Gamma-interferon-inducible protein 16:Isoform 2, Hematopoietic expression, interferon-inducible nature, and nuclear localization 2	Q16666	IFI16	-0.24	0.98	0.42	0.98	1
12894-3	PAX-interacting protein 1	Q6ZW49	PAXIP1	-0.13	0.66	0.56	0.98	1
12895-28	Diacylglycerol kinase beta	Q9Y6T7	DGKB	-0.14	0.12	0.91	0.99	1
12898-5	Fc_MOUSE	Q99LC4		-0.19	-0.55	0.6	0.98	1
12900-29	Fc_MOUSE	Q99LC4		-0.23	0.55	0.64	0.98	1
12904-180	cubilin	O60494	CUBN	0.079	-1.81	0.098	0.98	1
12906-137	Fc_MOUSE	Q99LC4		0.13	0.19	0.87	0.99	1
12912-25	Fc_MOUSE	Q99LC4		-0.095	0.22	0.84	0.98	1
12915-26	Fc_MOUSE	Q99LC4		0.11	-1.3	0.22	0.98	1
12916-3	Protein p13 MTCP-1	P56278	MTCP1	-0.012	0.17	0.88	0.99	1
12921-51	Fc_MOUSE	Q99LC4		0.25	-1.1	0.35	0.98	1
12923-51	Keratin, type I cytoskeletal 17	Q04695	KRT17	0.00048	-0.76	0.49	0.98	1
12925-105	Axin-2	Q9Y2T1	AXIN2	-0.23	1.01	0.42	0.98	1
12931-16	Mineralocorticoid receptor	P08235	NR3C2	0.11	-1.46	0.22	0.98	1
12933-17	Ecto-NOX disulfide-thiol exchanger 1	Q8TC92	ENOX1	-0.093	0	1	1	1
12934-1	E3 ISG15--protein ligase HERC5	Q9UII4	HERC5	-0.15	0.15	0.89	0.99	1
12936-38	Retinaldehyde-binding protein 1	P12271	RLBP1	-0.12	0.86	0.46	0.98	1
12939-1	DNA-directed RNA polymerases I and III subunit RPAC1	O15160	POLR1C	-0.014	1.09	0.36	0.98	1
12940-35	Aldehyde dehydrogenase family 3 member B1	P43353	ALDH3B1	0.044	-1.82	0.096	0.98	1
12941-24	Fc_MOUSE	Q99LC4		-0.051	1.03	0.37	0.98	1
12945-33	Ras-related protein Rab-18	Q9NP72	RAB18	-0.23	0.45	0.69	0.98	1
12954-71	Peroxisome proliferator-activated receptor alpha	Q07869	PPARA	-0.48	0.37	0.73	0.98	1
12956-40	KIF1-binding protein	Q96EK5	KIFBP	-0.053	1.65	0.13	0.98	1
12957-62	Cytochrome b-c1 complex subunit 7	P14927	UQCRB	-0.11	1.39	0.23	0.98	1
12958-8	Fc_MOUSE	Q99LC4		0.1	-2.19	0.052	0.98	1
12960-9	Glucokinase	P35557	GCK	-0.46	0.99	0.41	0.98	1
12963-1	Protein GPR107	Q5VW38	GPR107	0.19	-1.36	0.27	0.98	1
12968-2	Cysteine and glycine-rich protein 2	Q16527	CSRP2	-0.04	1.04	0.32	0.98	1
12970-35	Double-stranded RNA-binding protein Staufen homolog 2	Q9NUL3	STAU2	0.074	-0.82	0.48	0.98	1
12975-11	Keratin, type I cytoskeletal 20	P35900	KRT20	-0.41	0.4	0.72	0.98	1
12976-49	Vinexin b	O60504	SORBS3	0.062	0.24	0.83	0.98	1
12980-31	Pre-mRNA-splicing factor RBM22	Q9NW64	RBM22	-0.0019	-1.23	0.24	0.98	1
12986-12	Protein lin-7 homolog C	Q9NUP9	LIN7C	-0.22	-0.13	0.9	0.99	1
12987-12	Serine/arginine-rich splicing factor 7	Q16629	SRSF7	-0.22	1.79	0.1	0.98	1
12988-49	RNA-binding protein EWS	Q01844	EWSR1	-0.17	0.68	0.51	0.98	1
12990-39	Mitogen-activated protein kinase kinase kinase 3	Q99759	MAP3K3	0.065	-1.17	0.26	0.98	1
12991-49	Cullin-9	Q8IWT3	CUL9	-0.07	-0.39	0.71	0.98	1
12993-21	Nuclear protein localization protein 4 homolog	Q8TAT6	NPLOC4	0.11	0.88	0.41	0.98	1
13007-66	Epididymal-specific lipocalin-10	Q6JVE6	LCN10	-0.081	0.77	0.49	0.98	1
13011-20	40S ribosomal protein S10	P46783	RPS10	-0.27	0.37	0.74	0.98	1
13013-41	E3 ubiquitin-protein ligase parkin	O60260	PRKN	-0.037	0.39	0.71	0.98	1
13021-12	Fc_MOUSE	Q99LC4		-0.043	0.58	0.6	0.98	1
13022-20	Tumor protein p53-inducible protein 11	O14683	TP53I11	-0.21	0.26	0.82	0.98	1
13023-8	Fc_MOUSE	Q99LC4		0.026	-1.52	0.16	0.98	1
13025-4	Fibroblast growth factor receptor substrate 2	Q8WU20	FRS2	0.042	-0.99	0.35	0.98	1
13027-20	Chromobox protein homolog 7	O95931	CBX7	0.086	-2.35	0.066	0.98	1
13028-2	Fc_MOUSE	Q99LC4		-0.23	0.06	0.96	0.99	1
13032-1	Beclin-1	Q14457	BECN1	-0.0009	-0.53	0.62	0.98	1
13039-1	Nuclear inhibitor of protein phosphatase 1	Q12972	PPP1R8	0.068	-0.75	0.52	0.98	1
13041-47	TNF receptor-associated factor 4	Q9BUZ4	TRAF4	0.053	-1.89	0.12	0.98	1
13042-7	Potassium voltage-gated channel subfamily A member 10	Q16322	KCNA10	-0.12	2.73	0.019	0.98	1
13043-157	ATPase family AAA domain-containing protein 2	Q6PL18	ATAD2	0.0024	0.72	0.55	0.98	1
13044-5	Tumor susceptibility gene 101 protein	Q99816	TSG101	-0.058	1.03	0.34	0.98	1
13053-6	Sodium- and chloride-dependent neutral and basic amino acid transporter B(0+)	Q9UN76	SLC6A14	-0.038	-0.82	0.45	0.98	1
13054-87	Profilin-2	P35080	PFN2	-0.086	1.22	0.33	0.98	1
13055-53	PH and SEC7 domain-containing protein 1	A5PKW4	PSD	-0.087	0.53	0.63	0.98	1
13056-18	Orphan sodium- and chloride-dependent neurotransmitter transporter NTT5	Q9GZN6	SLC6A16	0.15	-1.28	0.28	0.98	1
13059-33	Riboflavin kinase	Q969G6	RFK	0.17	-0.47	0.65	0.98	1
13062-4	Glia maturation factor gamma	O60234	GMFG	-0.15	0.84	0.42	0.98	1
13066-42	Enhancer of mRNA-decapping protein 4	Q6P2E9	EDC4	0.016	-0.28	0.8	0.98	1
13067-5	cGMP-dependent protein kinase 1, beta isozyme	Q13976	PRKG1	0.17	-2.67	0.074	0.98	1
13068-139	Copper chaperone for superoxide dismutase	O14618	CCS	0.1	-0.67	0.56	0.98	1
13073-14	Acidic leucine-rich nuclear phosphoprotein 32 family member A	P39687	ANP32A	-0.048	0.98	0.41	0.98	1
13076-4	Fragile X mental retardation syndrome-related protein 1	P51114	FXR1	-0.53	-0.02	0.99	1	1
13078-3	Centrin-2	P41208	CETN2	-0.21	0.25	0.82	0.98	1
13082-9	Protein unc-45 homolog A	Q9H3U1	UNC45A	-0.53	0.27	0.8	0.98	1
13083-18	Valine--tRNA ligase	P26640	VARS1	-0.26	1.27	0.24	0.98	1
13085-18	Glucagon-like peptide 1 receptor:Cytoplasmic domain	P43220	GLP1R	-0.00033	-1.29	0.24	0.98	1
13088-397	Betacellulin	P35070	BTC	-0.0013	-0.37	0.73	0.98	1
13089-6	Hypoxia-inducible factor 1-alpha	Q16665	HIF1A	0.16	-1.99	0.075	0.98	1
13090-17	Protein S100-A6	P06703	S100A6	0.42	-2.93	0.013	0.98	1
13093-6	Secreted and transmembrane protein 1	Q8WVN6	SECTM1	-0.039	0.62	0.58	0.98	1
13094-75	R-spondin-3	Q9BXY4	RSPO3	0.12	-0.91	0.4	0.98	1
13095-51	Lithostathine-1-alpha	P05451	REG1A	-0.38	0.52	0.65	0.98	1
13097-11	Bcl-2-like protein 2	Q92843	BCL2L2	0.015	0.36	0.74	0.98	1
13098-93	Vascular endothelial growth factor D	O43915	VEGFD	-0.28	1.41	0.2	0.98	1
13101-60	Sclerostin	Q9BQB4	SOST	-0.099	1.59	0.21	0.98	1
13102-1	Protein FAM3D	Q96BQ1	FAM3D	-0.34	2.19	0.11	0.98	1
13103-125	Chorionic somatomammotropin hormone	P0DML2|P0DML3	CSH1|CSH2	0.16	-1.01	0.4	0.98	1
13104-32	Ephrin-B1	P98172	EFNB1	-0.1	0.91	0.41	0.98	1
13105-7	Synaptosomal-associated protein 25	P60880	SNAP25	-0.01	0.5	0.65	0.98	1
13107-9	Ly6/PLAUR domain-containing protein 3	O95274	LYPD3	0.29	-2.04	0.12	0.98	1
13109-82	Neuronal growth regulator 1	Q7Z3B1	NEGR1	0.058	-0.15	0.89	0.99	1
13111-79	B-cell lymphoma 6 protein	P41182	BCL6	-0.026	0.6	0.6	0.98	1
13112-179	Follistatin-related protein 1	Q12841	FSTL1	0.4	-1.34	0.27	0.98	1
13113-7	Osteopontin	P10451	SPP1	-0.31	0.26	0.8	0.98	1
13114-50	Lumican	P51884	LUM	0.049	0.33	0.76	0.98	1
13116-25	CD177 antigen	Q8N6Q3	CD177	-0.58	0.62	0.6	0.98	1
13117-232	Choline/ethanolamine kinase	Q9Y259	CHKB	-0.39	1.05	0.34	0.98	1
13118-5	SPARC-related modular calcium-binding protein 1	Q9H4F8	SMOC1	-0.33	0.34	0.75	0.98	1
13119-26	Protein Z-dependent protease inhibitor	Q9UK55	SERPINA10	-0.086	-0.17	0.87	0.99	1
13122-19	Leucine-rich repeat transmembrane protein FLRT2	O43155	FLRT2	-0.62	1.21	0.31	0.98	1
13123-3	Leucine-rich repeat transmembrane protein FLRT3:Extracellular domain	Q9NZU0	FLRT3	0.042	0.32	0.76	0.98	1
13124-20	Immunoglobulin superfamily containing leucine-rich repeat protein 2	Q6UXK2	ISLR2	0.34	-2.07	0.078	0.98	1
13125-45	Vitronectin	P04004	VTN	-0.66	2.77	0.018	0.98	1
13126-52	Desmocollin-2	Q02487	DSC2	-0.29	0.43	0.7	0.98	1
13129-40	Low-density lipoprotein receptor	P01130	LDLR	0.1	-1.44	0.18	0.98	1
13130-150	Hexokinase-2	P52789	HK2	0.07	0.52	0.65	0.98	1
13131-5	Hexokinase-1	P19367	HK1	-0.11	1.42	0.22	0.98	1
13132-14	Semaphorin-5A	Q13591	SEMA5A	-0.38	0	1	1	1
13133-73	Latent-transforming growth factor beta-binding protein 4	Q8N2S1	LTBP4	-0.073	0.57	0.6	0.98	1
13228-75	E3 ubiquitin-protein ligase Mdm2	Q00987	MDM2	-0.11	-0.06	0.96	0.99	1
13229-20	Protein Mdm4	O15151	MDM4	-0.024	0.82	0.49	0.98	1
13230-174	Ig gamma-2, Kappa	P01859	IGHG2	-0.021	-0.53	0.61	0.98	1
13231-90	Ig gamma-4, Kappa	P01861	IGHG4	0.034	-0.09	0.94	0.99	1
13236-25	Protein Wnt-3a	P56704	WNT3A	-0.28	0.7	0.55	0.98	1
13240-170	SH3 and multiple ankyrin repeat domains protein 1	Q9Y566	SHANK1	-0.1	1.02	0.41	0.98	1
13242-134	SH3 and multiple ankyrin repeat domains protein 3	Q9BYB0	SHANK3	-0.39	0.85	0.43	0.98	1
13256-21	SH3 and multiple ankyrin repeat domains protein 1	Q9Y566	SHANK1	0.13	-0.42	0.72	0.98	1
13268-45	Protein Wnt-5a	P41221	WNT5A	0.41	-1.52	0.25	0.98	1
13374-4	Beta-defensin 113	Q30KQ7	DEFB113	-0.37	1.52	0.17	0.98	1
13375-48	Synaptogyrin-3	O43761	SYNGR3	0.05	0.69	0.56	0.98	1
13377-3	Cytochrome b561 domain-containing protein 1	Q8N8Q1	CYB561D1	0.035	-0.65	0.54	0.98	1
13378-80	Glutaredoxin-like protein C5orf63	A6NC05	C5orf63	-0.13	1.1	0.36	0.98	1
13381-49	Beta-1,4-galactosyltransferase 1	P15291	B4GALT1	-0.26	0.05	0.96	0.99	1
13384-110	Fumarate hydratase, mitochondrial	P07954	FH	0.49	-0.64	0.56	0.98	1
13386-248	E3 ubiquitin-protein ligase RNF34	Q969K3	RNF34	0.11	-1.4	0.25	0.98	1
13387-55	ETS homologous factor	Q9NZC4	EHF	0.074	-2.23	0.047	0.98	1
13388-57	Neuroendocrine convertase 1	P29120	PCSK1	0.098	0.05	0.97	1	1
13389-8	Fc_MOUSE	Q99LC4		-0.11	0.27	0.8	0.98	1
13392-13	Sodium/potassium-transporting ATPase subunit beta-1	P05026	ATP1B1	1.4	-0.72	0.53	0.98	1
13393-46	Derlin-1	Q9BUN8	DERL1	-0.29	1.12	0.29	0.98	1
13397-88	Beta-defensin 4A	O15263	DEFB4A	-0.33	2.45	0.067	0.98	1
13399-33	RELT-like protein 1	Q8IUW5	RELL1	0.068	-0.64	0.57	0.98	1
13403-5	ETS translocation variant 5	P41161	ETV5	0.02	-0.45	0.69	0.98	1
13405-61	Serine protease inhibitor Kazal-type 2	P20155	SPINK2	0.0032	0.4	0.72	0.98	1
13406-161	CMRF35-like molecule 6	Q08708	CD300C	-0.27	1.24	0.31	0.98	1
13408-23	WAP, Kazal, immunoglobulin, Kunitz and NTR domain-containing protein 2	Q8TEU8	WFIKKN2	0.35	-0.68	0.54	0.98	1
13409-9	Fc_MOUSE	Q99LC4		0.048	-0.72	0.52	0.98	1
13411-21	E3 ubiquitin-protein ligase NRDP1	Q9H4P4	RNF41	-0.0036	0.52	0.64	0.98	1
13412-5	WAP four-disulfide core domain protein 6	Q9BQY6	WFDC6	0.034	-1.51	0.16	0.98	1
13416-8	Transmembrane protein 132D	Q14C87	TMEM132D	0.23	-0.62	0.57	0.98	1
13421-17	Protein kish-B	Q9NRX6	TMEM167B	0.076	-2.28	0.048	0.98	1
13422-66	Ecto-NOX disulfide-thiol exchanger 2	Q16206	ENOX2	-0.017	-0.73	0.48	0.98	1
13423-94	Redox-regulatory protein FAM213A	Q9BRX8	PRXL2A	0.0053	0.73	0.54	0.98	1
13424-51	Fc_MOUSE	Q99LC4		-0.22	-0.02	0.98	1	1
13427-66	Mannosyl-oligosaccharide 1,2-alpha-mannosidase IC	Q9NR34	MAN1C1	0.18	-0.48	0.66	0.98	1
13429-3	WAP four-disulfide core domain protein 10A	Q9H1F0	WFDC10A	-0.25	-0.18	0.86	0.99	1
13430-50	Urea transporter 1	Q13336	SLC14A1	0.0016	-0.06	0.96	0.99	1
13431-74	Membrane protein FAM159A	Q6UWV7	SHISAL2A	-0.39	1.33	0.3	0.98	1
13432-9	Protrudin:Cytoplasmic domain, region 1, isoform 6	Q5T4F4	ZFYVE27	-0.45	0.82	0.44	0.98	1
13434-172	Alpha-parvin	Q9NVD7	PARVA	0.15	-0.64	0.54	0.98	1
13435-31	Interleukin-20 receptor subunit beta	Q6UXL0	IL20RB	-0.43	0.28	0.8	0.98	1
13436-54	Myc-associated zinc finger protein	P56270	MAZ	-0.04	-0.42	0.71	0.98	1
13438-115	Chordin	Q9H2X0	CHRD	-0.22	-1.26	0.23	0.98	1
13439-6	IQ domain-containing protein F3	P0C7M6	IQCF3	0.081	-1.1	0.3	0.98	1
13441-30	Dixin	Q155Q3	DIXDC1	-0.096	1.23	0.26	0.98	1
13447-42	Shadow of prion protein	Q5BIV9	SPRN	-0.25	3.02	0.037	0.98	1
13449-25	Splicing factor 3B subunit 4	Q15427	SF3B4	0.0013	-0.48	0.64	0.98	1
13450-49	Ubiquitin carboxyl-terminal hydrolase 8	P40818	USP8	-0.19	1.12	0.31	0.98	1
13451-2	Fibronectin type III domain-containing protein 4	Q9H6D8	FNDC4	0.34	-3.8	0.0056	0.98	1
13452-113	Small integral membrane protein 13	P0DJ93	SMIM13	-0.0092	-0.56	0.59	0.98	1
13453-2	39S ribosomal protein L33, mitochondrial	O75394	MRPL33	-0.07	0.05	0.96	0.99	1
13455-10	Fc_MOUSE	Q99LC4		-0.19	0.42	0.7	0.98	1
13457-33	ETS-related transcription factor Elf-5	Q9UKW6	ELF5	0.057	-0.03	0.98	1	1
13459-30	Torsin-4A	Q9NXH8	TOR4A	0.18	-2.02	0.085	0.98	1
13460-4	Chondroadherin	O15335	CHAD	-0.12	-0.15	0.88	0.99	1
13463-1	Peroxidasin homolog	Q92626	PXDN	-0.66	0.73	0.53	0.98	1
13464-8	Nutritionally-regulated adipose and cardiac enriched protein homolog	Q8N912	NRAC	0.023	-0.59	0.6	0.98	1
13465-5	Calcipressin-1	P53805	RCAN1	0.051	-0.51	0.63	0.98	1
13468-5	Neuralized-like protein 4	Q96JN8	NEURL4	0.023	-0.71	0.53	0.98	1
13470-43	Parathyroid hormone/parathyroid hormone-related peptide receptor	Q03431	PTH1R	-0.02	-0.58	0.57	0.98	1
13472-35	Haloacid dehalogenase-like hydrolase domain-containing protein 2	Q9H0R4	HDHD2	0.35	0.42	0.69	0.98	1
13473-55	Inositol-trisphosphate 3-kinase A	P23677	ITPKA	-0.0018	-0.84	0.42	0.98	1
13474-40	Glutathione S-transferase kappa 1	Q9Y2Q3	GSTK1	-0.67	0.87	0.41	0.98	1
13475-10	Ubiquitin-conjugating enzyme E2 D4	Q9Y2X8	UBE2D4	0.19	1.11	0.31	0.98	1
13476-16	DNA/RNA-binding protein KIN17	O60870	KIN	0.025	-1	0.34	0.98	1
13477-65	Leukotriene B4 receptor 1	Q15722	LTB4R	0.022	0.57	0.6	0.98	1
13479-8	Protein FAM171A2	A8MVW0	FAM171A2	-0.11	0.43	0.7	0.98	1
13481-24	Transcription elongation factor A protein 2	Q15560	TCEA2	0.059	-1.57	0.15	0.98	1
13482-14	CCR4-NOT transcription complex subunit 1	A5YKK6	CNOT1	-0.57	0.22	0.84	0.98	1
13484-69	Collagen alpha-1(I) chain:N-term propeptide	P02452	COL1A1	0.034	-1.31	0.23	0.98	1
13485-20	Transmembrane protein 87B	Q96K49	TMEM87B	-0.043	1.48	0.19	0.98	1
13486-9	Polycystin-2:Cytoplasmic domain 1	Q13563	PKD2	-0.046	0.14	0.89	0.99	1
13487-24	Protein unc-93 homolog B1	Q9H1C4	UNC93B1	0.21	-3.32	0.0073	0.98	1
13488-3	Arfaptin-1	P53367	ARFIP1	-0.29	0.73	0.49	0.98	1
13490-1	MAGUK p55 subfamily member 6	Q9NZW5	PALS2	-0.12	0.34	0.76	0.98	1
13491-40	Retinal rod rhodopsin-sensitive cGMP 3',5'-cyclic phosphodiesterase subunit delta	O43924	PDE6D	0.14	0.37	0.73	0.98	1
13492-44	Stress-70 protein, mitochondrial	P38646	HSPA9	-0.17	0.55	0.6	0.98	1
13493-5	Glutamate receptor ionotropic, delta-1	Q9ULK0	GRID1	-0.098	0.68	0.56	0.98	1
13494-6	Ceramide synthase 5	Q8N5B7	CERS5	0.098	-3.05	0.01	0.98	1
13495-48	Hydroxycarboxylic acid receptor 2	Q8TDS4	HCAR2	-0.89	2.78	0.043	0.98	1
13496-19	Hydroxymethylglutaryl-CoA synthase, cytoplasmic	Q01581	HMGCS1	-0.077	0.29	0.8	0.98	1
13497-34	Eukaryotic translation initiation factor 3 subunit J	O75822	EIF3J	-0.13	0.37	0.72	0.98	1
13498-1	Inositol oxygenase	Q9UGB7	MIOX	-0.057	1.05	0.39	0.98	1
13499-30	Coagulation Factor VIII	P00451	F8	-0.13	0.85	0.47	0.98	1
13500-9	Fc_MOUSE	Q99LC4		-0.095	0.45	0.67	0.98	1
13501-10	Solute carrier family 35 member G2	Q8TBE7	SLC35G2	-0.34	1.75	0.17	0.98	1
13502-2	Sodium-independent sulfate anion transporter	Q86WA9	SLC26A11	-0.15	0.67	0.56	0.98	1
13503-19	PRA1 family protein 3	O75915	ARL6IP5	-0.4	0.58	0.58	0.98	1
13504-147	Heterogeneous nuclear ribonucleoprotein R	O43390	HNRNPR	-0.24	0.63	0.55	0.98	1
13506-10	tRNA-dihydrouridine(20) synthase [NAD(P)+]-like	Q9NX74	DUS2	-0.01	-0.49	0.66	0.98	1
13507-51	Tumor necrosis factor receptor type 1-associated DEATH domain protein	Q15628	TRADD	-0.074	-0.7	0.54	0.98	1
13509-5	Secretory carrier-associated membrane protein 5	Q8TAC9	SCAMP5	0.039	0.38	0.74	0.98	1
13510-7	Sarcoplasmic/endoplasmic reticulum calcium ATPase 3	Q93084	ATP2A3	0.036	-0.25	0.81	0.98	1
13511-29	DNA-binding protein SATB1	Q01826	SATB1	0.046	-1.4	0.19	0.98	1
13512-28	Heterogeneous nuclear ribonucleoprotein R	O43390	HNRNPR	-0.14	1.29	0.31	0.98	1
13513-174	E3 SUMO-protein ligase PIAS3	Q9Y6X2	PIAS3	0.06	-0.27	0.81	0.98	1
13514-121	Ras-related protein Rab-35	Q15286	RAB35	-0.11	1.08	0.39	0.98	1
13515-8	Regulation of nuclear pre-mRNA domain-containing protein 1A	Q96P16	RPRD1A	0.00033	-0.29	0.78	0.98	1
13516-46	ER membrane protein complex subunit 4	Q5J8M3	EMC4	0.61	-2.12	0.11	0.98	1
13517-3	Patched domain-containing protein 3	Q3KNS1	PTCHD3	0.03	-1.04	0.32	0.98	1
13518-5	Arf-GAP with SH3 domain, ANK repeat and PH domain-containing protein 2	O43150	ASAP2	-0.29	-0.32	0.76	0.98	1
13519-112	Rho guanine nucleotide exchange factor 25	Q86VW2	ARHGEF25	-0.0018	-0.25	0.81	0.98	1
13522-20	Visinin-like protein 1	P62760	VSNL1	-0.065	0.42	0.68	0.98	1
13524-25	Heparan-sulfate 6-O-sulfotransferase 2	Q96MM7	HS6ST2	0.19	-2.19	0.049	0.98	1
13525-17	Potassium voltage-gated channel subfamily G member 4	Q8TDN1	KCNG4	-0.16	0.15	0.89	0.99	1
13526-5	Lupus La protein:RNA recognition motif	P05455	SSB	0.094	-2.45	0.032	0.98	1
13529-39	Nucleosome assembly protein 1-like 2	Q9ULW6	NAP1L2	-0.065	0.11	0.92	0.99	1
13530-5	Urotensin-2 receptor	Q9UKP6	UTS2R	0.042	-0.07	0.95	0.99	1
13532-25	Nuclear envelope phosphatase-regulatory subunit 1	Q8N9A8	CNEP1R1	0.0014	0.92	0.45	0.98	1
13534-20	Myomesin-2	P54296	MYOM2	0.73	-2.41	0.034	0.98	1
13535-2	Collagen type IV alpha-3-binding protein:PH domain	Q9Y5P4	CERT1	-0.036	0.64	0.58	0.98	1
13536-56	DNA polymerase iota	Q9UNA4	POLI	-0.15	0.87	0.46	0.98	1
13539-131	Small conductance calcium-activated potassium channel protein 1	Q92952	KCNN1	0.0014	-0.24	0.82	0.98	1
13540-1	G-protein coupled receptor 26	Q8NDV2	GPR26	0.062	-0.87	0.4	0.98	1
13541-1	Myc target protein 1	Q8N699	MYCT1	0.025	-1	0.34	0.98	1
13543-7	Prostaglandin reductase 1	Q14914	PTGR1	-0.7	1.59	0.17	0.98	1
13544-9	Rho GTPase-activating protein 45	Q92619	ARHGAP45	-0.19	1.43	0.18	0.98	1
13545-97	Probable RNA-binding protein EIF1AD	Q8N9N8	EIF1AD	0.19	0.7	0.54	0.98	1
13547-5	5-hydroxytryptamine receptor 7	P34969	HTR7	-0.074	-0.39	0.71	0.98	1
13548-53	Phosphatidate phosphatase PPAPDC1A	Q5VZY2	PLPP4	-0.078	-0.75	0.48	0.98	1
13549-15	Disintegrin and metalloproteinase domain-containing protein 29	Q9UKF5	ADAM29	0.08	-1.87	0.088	0.98	1
13552-7	Switch-associated protein 70	Q9UH65	SWAP70	0.035	-0.02	0.98	1	1
13553-4	DCN1-like protein 3	Q8IWE4	DCUN1D3	-0.056	-0.38	0.71	0.98	1
13554-78	Replication initiator 1	Q9BWE0	REPIN1	0.034	-1.6	0.14	0.98	1
13556-28	5-hydroxytryptamine receptor 2A	P28223	HTR2A	-0.029	0.46	0.68	0.98	1
13557-3	Nectin-3	Q9NQS3	NECTIN3	0.041	-1.77	0.1	0.98	1
13561-5	5-hydroxytryptamine receptor 6	P50406	HTR6	-0.087	0.12	0.92	0.99	1
13563-259	Acyl-CoA-binding domain-containing protein 7	Q8N6N7	ACBD7	0.079	-1.39	0.19	0.98	1
13565-2	Retinoblastoma-like protein 2	Q08999	RBL2	-0.55	2.14	0.053	0.98	1
13566-2	RNA polymerase II subunit A C-terminal domain phosphatase SSU72	Q9NP77	SSU72	0.31	-1.47	0.2	0.98	1
13567-1	Dihydropyrimidinase-related protein 2	Q16555	DPYSL2	-0.61	0.64	0.57	0.98	1
13568-30	26S proteasome non-ATPase regulatory subunit 4	P55036	PSMD4	-0.077	0.31	0.77	0.98	1
13570-43	Vigilin	Q00341	HDLBP	0.12	-1.41	0.22	0.98	1
13572-43	26S proteasome non-ATPase regulatory subunit 11	O00231	PSMD11	0.13	0.62	0.56	0.98	1
13573-5	Actin-related protein 2/3 complex subunit 3	O15145	ARPC3	-0.27	0.95	0.41	0.98	1
13574-50	Rho-related GTP-binding protein Rho6	Q92730	RND1	-0.01	0.75	0.51	0.98	1
13575-40	Segment polarity protein dishevelled homolog DVL-2	O14641	DVL2	-0.65	0.2	0.85	0.98	1
13576-15	Glutathione S-transferase P	P09211	GSTP1	-0.017	-0.61	0.59	0.98	1
13577-25	Splicing factor U2AF 65 kDa subunit	P26368	U2AF2	-0.12	1.02	0.38	0.98	1
13578-98	Actin-binding LIM protein 3	O94929	ABLIM3	0.31	-0.96	0.42	0.98	1
13580-2	UDP-N-acetylhexosamine pyrophosphorylase	Q16222	UAP1	-0.016	-0.71	0.51	0.98	1
13583-19	Apoptotic protease-activating factor 1	O14727	APAF1	-0.12	-0.37	0.72	0.98	1
13587-10	Rac GTPase-activating protein 1	Q9H0H5	RACGAP1	-0.054	-0.74	0.48	0.98	1
13588-11	Annexin A9	O76027	ANXA9	-0.37	0	1	1	1
13589-10	Amyloid beta A4 precursor protein-binding family B member 3:Phosphotyrosine Interaction Domain 2, Isoform IV	O95704	APBB3	-0.17	-0.53	0.61	0.98	1
13590-1	Oligoribonuclease, mitochondrial	Q9Y3B8	REXO2	0.44	-0.94	0.4	0.98	1
13591-31	DNA primase small subunit	P49642	PRIM1	-0.02	-0.1	0.93	0.99	1
13594-158	ADP-ribosylation factor-binding protein GGA1	Q9UJY5	GGA1	0.22	1.07	0.31	0.98	1
13595-20	Thiamine-triphosphatase	Q9BU02	THTPA	-0.099	0.8	0.47	0.98	1
13596-3	Ras-related protein Rab-27B	O00194	RAB27B	0.04	-0.53	0.61	0.98	1
13597-20	Ras-related protein Rab-31	Q13636	RAB31	0.22	0.96	0.38	0.98	1
13599-15	Rab9 effector protein with kelch motifs	Q7Z6M1	RABEPK	-0.19	1.52	0.22	0.98	1
13602-6	NHP2-like protein 1	P55769	SNU13	0.12	-0.38	0.72	0.98	1
13603-7	Rieske domain-containing protein	Q8TAC1	RFESD	0.31	-1.83	0.093	0.98	1
13604-27	E3 ubiquitin-protein ligase NEURL1	O76050	NEURL1	-0.022	0.52	0.65	0.98	1
13605-16	Annexin A10	Q9UJ72	ANXA10	-0.12	1.29	0.28	0.98	1
13609-11	General transcription factor II-I	P78347	GTF2I	-0.043	0.57	0.62	0.98	1
13610-9	Melanoma-associated antigen 10	P43363	MAGEA10	-0.29	1.29	0.26	0.98	1
13612-7	Cytohesin-interacting protein	O60759	CYTIP	-0.0059	-1.15	0.27	0.98	1
13613-23	Adenylate kinase isoenzyme 5	Q9Y6K8	AK5	-0.041	0.66	0.57	0.98	1
13614-6	CREB-binding protein	Q92793	CREBBP	0.068	0.6	0.6	0.98	1
13615-60	Cytoplasmic protein NCK2	O43639	NCK2	-0.23	1.56	0.14	0.98	1
13618-15	Mitotic spindle assembly checkpoint protein MAD1	Q9Y6D9	MAD1L1	0.076	-1.13	0.29	0.98	1
13620-10	ATPase ASNA1	O43681	GET3	0.14	-1.67	0.12	0.98	1
13621-31	AP-2 complex subunit alpha-2	O94973	AP2A2	-0.035	0.6	0.57	0.98	1
13622-16	Serine/threonine-protein phosphatase 2A 56 kDa regulatory subunit alpha isoform	Q15172	PPP2R5A	-0.073	1.02	0.34	0.98	1
13623-4	Histone-lysine N-methyltransferase 2D	O14686	KMT2D	-0.034	-0.32	0.77	0.98	1
13624-17	NAD kinase	O95544	NADK	0.00027	-0.58	0.58	0.98	1
13625-19	Lupus La protein:HTH La-type RNA-binding domain	P05455	SSB	0.14	-0.26	0.82	0.98	1
13628-58	Growth factor receptor-bound protein 14	Q14449	GRB14	-0.11	-0.15	0.89	0.99	1
13629-25	Cysteine protease ATG4B	Q9Y4P1	ATG4B	-0.12	0.37	0.74	0.98	1
13631-1	Retinoblastoma-binding protein 5	Q15291	RBBP5	-0.057	-0.22	0.84	0.98	1
13632-10	Zyxin	Q15942	ZYX	0.16	0.46	0.67	0.98	1
13634-209	Pirin	O00625	PIR	-0.15	1.64	0.13	0.98	1
13636-20	Nucleosome assembly protein 1-like 1	P55209	NAP1L1	0.061	1.06	0.31	0.98	1
13639-101	General vesicular transport factor p115	O60763	USO1	-0.066	0.84	0.45	0.98	1
13640-5	B-cell lymphoma 6 protein	P41182	BCL6	-0.057	-0.82	0.43	0.98	1
13642-90	Interferon-induced protein with tetratricopeptide repeats 3	O14879	IFIT3	0.26	-1.87	0.1	0.98	1
13644-30	Hepatocyte growth factor-regulated tyrosine kinase substrate	O14964	HGS	-0.14	0.76	0.47	0.98	1
13645-14	Pre-mRNA-splicing factor ATP-dependent RNA helicase PRP16	Q92620	DHX38	0.0095	0.82	0.43	0.98	1
13650-11	Kv channel-interacting protein 1	Q9NZI2	KCNIP1	0.084	0.02	0.98	1	1
13651-54	E3 ubiquitin-protein ligase ZFP91	Q96JP5	ZFP91	-0.046	0.99	0.43	0.98	1
13652-2	TOM1-like protein 1	O75674	TOM1L1	0.17	-0.56	0.62	0.98	1
13653-335	O-acetyl-ADP-ribose deacetylase MACROD1	Q9BQ69	MACROD1	0.015	0.51	0.65	0.98	1
13654-1	Rho-associated protein kinase 2	O75116	ROCK2	-0.16	0.91	0.4	0.98	1
13655-34	Nucleolin	P19338	NCL	0.13	-1.81	0.095	0.98	1
13657-2	Bifunctional polynucleotide phosphatase/kinase	Q96T60	PNKP	-0.035	1.03	0.34	0.98	1
13658-31	Platelet-derived growth factor C	Q9NRA1	PDGFC	0.037	-0.96	0.38	0.98	1
13659-36	Manganese-transporting ATPase 13A1	Q9HD20	ATP13A1	-0.12	-0.33	0.76	0.98	1
13660-76	Angiopoietin-2	O15123	ANGPT2	0.035	-0.35	0.76	0.98	1
13661-193	Cystatin-D	P28325	CST5	-0.095	0.85	0.45	0.98	1
13663-2	Interleukin-4	P05112	IL4	-0.14	2.81	0.018	0.98	1
13665-35	Serine/threonine-protein phosphatase 2A regulatory subunit B'' subunit alpha	Q06190	PPP2R3A	-0.34	1.92	0.17	0.98	1
13666-222	Carbonic anhydrase-related protein 10	Q9NS85	CA10	0.19	-1.69	0.12	0.98	1
13668-44	Tyrosine-protein kinase receptor TYRO3	Q06418	TYRO3	-0.057	-0.81	0.44	0.98	1
13669-6	Fibroblast growth factor receptor 3:Extracellular domain	P22607	FGFR3	-0.022	0.54	0.63	0.98	1
13670-81	Group IIE secretory phospholipase A2	Q9NZK7	PLA2G2E	0.15	-1.8	0.098	0.98	1
13671-40	Neutrophil elastase	P08246	ELANE	0.33	-1.12	0.35	0.98	1
13672-3	Heat shock 70 kDa protein 6	P17066	HSPA6	-0.053	0.87	0.43	0.98	1
13673-21	T-complex protein 1 subunit eta	Q99832	CCT7	0.00087	-0.57	0.6	0.98	1
13676-46	Inhibin beta B chain	P09529	INHBB	-0.57	1.49	0.19	0.98	1
13678-169	Complement factor D	P00746	CFD	0.12	-0.25	0.82	0.98	1
13680-3	NGFI-A-binding protein 2	Q15742	NAB2	0.16	-1.06	0.34	0.98	1
13681-173	Casein kinase II subunit alpha'	P19784	CSNK2A2	-0.0079	0.19	0.86	0.99	1
13682-47	Macrophage colony-stimulating factor 1 receptor	P07333	CSF1R	-0.0042	-0.06	0.95	0.99	1
13683-18	Chloride channel protein ClC-Kb	P51801	CLCNKB	0.12	-0.9	0.42	0.98	1
13686-2	Interleukin-5 receptor subunit alpha	Q01344	IL5RA	0.4	-1.1	0.35	0.98	1
13687-5	C-C motif chemokine 1	P22362	CCL1	-0.1	0.76	0.51	0.98	1
13688-2	Calcyphosin-like protein	Q8WWF8	CAPSL	0.14	-2.5	0.028	0.98	1
13689-2	Ornithine decarboxylase	P11926	ODC1	-0.12	0.69	0.55	0.98	1
13690-26	Biglycan	P21810	BGN	-0.034	-0.88	0.43	0.98	1
13691-10	Sodium-coupled monocarboxylate transporter 1	Q8N695	SLC5A8	0.63	-3.21	0.018	0.98	1
13692-154	WNT1-inducible-signaling pathway protein 1	O95388	CCN4	0.36	-0.32	0.77	0.98	1
13693-5	Cerebral dopamine neurotrophic factor	Q49AH0	CDNF	0.12	-1.34	0.28	0.98	1
13694-24	Cytokine receptor-like factor 2	Q9HC73	CRLF2	0.11	-0.69	0.53	0.98	1
13697-51	Glycerol-3-phosphate dehydrogenase [NAD(+)], cytoplasmic	P21695	GPD1	-0.5	-0.19	0.86	0.99	1
13698-28	Dyslexia-associated protein KIAA0319-like protein	Q8IZA0	KIAA0319L	-0.057	0.33	0.75	0.98	1
13699-6	Prostate-specific antigen	P07288	KLK3	0.015	0.51	0.65	0.98	1
13700-10	Annexin A2	P07355	ANXA2	-0.12	0.52	0.63	0.98	1
13701-2	C-X-C motif chemokine 13	O43927	CXCL13	0.31	-1.38	0.19	0.98	1
13704-5	Hydroxymethylglutaryl-CoA synthase, mitochondrial	P54868	HMGCS2	-0.087	-0.28	0.79	0.98	1
13706-12	Interleukin-12 receptor subunit beta-1	P42701	IL12RB1	0.082	-0.99	0.39	0.98	1
13707-27	SPARC-like protein 1	Q14515	SPARCL1	0.013	-0.45	0.66	0.98	1
13708-56	Kallikrein-8	O60259	KLK8	0.07	0.14	0.9	0.99	1
13710-6	Plasma protease C1 inhibitor	P05155	SERPING1	0.036	-1.42	0.18	0.98	1
13711-10	Clathrin heavy chain 1	Q00610	CLTC	0.037	-1.91	0.099	0.98	1
13712-104	Granzyme A	P12544	GZMA	-0.33	1.05	0.35	0.98	1
13713-164	Vesicle-trafficking protein SEC22a	Q96IW7	SEC22A	0.055	0.11	0.92	0.99	1
13717-15	Ficolin-2	Q15485	FCN2	-0.055	1.18	0.32	0.98	1
13719-19	Serine/threonine-protein kinase PAK 4	O96013	PAK4	-0.31	1	0.36	0.98	1
13720-95	Myeloblastin	P24158	PRTN3	-0.14	0.18	0.86	0.99	1
13722-105	Complement component C9	P02748	C9	-0.16	0.21	0.84	0.98	1
13723-6	Interleukin-10	P22301	IL10	0.15	-0.96	0.36	0.98	1
13724-27	Fibroblast growth factor 19	O95750	FGF19	-0.2	0.35	0.74	0.98	1
13725-3	Fibroblast growth factor 16	O43320	FGF16	0.001	0.03	0.97	1	1
13726-4	T-lymphocyte activation antigen CD80	P33681	CD80	0.087	-0.97	0.41	0.98	1
13727-44	Speckle-type POZ protein	O43791	SPOP	0.17	-4.78	0.0007	0.66	1
13728-19	Endoplasmic reticulum resident protein 29	P30040	ERP29	-0.071	0.99	0.37	0.98	1
13729-26	Sideroflexin-5	Q8TD22	SFXN5	-0.031	-0.47	0.66	0.98	1
13730-18	Dipeptidyl peptidase 1	P53634	CTSC	-0.45	1.97	0.13	0.98	1
13731-14	Complement component C7	P10643	C7	-0.28	2.41	0.035	0.98	1
13732-79	Cardiotrophin-1	Q16619	CTF1	-0.14	-0.21	0.85	0.98	1
13733-5	Interleukin-12 subunit beta	P29460	IL12B	0.1	0.39	0.72	0.98	1
13734-22	Interferon lambda-1	Q8IU54	IFNL1	0.11	-1.69	0.14	0.98	1
13735-1	Rap1 GTPase-activating protein 1	P47736	RAP1GAP	-0.046	0.04	0.97	1	1
13738-8	Inhibin beta A chain	P08476	INHBA	-0.3	1.14	0.35	0.98	1
13739-3	Leucine-rich repeat transmembrane protein FLRT1	Q9NZU1	FLRT1	-0.048	0.4	0.72	0.98	1
13740-51	Secreted frizzled-related protein 3	Q92765	FRZB	0.52	0.1	0.93	0.99	1
13741-36	Insulin-like growth factor-binding protein 1	P08833	IGFBP1	1.1	-1.22	0.31	0.98	1
13742-66	Interleukin-22	Q9GZX6	IL22	-0.22	-0.2	0.85	0.98	1
13743-56	Cullin-4B	Q13620	CUL4B	0.02	0.42	0.71	0.98	1
13744-37	Interleukin-3 receptor subunit alpha	P26951	IL3RA	0.16	-1.01	0.4	0.98	1
13745-10	Polycystin-2:Cytoplasmic domain 4	Q13563	PKD2	0.0062	0.83	0.46	0.98	1
13747-9	Carbonic anhydrase 6	P23280	CA6	0.58	-0.56	0.62	0.98	1
13748-4	C-C motif chemokine 8	P80075	CCL8	0.31	-0.98	0.39	0.98	1
13924-13	Myocardial zonula adherens protein	P0CAP1	MYZAP	0.051	-0.92	0.39	0.98	1
13926-1	RecQ-mediated genome instability protein 1	Q9H9A7	RMI1	-0.07	1.69	0.17	0.98	1
13929-27	Peroxisomal carnitine O-octanoyltransferase	Q9UKG9	CROT	0.13	0.67	0.53	0.98	1
13930-3	DNA dC->dU-editing enzyme APOBEC-3G	Q9HC16	APOBEC3G	-0.017	0.71	0.5	0.98	1
13931-22	26S proteasome non-ATPase regulatory subunit 9	O00233	PSMD9	0.22	-1.24	0.29	0.98	1
13932-45	Rho guanine nucleotide exchange factor 7	Q14155	ARHGEF7	-0.14	1.02	0.41	0.98	1
13933-276	NGFI-A-binding protein 1	Q13506	NAB1	-0.17	1.23	0.25	0.98	1
13934-3	Guanine nucleotide exchange factor DBS	O15068	MCF2L	0.16	-0.18	0.87	0.99	1
13936-24	Phosphoglycerate kinase 2	P07205	PGK2	0.16	-2.33	0.071	0.98	1
13937-75	Cullin-associated NEDD8-dissociated protein 1	Q86VP6	CAND1	0.39	0.11	0.92	0.99	1
13939-14	UTP--glucose-1-phosphate uridylyltransferase	Q16851	UGP2	-0.16	0.36	0.74	0.98	1
13940-19	Gamma-interferon-inducible protein 16:Isoform 2, Hematopoietic expression, interferon-inducible nature, and nuclear localization 1	Q16666	IFI16	0.045	0.17	0.87	0.99	1
13941-82	Phenylalanine--tRNA ligase, mitochondrial	O95363	FARS2	-0.27	1.26	0.33	0.98	1
13942-140	SPRY domain-containing SOCS box protein 1	Q96BD6	SPSB1	0.036	0.21	0.84	0.98	1
13943-38	Protein dpy-30 homolog	Q9C005	DPY30	-0.18	0.38	0.71	0.98	1
13944-3	Sulfotransferase 1A3	P0DMM9	SULT1A3	0.22	1.05	0.32	0.98	1
13946-8	Probable ATP-dependent RNA helicase DDX23	Q9BUQ8	DDX23	0.022	0.63	0.58	0.98	1
13947-371	Peroxisomal NADH pyrophosphatase NUDT12	Q9BQG2	NUDT12	-0.15	2.51	0.036	0.98	1
13948-50	Gamma-aminobutyric acid type B receptor subunit 2:Extracellular domain	O75899	GABBR2	-0.29	1.43	0.26	0.98	1
13950-9	Collagen type IV alpha-3-binding protein:StAR-related lipid-transfer domain, isoform 2	Q9Y5P4	CERT1	-0.34	1.03	0.35	0.98	1
13954-9	Glucosamine 6-phosphate N-acetyltransferase	Q96EK6	GNPNAT1	0.043	1.44	0.19	0.98	1
13955-33	Death-associated protein kinase 1	P53355	DAPK1	0.028	0.27	0.8	0.98	1
13958-5	Probable RNA-binding protein 46	Q8TBY0	RBM46	-0.023	-0.43	0.67	0.98	1
13959-7	Cytosol aminopeptidase	P28838	LAP3	0.057	0.95	0.37	0.98	1
13960-15	Arf-GAP with GTPase, ANK repeat and PH domain-containing protein 3	Q96P47	AGAP3	0.087	-0.4	0.72	0.98	1
13961-18	Kinesin-like protein KIF3A	Q9Y496	KIF3A	-0.14	0.13	0.91	0.99	1
13963-7	Toll-interacting protein	Q9H0E2	TOLLIP	-0.23	1.07	0.32	0.98	1
13966-30	Myomesin-3	Q5VTT5	MYOM3	0.017	-0.62	0.55	0.98	1
13967-14	Thioredoxin reductase 1, cytoplasmic	Q16881	TXNRD1	0.36	0.28	0.8	0.98	1
13969-24	Importin subunit alpha-7	O60684	KPNA6	-0.077	0.66	0.53	0.98	1
13972-4	17-beta-hydroxysteroid dehydrogenase 14	Q9BPX1	HSD17B14	0.16	-1.18	0.29	0.98	1
13973-62	Tubulin--tyrosine ligase	Q8NG68	TTL	-0.7	1.53	0.24	0.98	1
13975-56	Liprin-alpha-1	Q13136	PPFIA1	-0.44	0.38	0.72	0.98	1
13976-9	Rho guanine nucleotide exchange factor 1	Q92888	ARHGEF1	-0.18	0.26	0.81	0.98	1
13977-28	BRCA1-associated RING domain protein 1	Q99728	BARD1	0.029	-0.71	0.5	0.98	1
13978-122	T-box transcription factor TBX3	O15119	TBX3	0.033	-0.71	0.5	0.98	1
13979-3	Anion exchange transporter	Q8TE54	SLC26A7	0.023	-1.5	0.16	0.98	1
13982-33	Regulator of G-protein signaling 18	Q9NS28	RGS18	0.058	0.18	0.87	0.99	1
13983-27	Quinone oxidoreductase	Q08257	CRYZ	0.074	0.4	0.71	0.98	1
13984-23	ATP-dependent RNA helicase DDX25	Q9UHL0	DDX25	0.013	-2.05	0.066	0.98	1
13985-12	E3 ubiquitin-protein ligase SMURF2	Q9HAU4	SMURF2	-0.048	0.98	0.43	0.98	1
13986-6	LanC-like protein 1	O43813	LANCL1	0.1	-0.08	0.94	0.99	1
13988-67	NmrA-like family domain-containing protein 1	Q9HBL8	NMRAL1	-0.076	0.71	0.51	0.98	1
13990-1	Pyruvate carboxylase, mitochondrial	P11498	PC	-0.037	-1.15	0.27	0.98	1
13991-47	Eukaryotic translation initiation factor 4 gamma 3	O43432	EIF4G3	-0.12	1.39	0.3	0.98	1
13992-12	Vesicle-fusing ATPase	P46459	NSF	-0.22	0.52	0.63	0.98	1
13993-20	Band 4.1-like protein 1	Q9H4G0	EPB41L1	0.3	-1.03	0.33	0.98	1
13994-1	rRNA 2'-O-methyltransferase fibrillarin	P22087	FBL	-0.097	1	0.39	0.98	1
13996-16	Phosphopantothenoylcysteine decarboxylase	Q96CD2	PPCDC	0.081	-0.95	0.39	0.98	1
13998-26	Adenylosuccinate synthetase isozyme 1	Q8N142	ADSS1	0.27	-1.78	0.1	0.98	1
14002-18	Dedicator of cytokinesis protein 9	Q9BZ29	DOCK9	-0.055	0.55	0.62	0.98	1
14005-2	Chromodomain-helicase-DNA-binding protein 7	Q9P2D1	CHD7	0.011	-1.3	0.22	0.98	1
14006-36	Glycine N-methyltransferase	Q14749	GNMT	0.086	-1.56	0.16	0.98	1
14007-22	Bifunctional 3'-phosphoadenosine 5'-phosphosulfate synthase 1	O43252	PAPSS1	-0.63	2.18	0.093	0.98	1
14008-22	mRNA-decapping enzyme 1A	Q9NPI6	DCP1A	0.066	-1.07	0.31	0.98	1
14009-65	Tumor necrosis factor alpha-induced protein 3	P21580	TNFAIP3	0.048	-0.29	0.78	0.98	1
14011-17	Protein S100-A11	P31949	S100A11	-0.29	2.42	0.087	0.98	1
14012-17	Probable ATP-dependent RNA helicase DHX58	Q96C10	DHX58	0.17	-1.42	0.18	0.98	1
14013-11	TRAF family member-associated NF-kappa-B activator	Q92844	TANK	-0.18	0.38	0.72	0.98	1
14019-73	Envoplakin	Q92817	EVPL	0.035	-1.08	0.3	0.98	1
14021-81	Mediator of RNA polymerase II transcription subunit 4	Q9NPJ6	MED4	0.073	-0.72	0.49	0.98	1
14022-17	Interleukin-17B	Q9UHF5	IL17B	0.23	-3.23	0.0074	0.98	1
14023-84	Bone sialoprotein 2	P21815	IBSP	0.14	-1.24	0.25	0.98	1
14024-196	Ectodysplasin-A, secreted form	Q92838	EDA	0.0074	-0.13	0.91	0.99	1
14025-18	Tumor necrosis factor receptor superfamily member 9	Q07011	TNFRSF9	-0.01	0.93	0.45	0.98	1
14026-24	Interleukin-17F	Q96PD4	IL17F	0.049	-2.45	0.053	0.98	1
14028-22	Phosphatidylinositol 4-phosphate 3-kinase C2 domain-containing subunit alpha	O00443	PIK3C2A	-0.14	1.02	0.38	0.98	1
14029-42	COP9 signalosome complex subunit 2	P61201	COPS2	-0.051	0.67	0.54	0.98	1
14030-21	Tumor necrosis factor ligand superfamily member 4	P23510	TNFSF4	0.039	-0.71	0.53	0.98	1
14031-18	Fibroblast growth factor 7	P21781	FGF7	0.14	-0.83	0.48	0.98	1
14032-2	Vascular endothelial growth factor A, isoform 121	P15692	VEGFA	0.1	0.2	0.85	0.99	1
14034-22	Tumor-associated calcium signal transducer 2	P09758	TACSTD2	-0.028	-0.1	0.93	0.99	1
14035-13	T-lymphoma invasion and metastasis-inducing protein 1	Q13009	TIAM1	0.048	-1.31	0.23	0.98	1
14036-116	Multiple PDZ domain protein	O75970	MPDZ	-0.009	0.12	0.91	0.99	1
14037-18	Ran-binding protein 3	Q9H6Z4	RANBP3	-0.19	0.64	0.54	0.98	1
14038-130	Cystatin-F	O76096	CST7	0.53	-1.31	0.21	0.98	1
14039-33	Kallikrein-5	Q9Y337	KLK5	-0.047	0.57	0.61	0.98	1
14041-13	Granzyme B	P10144	GZMB	0.048	-1.17	0.27	0.98	1
14042-11	Secreted frizzled-related protein 1	Q8N474	SFRP1	-0.45	0.33	0.75	0.98	1
14043-12	Early endosome antigen 1	Q15075	EEA1	-0.21	1.13	0.32	0.98	1
14045-12	Nuclear receptor coactivator 2	Q15596	NCOA2	0.056	-0.98	0.35	0.98	1
14047-78	Brain-derived neurotrophic factor	P23560	BDNF	0.22	-0.38	0.73	0.98	1
14048-7	Interleukin-1 Receptor accessory protein	Q9NPH3	IL1RAP	0.59	-1.67	0.19	0.98	1
14049-17	Interleukin-7	P13232	IL7	0.032	-1.77	0.11	0.98	1
14050-61	Ephrin-A4	P52798	EFNA4	-0.13	0.73	0.51	0.98	1
14051-54	Forkhead box protein C2	Q99958	FOXC2	-0.012	-0.29	0.79	0.98	1
14052-26	Protein unc-13 homolog A	Q9UPW8	UNC13A	0.069	-1.14	0.3	0.98	1
14054-17	Interleukin-15 receptor subunit alpha	Q13261	IL15RA	-0.6	0.28	0.8	0.98	1
14056-4	Glycoprotein hormones alpha chain	P01215	CGA	-0.06	-0.93	0.37	0.98	1
14057-68	Tumor necrosis factor ligand superfamily member 15	O95150	TNFSF15	0.5	-1.92	0.13	0.98	1
14060-67	Neutrophil cytosol factor 4	Q15080	NCF4	-0.23	-0.1	0.93	0.99	1
14061-48	Tumor necrosis factor ligand superfamily member 11	O14788	TNFSF11	0.043	-0.15	0.89	0.99	1
14063-17	Oncostatin-M	P13725	OSM	-0.32	1.48	0.27	0.98	1
14064-21	Peptidoglycan recognition protein 1	O75594	PGLYRP1	0.037	-0.59	0.57	0.98	1
14065-11	T-cell surface glycoprotein CD5:Cytoplasmic domain	P06127	CD5	0.049	-2.37	0.037	0.98	1
14066-49	Membrane-associated guanylate kinase, WW and PDZ domain-containing protein 2	Q86UL8	MAGI2	0.056	-0.22	0.83	0.98	1
14067-6	Plakophilin-2	Q99959	PKP2	0.087	-1.26	0.23	0.98	1
14068-29	C-C motif chemokine 25	O15444	CCL25	-0.17	0.27	0.81	0.98	1
14069-61	Carbonic anhydrase 4	P22748	CA4	0.18	-1.18	0.32	0.98	1
14070-56	Intersectin-1	Q15811	ITSN1	-0.051	0.11	0.92	0.99	1
14072-9	Translationally-controlled tumor protein	P13693	TPT1	-0.1	1.13	0.28	0.98	1
14073-31	Hemopexin	P02790	HPX	0.058	-1.22	0.31	0.98	1
14074-2	SHC-transforming protein 2	P98077	SHC2	0.039	-1.02	0.33	0.98	1
14076-74	Cystatin-S	P01036	CST4	-1.2	1.73	0.21	0.98	1
14077-6	Ficolin-3	O75636	FCN3	-0.22	0.48	0.67	0.98	1
14078-69	Lymphotactin	P47992	XCL1	-0.04	-0.03	0.98	1	1
14079-14	Interleukin-18 receptor 1	Q13478	IL18R1	-0.41	0.71	0.53	0.98	1
14081-5	NKG2D ligand 1	Q9BZM6	ULBP1	-0.39	0.61	0.57	0.98	1
14082-56	Talin-2	Q9Y4G6	TLN2	-0.24	1.02	0.37	0.98	1
14083-25	Selenide, water dikinase 1	P49903	SEPHS1	0.043	0.82	0.46	0.98	1
14084-191	Fc_MOUSE	Q99LC4		-0.45	0.36	0.74	0.98	1
14085-28	Interleukin-13	P35225	IL13	-0.44	1.02	0.41	0.98	1
14086-11	Acid sphingomyelinase-like phosphodiesterase 3a	Q92484	SMPDL3A	-0.33	0.98	0.4	0.98	1
14088-38	Insulin-like growth factor-binding protein 6	P24592	IGFBP6	-0.16	0.13	0.91	0.99	1
14090-23	Differentially expressed in FDCP 6 homolog	Q9H4E7	DEF6	-0.17	0.83	0.45	0.98	1
14091-42	Carbonyl reductase [NADPH] 3	O75828	CBR3	-0.2	-0.2	0.86	0.99	1
14093-10	Fms-related tyrosine kinase 3 ligand	P49771	FLT3LG	-0.11	0.92	0.4	0.98	1
14094-29	Heparin-binding EGF-like growth factor	Q99075	HBEGF	0.33	-0.67	0.57	0.98	1
14095-1	NKG2-D type II integral membrane protein	P26718	KLRK1	-0.2	0.49	0.66	0.98	1
14097-86	Carbohydrate sulfotransferase 15	Q7LFX5	CHST15	-0.03	-0.21	0.85	0.99	1
14098-28	Cysteine--tRNA ligase, cytoplasmic	P49589	CARS1	0.019	0.76	0.48	0.98	1
14099-20	Proteasome subunit alpha type-4	P25789	PSMA4	-0.25	2.25	0.14	0.98	1
14100-63	Complement C1q subcomponent subunit C	P02747	C1QC	0.34	0.41	0.72	0.98	1
14101-2	Ciliary neurotrophic factor receptor subunit alpha	P26992	CNTFR	0.085	-0.82	0.46	0.98	1
14102-6	Granulysin	P22749	GNLY	-0.26	1.14	0.36	0.98	1
14103-12	Tryptase gamma	Q9NRR2	TPSG1	0.062	-0.41	0.71	0.98	1
14104-1	TLR4 interactor with leucine rich repeats:Cytoplasmic domain	Q7L0X0	TRIL	0.0076	0.55	0.62	0.98	1
14105-5	Kallistatin	P29622	SERPINA4	0.15	-0.25	0.82	0.98	1
14106-46	Rap1 GTPase-GDP dissociation stimulator 1	P52306	RAP1GDS1	0.047	0.7	0.53	0.98	1
14107-1	5-formyltetrahydrofolate cyclo-ligase	P49914	MTHFS	0.012	1.36	0.2	0.98	1
14108-15	Transforming growth factor beta-1	P01137	TGFB1	-0.094	0.84	0.48	0.98	1
14109-15	C-C motif chemokine 15	Q16663	CCL15	-0.2	0.92	0.45	0.98	1
14110-200	SPARC	P09486	SPARC	-0.089	-0.59	0.59	0.98	1
14111-15	Thrombospondin-2	P35442	THBS2	-0.043	-0.54	0.6	0.98	1
14112-40	Tumor necrosis factor receptor superfamily member 19L	Q969Z4	RELT	0.047	-0.87	0.41	0.98	1
14114-18	PILR alpha-associated neural protein	Q8IYJ0	PIANP	0.35	-0.33	0.77	0.98	1
14115-34	Adrenomedullin	P35318	ADM	-0.095	1.57	0.24	0.98	1
14116-129	Protein S100-A4	P26447	S100A4	0.3	-3.69	0.0031	0.95	1
14120-2	E3 ubiquitin-protein ligase RNF43	Q68DV7	RNF43	-0.032	0.51	0.63	0.98	1
14121-24	Tumor necrosis factor receptor superfamily member 10D	Q9UBN6	TNFRSF10D	0.03	-0.89	0.45	0.98	1
14122-132	E3 ubiquitin-protein ligase ZNRF3	Q9ULT6	ZNRF3	0.055	-0.6	0.57	0.98	1
14123-34	V-type immunoglobulin domain-containing suppressor of T-cell activation:Extracellular domain	Q9H7M9	VSIR	0.099	0.35	0.74	0.98	1
14124-6	Ephrin-A2	O43921	EFNA2	-0.45	0.83	0.47	0.98	1
14125-5	Apolipoprotein M	O95445	APOM	-0.15	0.5	0.65	0.98	1
14127-240	Interferon beta	P01574	IFNB1	-0.046	0.48	0.65	0.98	1
14128-121	Interferon alpha-10	P01566	IFNA10	0	-0.42	0.68	0.98	1
14129-1	Interferon alpha-7	P01567	IFNA7	0.18	-2.84	0.016	0.98	1
14131-37	Ephrin-B2:Extracellular domain	P52799	EFNB2	-0.48	0.45	0.69	0.98	1
14132-21	HERV-H LTR-associating protein 2	Q9UM44	HHLA2	-0.026	0.42	0.69	0.98	1
14133-93	Interleukin-1 receptor type 2	P27930	IL1R2	0.13	-1.28	0.23	0.98	1
14134-49	Amphoterin-induced protein 2	Q86SJ2	AMIGO2	0.18	-1.35	0.28	0.98	1
14135-3	Relaxin receptor 1	Q9HBX9	RXFP1	-0.051	-0.16	0.88	0.99	1
14136-234	Complement component C1q receptor	Q9NPY3	CD93	0.091	0.02	0.98	1	1
14139-16	Neuregulin-4	Q8WWG1	NRG4	0.039	-2.46	0.032	0.98	1
14143-8	Histone H2B type 2-E	Q16778	H2BC21	-0.0075	0.49	0.64	0.98	1
14144-3	Histone H2A type 3	Q7L7L0	H2AW	0.014	-0.12	0.9	0.99	1
14146-92	Histone H3.1	P68431	H3C1	-0.19	1.94	0.17	0.98	1
14148-2	Ubiquitin-like protein ISG15	P05161	ISG15	-0.1	0.69	0.52	0.98	1
14149-9	Interleukin-36 beta	Q9NZH7	IL36B	-0.084	-0.05	0.96	1	1
14150-7	Interleukin-36 alpha	Q9UHA7	IL36A	-1.8	0.83	0.48	0.98	1
14151-4	Ubiquitin-like protein ISG15	P05161	ISG15	-0.12	0.79	0.44	0.98	1
14153-8	Ephrin-A3	P52797	EFNA3	-0.0023	0.65	0.56	0.98	1
14156-33	14-3-3 protein beta/alpha	P31946	YWHAB	0.64	0.5	0.64	0.98	1
14157-21	14-3-3 protein epsilon	P62258	YWHAE	0.23	-0.87	0.42	0.98	1
14158-17	Annexin A5	P08758	ANXA5	0.024	0.53	0.64	0.98	1
14175-78	SCP2 sterol-binding domain-containing protein 1	Q9UJQ7	SCP2D1	0.17	0.11	0.92	0.99	1
14178-18	Cyclin-dependent kinase inhibitor 3	Q16667	CDKN3	0.47	-1.83	0.1	0.98	1
14186-13	E3 ubiquitin-protein ligase rififylin	Q8WZ73	RFFL	-0.38	1.08	0.39	0.98	1
14192-31	Phosducin-like protein 2	Q8N4E4	PDCL2	0.0079	-0.43	0.7	0.98	1
14197-2	PR domain zinc finger protein 1	O75626	PRDM1	-0.027	-0.04	0.97	1	1
14203-3	Annexin A7	P20073	ANXA7	0.22	0.94	0.37	0.98	1
14204-55	Forkhead box protein J2	Q9P0K8	FOXJ2	-0.17	1.05	0.38	0.98	1
14205-6	Protein HEXIM2	Q96MH2	HEXIM2	-0.075	0.4	0.71	0.98	1
14206-28	Amyloid beta A4 precursor protein-binding family B member 1:Phosphotyrosine Interaction Domain 2	O00213	APBB1	0.0074	0.03	0.98	1	1
14208-3	Retinoid-binding protein 7	Q96R05	RBP7	-0.36	0.73	0.52	0.98	1
14216-35	Probable ATP-dependent RNA helicase DDX46	Q7L014	DDX46	-0.014	0.43	0.7	0.98	1
14226-120	S-methylmethionine--homocysteine S-methyltransferase BHMT2	Q9H2M3	BHMT2	-0.089	1.09	0.38	0.98	1
14227-21	Myosin light chain 6B	P14649	MYL6B	0.005	-1.39	0.19	0.98	1
14228-1	Fc_MOUSE	Q99LC4		0.039	0.14	0.89	0.99	1
14229-5	Adenylyltransferase and sulfurtransferase MOCS3	O95396	MOCS3	-0.026	0.81	0.48	0.98	1
14237-1	Heat shock 70 kDa protein 1A	P0DMV8	HSPA1A	-0.15	1.41	0.25	0.98	1
14245-195	Sorting nexin-7	Q9UNH6	SNX7	0.067	-0.23	0.83	0.98	1
14246-50	Docking protein 2	O60496	DOK2	-0.063	0.7	0.51	0.98	1
14249-68	Probable E3 ubiquitin-protein ligase MID2	Q9UJV3	MID2	0.019	0	1	1	1
14250-115	Bleomycin hydrolase	Q13867	BLMH	0.074	-1.65	0.16	0.98	1
14254-27	Tyrosine-protein phosphatase non-receptor type 4	P29074	PTPN4	0.5	-4.36	0.00094	0.7	1
14256-4	Fc_MOUSE	Q99LC4		0.17	-2.01	0.086	0.98	1
14260-112	Neuroepithelial cell-transforming gene 1 protein	Q7Z628	NET1	-0.15	0.53	0.62	0.98	1
14268-4	Sulfiredoxin-1	Q9BYN0	SRXN1	0.046	0.27	0.81	0.98	1
14271-23	Ras-related protein Rab-6B	Q9NRW1	RAB6B	-0.59	1.43	0.19	0.98	1
14273-19	Prolyl endopeptidase	P48147	PREP	-0.0092	-0.56	0.61	0.98	1
14283-12	Ras-related protein Rab-14	P61106	RAB14	-0.58	2.6	0.048	0.98	1
14284-23	eIF-2-alpha kinase GCN2	Q9P2K8	EIF2AK4	0.31	-0.75	0.51	0.98	1
14286-2	Nuclear factor of activated T-cells, cytoplasmic 1	O95644	NFATC1	-0.048	-0.02	0.98	1	1
14287-6	Ras-related protein Rab-5C	P51148	RAB5C	-0.15	1.1	0.3	0.98	1
14291-53	Arf-GAP with GTPase, ANK repeat and PH domain-containing protein 2	Q99490	AGAP2	-0.087	0.94	0.4	0.98	1
14294-61	Methyl-CpG-binding domain protein 1	Q9UIS9	MBD1	0.12	-0.79	0.49	0.98	1
14308-192	Fc_MOUSE	Q99LC4		0.029	0.74	0.49	0.98	1
14309-8	Heterogeneous nuclear ribonucleoprotein H	P31943	HNRNPH1	-0.23	0.27	0.79	0.98	1
14314-6	Peptidyl-prolyl cis-trans isomerase-like 2	Q13356	PPIL2	-0.069	0.36	0.74	0.98	1
14318-1	Vacuolar protein sorting-associated protein 29	Q9UBQ0	VPS29	-0.067	0.8	0.5	0.98	1
14324-52	Structural maintenance of chromosomes protein 3	Q9UQE7	SMC3	-0.014	0.17	0.87	0.99	1
14326-4	Ubiquitin-conjugating enzyme E2 E1	P51965	UBE2E1	-0.088	0.72	0.5	0.98	1
14329-4	Death-inducer obliterator 1	Q9BTC0	DIDO1	0.14	-2.43	0.033	0.98	1
14331-262	Dynein light chain Tctex-type 1	P63172	DYNLT1	0.11	0.03	0.98	1	1
14332-3	Ras-related protein Ral-A	P11233	RALA	0.19	0.4	0.7	0.98	1
14334-3	Recoverin	P35243	RCVRN	-0.053	0.69	0.54	0.98	1
14337-1	Trafficking protein particle complex subunit 3	O43617	TRAPPC3	-0.023	0.9	0.45	0.98	1
14341-8	Protein FAM69C	Q0P6D2	DIPK1C	0.031	-0.65	0.53	0.98	1
14583-49	Growth/differentiation factor 8	O14793	MSTN	0.0063	-0.64	0.56	0.98	1
14587-16	Growth/differentiation factor 11	O95390	GDF11	-0.055	-0.33	0.75	0.98	1
14593-152	Protein FAM210A	Q96ND0	FAM210A	0.077	-1.35	0.22	0.98	1
14597-5	Semaphorin-6C, cytoplasmic	Q9H3T2	SEMA6C	0.12	-0.69	0.54	0.98	1
14599-18	Stabilin-1	Q9NY15	STAB1	-0.021	0.54	0.62	0.98	1
14603-51	Uncharacterized protein KIAA0040	Q15053	KIAA0040	-0.048	0.86	0.44	0.98	1
14605-2	Fc_MOUSE	Q99LC4		0.3	-0.58	0.6	0.98	1
14614-41	Noncompact myelin-associated protein	Q5T1S8	NCMAP	-0.26	0.32	0.76	0.98	1
14615-46	Keratin-associated protein 2-4	Q9BYR9	KRTAP2-4	-0.13	0.15	0.89	0.99	1
14616-16	Zinc finger protein 382	Q96SR6	ZNF382	-0.14	0.71	0.53	0.98	1
14617-7	Fc_MOUSE	Q99LC4		0.0086	-1.43	0.18	0.98	1
14618-26	Vesicular, overexpressed in cancer, prosurvival protein 1	Q96AW1	VOPP1	0.19	-1.38	0.22	0.98	1
14619-8	Zinc finger protein 526	Q8TF50	ZNF526	0.0051	-0.5	0.65	0.98	1
14623-26	Small ubiquitin-related modifier 3	P55854	SUMO3	-0.015	0.71	0.5	0.98	1
14624-51	Transcriptional repressor CTCF	P49711	CTCF	0.067	-2.37	0.036	0.98	1
14628-72	F-box only protein 3	Q9UK99	FBXO3	-0.017	-0.15	0.88	0.99	1
14631-22	Dual specificity protein phosphatase 16	Q9BY84	DUSP16	0.065	-0.74	0.5	0.98	1
14633-26	Transmembrane protein 185A	Q8NFB2	TMEM185A	0.023	0.55	0.63	0.98	1
14634-13	Lutropin-choriogonadotropic hormone receptor	P22888	LHCGR	0.066	-2.44	0.039	0.98	1
14635-28	Fc_MOUSE	Q99LC4		-0.085	-0.13	0.9	0.99	1
14636-25	Ribonuclease UK114	P52758	RIDA	-0.57	0.44	0.7	0.98	1
14645-253	Glutathione S-transferase A4	O15217	GSTA4	-0.037	0.75	0.51	0.98	1
14655-1	DnaJ homolog subfamily C member 17	Q9NVM6	DNAJC17	0.3	0.27	0.8	0.98	1
14662-6	Myeloid zinc finger 1	P28698	MZF1	0.4	-1.38	0.23	0.98	1
14663-44	E3 ubiquitin-protein ligase RNF8	O76064	RNF8	-0.089	-0.17	0.88	0.99	1
14670-1	Ski-like protein	P12757	SKIL	-0.19	-0.42	0.68	0.98	1
14674-63	Protein kinase C and casein kinase substrate in neurons protein 3	Q9UKS6	PACSIN3	-0.01	0.5	0.64	0.98	1
14675-20	Eukaryotic translation initiation factor 4B	P23588	EIF4B	-0.18	0.67	0.53	0.98	1
14684-17	Calpain-2 catalytic subunit	P17655	CAPN2	-0.091	0.24	0.82	0.98	1
14685-17	RAC-beta serine/threonine-protein kinase	P31751	AKT2	0.012	-0.78	0.45	0.98	1
14687-6	Perilipin-3	O60664	PLIN3	-0.02	1.07	0.36	0.98	1
14688-6	Tyrosine-protein phosphatase non-receptor type 7	P35236	PTPN7	0.1	-1.53	0.2	0.98	1
14689-3	Protein SEC13 homolog	P55735	SEC13	0.057	-0.21	0.84	0.98	1
14692-3	Zinc finger protein 276	Q8N554	ZNF276	-0.2	1.24	0.28	0.98	1
14696-45	Tryptase beta-2	P20231	TPSB2	0.094	-0.58	0.59	0.98	1
14703-6	Prokineticin-1	P58294	PROK1	-0.12	0.18	0.87	0.99	1
14705-1	Vascular endothelial growth factor D	O43915	VEGFD	0.098	0.5	0.66	0.98	1
14708-59	Complement component C8 gamma chain	P07360	C8G	0.22	-0.59	0.6	0.98	1
14711-27	Cystatin-M	Q15828	CST6	0.053	-0.02	0.98	1	1
14713-46	Azurocidin	P20160	AZU1	0.046	-0.11	0.92	0.99	1
14747-9	Cytokine receptor-like factor 1	O75462	CRLF1	-0.072	0.13	0.9	0.99	1
14748-31	Rho GTPase-activating protein 5	Q13017	ARHGAP5	0.092	0.59	0.58	0.98	1
14755-4	Lactotransferrin	P02788	LTF	0.046	-1.32	0.25	0.98	1
14756-29	Intercellular adhesion molecule 2	P13598	ICAM2	0.12	-1.13	0.29	0.98	1
14757-144	Fibroblast growth factor 8 isoform B	P55075	FGF8	0.37	-0.55	0.62	0.98	1
14759-149	Cadherin-1	P12830	CDH1	-0.39	2.27	0.052	0.98	1
15295-81	Insulin-like growth factor II:Mature	P01344	IGF2	-0.21	-0.34	0.76	0.98	1
15297-3	Protein S100-A3	P33764	S100A3	0.037	-0.64	0.58	0.98	1
15298-199	Neuropilin and tolloid-like protein 1	Q8TDF5	NETO1	0.11	0.52	0.65	0.98	1
15299-102	LDLR chaperone MESD	Q14696	MESD	-0.054	1.33	0.22	0.98	1
15300-66	Coiled-coil domain-containing protein 134	Q9H6E4	CCDC134	-0.14	0.73	0.5	0.98	1
15301-24	Acrosomal protein SP-10	P26436	ACRV1	0.023	0.75	0.53	0.98	1
15303-63	Protein S100-A5	P33763	S100A5	-0.36	0.26	0.81	0.98	1
15304-1	Regenerating islet-derived protein 3-alpha	Q06141	REG3A	-0.12	0.11	0.92	0.99	1
15305-7	Secretagogin	O76038	SCGN	-0.24	0.72	0.54	0.98	1
15306-20	Immunoglobulin J chain	P01591	JCHAIN	-0.088	-0.93	0.37	0.98	1
15308-108	Brorin	Q2TAL6	VWC2	-0.53	0.76	0.51	0.98	1
15310-61	Protein regulator of cytokinesis 1	O43663	PRC1	0.016	-0.48	0.66	0.98	1
15312-14	Protein argonaute-1	Q9UL18	AGO1	-0.41	0.99	0.36	0.98	1
15313-28	Mitotic spindle assembly checkpoint protein MAD2A	Q13257	MAD2L1	-0.038	0.29	0.78	0.98	1
15314-49	Chloride intracellular channel protein 4	Q9Y696	CLIC4	0.4	0.72	0.5	0.98	1
15315-64	Copper homeostasis protein cutC homolog	Q9NTM9	CUTC	0.07	0.14	0.9	0.99	1
15316-262	Thioredoxin-like protein 4B	Q9NX01	TXNL4B	-0.37	1.69	0.18	0.98	1
15318-75	Protein S100-A10	P60903	S100A10	-0.093	0.22	0.84	0.98	1
15319-226	Cyclin-A1	P78396	CCNA1	0.01	0.3	0.78	0.98	1
15321-8	Complexin-2	Q6PUV4	CPLX2	0.05	-0.31	0.76	0.98	1
15322-35	Death domain-containing protein CRADD	P78560	CRADD	0.0065	0.99	0.34	0.98	1
15323-112	Protein argonaute-3	Q9H9G7	AGO3	-0.32	0.53	0.63	0.98	1
15324-58	Ferritin light chain	P02792	FTL	-1	1.87	0.13	0.98	1
15325-14	Neuromodulin	P17677	GAP43	-0.24	1.28	0.24	0.98	1
15326-64	Guanylate-binding protein 1	P32455	GBP1	-0.33	0.95	0.42	0.98	1
15329-167	Ragulator complex protein LAMTOR2	Q9Y2Q5	LAMTOR2	0.36	-0.74	0.52	0.98	1
15331-47	Histone-binding protein RBBP4	Q09028	RBBP4	0.085	-0.65	0.53	0.98	1
15333-11	Stromal cell-derived factor 2	Q99470	SDF2	-0.22	1.54	0.19	0.98	1
15336-7	Selenoprotein M	Q8WWX9	SELENOM	-0.38	0.92	0.45	0.98	1
15339-32	Cofilin-2	Q9Y281	CFL2	-0.2	-0.17	0.88	0.99	1
15343-337	Kininogen, HMW, Two Chain	P01042	KNG1	0.027	-0.67	0.56	0.98	1
15346-31	Interferon gamma	P01579	IFNG	0.033	-0.38	0.72	0.98	1
15347-12	Hemopexin	P02790	HPX	0.051	-0.97	0.41	0.98	1
15358-28	Neuroendocrine protein 7B2	P05408	SCG5	-0.33	1.53	0.19	0.98	1
15361-37	Ankyrin repeat domain-containing protein 1	Q15327	ANKRD1	0.053	-1.87	0.1	0.98	1
15363-32	Apolipoprotein A-V	Q6Q788	APOA5	-0.14	-0.02	0.99	1	1
15364-101	Apolipoprotein C-I	P02654	APOC1	0.1	-1.01	0.4	0.98	1
15365-41	Adhesion G protein-coupled receptor B3	O60242	ADGRB3	0.0056	-1.24	0.24	0.98	1
15367-38	BPI fold-containing family B member 1	Q8TDL5	BPIFB1	-0.43	0.05	0.96	0.99	1
15368-3	BMP-binding endothelial regulator protein	Q8N8U9	BMPER	-0.33	0.85	0.48	0.98	1
15370-5	BolA-like protein 1	Q9Y3E2	BOLA1	0.042	0.08	0.94	0.99	1
15372-43	Bromodomain-containing protein 2	P25440	BRD2	-0.0093	-0.62	0.55	0.98	1
15374-15	Gastrokine-1	Q9NS71	GKN1	0.009	-0.65	0.54	0.98	1
15375-49	Carboxypeptidase B	P15086	CPB1	-0.26	0.2	0.85	0.98	1
15376-134	Cathepsin E	P14091	CTSE	-0.075	1.2	0.33	0.98	1
15381-45	Discoidin domain-containing receptor 2	Q16832	DDR2	0.0092	-0.44	0.67	0.98	1
15383-200	Endothelin-3	P14138	EDN3	0.0087	0.26	0.81	0.98	1
15384-15	Klotho	Q9UEF7	KL	0.57	-0.84	0.46	0.98	1
15385-116	Fatty acid-binding protein, intestinal	P12104	FABP2	-0.036	0.91	0.43	0.98	1
15386-7	Fatty acid-binding protein, adipocyte	P15090	FABP4	-1.1	1.74	0.19	0.98	1
15387-44	Neuropilin-2	O60462	NRP2	-0.17	1.32	0.21	0.98	1
15388-24	Low affinity immunoglobulin gamma Fc region receptor III-A	P08637	FCGR3A	-1.2	3.6	0.0037	0.98	1
15389-1	Frataxin, mitochondrial	Q16595	FXN	-0.091	-0.18	0.86	0.99	1
15390-3	Galanin	P22466	GAL	-0.078	1.33	0.23	0.98	1
15391-114	Growth arrest-specific protein 6	Q14393	GAS6	0.086	-0.03	0.98	1	1
15394-79	Netrin receptor UNC5B	Q8IZJ1	UNC5B	-0.31	0.22	0.84	0.98	1
15395-15	Glutathione S-transferase Mu 1	P09488	GSTM1	-0.083	0.5	0.66	0.98	1
15398-2	FAD-linked sulfhydryl oxidase ALR	P55789	GFER	-0.11	0.27	0.81	0.98	1
15402-2	DNA-binding protein inhibitor ID-1	P41134	ID1	0.052	-1.71	0.12	0.98	1
15403-53	DNA-binding protein inhibitor ID-2	Q02363	ID2	0.12	-2.32	0.04	0.98	1
15404-3	Interferon alpha-21	P01568	IFNA21	0.087	-1.45	0.2	0.98	1
15405-23	Interferon alpha-4	P05014	IFNA4	0.061	-1.2	0.25	0.98	1
15412-40	Baculoviral IAP repeat-containing protein 7	Q96CA5	BIRC7	-0.02	0.6	0.59	0.98	1
15413-3	Phosphatidylcholine-sterol acyltransferase	P04180	LCAT	0.03	-0.39	0.7	0.98	1
15414-316	L-lactate dehydrogenase A chain	P00338	LDHA	0.043	0.12	0.91	0.99	1
15416-54	Lysozyme g-like protein 2	Q86SG7	LYG2	0.022	-0.49	0.66	0.98	1
15417-3	Serpin B5	P36952	SERPINB5	0.016	-0.54	0.61	0.98	1
15418-25	Mitogen-activated protein kinase 10	P53779	MAPK10	0.49	0.76	0.48	0.98	1
15419-15	Matrix metalloproteinase-20	O60882	MMP20	-0.062	1.23	0.29	0.98	1
15422-12	Myelin P2 protein	P02689	PMP2	0.11	-1.66	0.13	0.98	1
15426-5	Sialidase-1	Q99519	NEU1	-0.081	0.22	0.84	0.98	1
15427-35	Lysyl oxidase homolog 3	P58215	LOXL3	0.6	-2.52	0.037	0.98	1
15430-165	Opticin	Q9UBM4	OPTC	-0.13	0.86	0.42	0.98	1
15431-31	Ornithine carbamoyltransferase, mitochondrial	P00480	OTC	-0.59	0.67	0.55	0.98	1
15432-1	Otoraplin	Q9NRC9	OTOR	0.05	-1.57	0.15	0.98	1
15433-4	Proto-oncogene tyrosine-protein kinase Src	P12931	SRC	0.71	1.02	0.34	0.98	1
15434-5	Prepronociceptin	Q13519	PNOC	0.043	-2.23	0.051	0.98	1
15435-4	Purine nucleoside phosphorylase	P00491	PNP	0.64	-0.54	0.6	0.98	1
15436-40	Receptor activity-modifying protein 1	O60894	RAMP1	0.00075	0.71	0.55	0.98	1
15437-11	Receptor activity-modifying protein 3	O60896	RAMP3	-0.12	0.25	0.81	0.98	1
15439-21	Rho-related GTP-binding protein RhoE	P61587	RND3	0.071	-0.94	0.37	0.98	1
15440-57	Neuroendocrine convertase 2	P16519	PCSK2	0.042	-1.22	0.24	0.98	1
15441-6	Ganglioside GM2 activator	P17900	GM2A	-0.66	0.83	0.49	0.98	1
15444-45	Serpin B4	P48594	SERPINB4	0.21	-1.22	0.25	0.98	1
15446-25	Neuregulin-1, sensory and motor neuron-derived factor isoform	Q02297	NRG1	-0.081	0.87	0.47	0.98	1
15447-45	Sorbitol dehydrogenase	Q00796	SORD	-0.31	0.68	0.53	0.98	1
15448-47	Sequestosome-1	Q13501	SQSTM1	-0.52	1.4	0.27	0.98	1
15449-33	T-cell immunoglobulin and mucin domain-containing protein 4	Q96H15	TIMD4	-0.0096	0.64	0.56	0.98	1
15452-5	5'-Nucleotidase	P21589	NT5E	-0.13	0.69	0.53	0.98	1
15453-3	Alpha-1-microglobulin	P02760	AMBP	-0.00051	0.36	0.75	0.98	1
15455-40	Disintegrin and metalloproteinase domain-containing protein 15:Extracellular domain	Q13444	ADAM15	-0.15	-0.62	0.56	0.98	1
15457-14	Aminopeptidase N	P15144	ANPEP	0.22	-0.46	0.66	0.98	1
15460-9	Dipeptidyl peptidase 4	P27487	DPP4	-0.11	0.63	0.57	0.98	1
15462-28	T-cell surface glycoprotein CD8 alpha chain	P01732	CD8A	-0.17	0.07	0.95	0.99	1
15465-79	Protein canopy homolog 4	Q8N129	CNPY4	0.39	-0.15	0.89	0.99	1
15466-30	Collagen alpha-1(IX) chain	P20849	COL9A1	0.59	-2.45	0.031	0.98	1
15467-10	Collagen triple helix repeat-containing protein 1	Q96CG8	CTHRC1	-0.31	0.16	0.88	0.99	1
15468-14	Complement factor H-related protein 1	Q03591	CFHR1	0.072	0.34	0.76	0.98	1
15470-11	Beta-hexosaminidase subunit beta	P07686	HEXB	-0.4	2.49	0.082	0.98	1
15471-29	Pancreatic lipase-related protein 2	P54317	PNLIPRP2	0.021	-0.41	0.69	0.98	1
15472-16	Low-density lipoprotein receptor-related protein 11	Q86VZ4	LRP11	-0.66	1.76	0.19	0.98	1
15474-7	Peptidyl-prolyl cis-trans isomerase NIMA-interacting 1	Q13526	PIN1	0.38	0.73	0.5	0.98	1
15475-4	Phospholipid transfer protein	P55058	PLTP	0.39	-3.83	0.0085	0.98	1
15476-6	Regenerating islet-derived protein 3-gamma	Q6UW15	REG3G	0.32	-0.19	0.86	0.99	1
15480-2	Vascular non-inflammatory molecule 2	O95498	VNN2	-0.29	0.57	0.59	0.98	1
15481-45	Antibacterial protein LL-37	P49913	CAMP	0.45	-0.63	0.58	0.98	1
15482-12	Alpha-2-macroglobulin-like protein 1	A8K2U0	A2ML1	-0.12	-0.64	0.53	0.98	1
15483-377	Agrin	O00468	AGRN	0.13	-0.09	0.93	0.99	1
15486-126	Amiloride-sensitive amine oxidase [copper-containing]	P19801	AOC1	-1.2	0.43	0.71	0.98	1
15487-164	Liver carboxylesterase 1	P23141	CES1	0.091	-0.76	0.47	0.98	1
15491-20	Endosialin	Q9HCU0	CD248	0.04	0.33	0.76	0.98	1
15492-1	Cysteine-rich motor neuron 1 protein:Extracellular domain	Q9NZV1	CRIM1	0.11	0.18	0.88	0.99	1
15494-11	Fibroblast growth factor-binding protein 1	Q14512	FGFBP1	-0.028	0.04	0.97	1	1
15495-9	Folate receptor gamma	P41439	FOLR3	0.22	-2.47	0.03	0.98	1
15497-9	Heparan sulfate glucosamine 3-O-sulfotransferase 1	O14792	HS3ST1	-0.039	-0.17	0.87	0.99	1
15499-11	Attractin	O75882	ATRN	-0.18	0.5	0.66	0.98	1
15503-15	Left-right determination factor 2	O00292	LEFTY2	-0.67	0.79	0.49	0.98	1
15503-20	Left-right determination factor 2	O00292	LEFTY2	-0.12	-0.73	0.48	0.98	1
15504-39	Baculoviral IAP repeat-containing protein 7 Isoform beta	Q96CA5	BIRC7	0.03	0.21	0.85	0.99	1
15506-34	Low-density lipoprotein receptor-related protein 12	Q9Y561	LRP12	0.12	-1.44	0.18	0.98	1
15509-2	Alpha-N-acetylglucosaminidase	P54802	NAGLU	-0.051	-0.46	0.68	0.98	1
15511-37	Neuronal pentraxin receptor	O95502	NPTXR	0.055	-0.56	0.61	0.98	1
15513-108	Prostasin	Q16651	PRSS8	-0.53	1.27	0.32	0.98	1
15514-26	Cholinesterase	P06276	BCHE	0.22	-1.14	0.32	0.98	1
15515-2	Serum amyloid A-1 protein	P0DJI8	SAA1	0.12	0.19	0.86	0.99	1
15516-12	Serum amyloid A-4 protein	P35542	SAA4	-0.24	0.35	0.75	0.98	1
15521-4	Calsyntenin-1	O94985	CLSTN1	-0.095	-0.32	0.76	0.98	1
15522-2	Golgi-associated plant pathogenesis-related protein 1	Q9H4G4	GLIPR2	-0.14	0.79	0.44	0.98	1
15523-9	Delta-aminolevulinic acid dehydratase	P13716	ALAD	0.28	0.06	0.95	0.99	1
15524-30	Phosphoglycerate mutase 2	P15259	PGAM2	0.22	-0.16	0.88	0.99	1
15525-294	Alcohol dehydrogenase 1C	P00326	ADH1C	0.34	-0.48	0.66	0.98	1
15526-33	Glutathione synthetase	P48637	GSS	0.084	-0.28	0.81	0.98	1
15527-90	Dihydrolipoyl dehydrogenase, mitochondrial	P09622	DLD	-0.063	-0.24	0.83	0.98	1
15529-33	Cysteine and glycine-rich protein 1	P21291	CSRP1	-0.025	1.64	0.13	0.98	1
15530-33	Ephrin type-B receptor 4	P54760	EPHB4	-0.46	0.66	0.56	0.98	1
15533-97	Macrophage scavenger receptor types I and II:Extracellular domain	P21757	MSR1	0.033	0.78	0.49	0.98	1
15534-26	Malate dehydrogenase, mitochondrial	P40926	MDH2	-0.47	1.21	0.26	0.98	1
15535-3	Serine protease 27	Q9BQR3	PRSS27	0.03	-1.5	0.16	0.98	1
15539-15	SLIT and NTRK-like protein 1	Q96PX8	SLITRK1	0.33	-0.57	0.6	0.98	1
15540-6	Vimentin	P08670	VIM	0.072	-0.94	0.37	0.98	1
15542-19	Creatine kinase U-type, mitochondrial	P12532	CKMT1A	-0.44	0.88	0.45	0.98	1
15544-25	Kallikrein-14	Q9P0G3	KLK14	-0.3	0.29	0.8	0.98	1
15545-13	Calcineurin subunit B type 1	P63098	PPP3R1	-0.33	0.8	0.45	0.98	1
15548-35	D-3-phosphoglycerate dehydrogenase	O43175	PHGDH	-0.13	1.18	0.34	0.98	1
15553-22	Acetylcholinesterase	P22303	ACHE	0.037	-0.81	0.48	0.98	1
15556-49	Alpha-amylase 2B	P19961	AMY2B	0.16	0.03	0.98	1	1
15558-63	Glutamyl aminopeptidase	Q07075	ENPEP	-0.43	1.89	0.13	0.98	1
15559-5	Anthrax toxin receptor 2	P58335	ANTXR2	0.39	-1.85	0.17	0.98	1
15560-52	Transcobalamin-2	P20062	TCN2	6.8	-4.24	0.0017	0.76	1
15562-24	Beta-glucuronidase	P08236	GUSB	-0.12	0.54	0.61	0.98	1
15565-102	Mucin-16	Q8WXI7	MUC16	-0.82	1.34	0.3	0.98	1
15566-10	Calponin-1	P51911	CNN1	0.098	-0.58	0.59	0.98	1
15567-2	T-cell surface glycoprotein CD3 zeta chain	P20963	CD247	0.089	-1.34	0.21	0.98	1
15569-15	Collagen Type II	P02458	COL2A1	0.5	-2.38	0.045	0.98	1
15570-99	Complement receptor type 2	P20023	CR2	-0.29	0.02	0.98	1	1
15573-110	Neurocan core protein	O14594	NCAN	0.85	-0.31	0.78	0.98	1
15574-37	Cyclin-A2	P20248	CCNA2	0.031	0.36	0.74	0.98	1
15576-158	Eosinophil cationic protein	P12724	RNASE3	0.34	-1.06	0.38	0.98	1
15579-26	Ectonucleotide pyrophosphatase/phosphodiesterase family member 6	Q6UWR7	ENPP6	-0.092	0.4	0.71	0.98	1
15580-2	Ephrin type-A receptor 7	Q15375	EPHA7	-0.018	-0.71	0.49	0.98	1
15581-16	Fibronectin type 3 and ankyrin repeat domains protein 1	Q8TC84	FANK1	0.087	-0.04	0.97	1	1
15582-25	Ficolin-1	O00602	FCN1	0.15	-0.82	0.45	0.98	1
15583-18	Fc receptor-like B	Q6BAA4	FCRLB	0.22	-1.65	0.13	0.98	1
15584-9	Complement factor H-related protein 2	P36980	CFHR2	-0.11	-0.65	0.58	0.98	1
15585-304	Fibulin-5	Q9UBX5	FBLN5	0.061	0.36	0.75	0.98	1
15587-20	Folate receptor beta	P14207	FOLR2	-0.36	1.26	0.31	0.98	1
15588-17	Alpha-galactosidase A	P06280	GLA	-0.048	1.06	0.37	0.98	1
15589-1	Vitamin D-binding protein	P02774	GC	0.21	-1.59	0.18	0.98	1
15591-28	Glutathione peroxidase 1	P07203	GPX1	0.85	-2.52	0.052	0.98	1
15594-47	Serine protease HTRA1	Q92743	HTRA1	0.18	-0.06	0.96	0.99	1
15596-7	Protein HEXIM1	O94992	HEXIM1	-0.17	0.57	0.6	0.98	1
15602-43	Interleukin-6 receptor subunit alpha	P08887	IL6R	0.51	-5.05	0.00033	0.62	1
15603-20	Integrin alpha-2	P17301	ITGA2	0.047	-0.6	0.57	0.98	1
15604-18	Mitogen-activated protein kinase 9	P45984	MAPK9	0.068	0.1	0.92	0.99	1
15606-19	Keratin, type I cytoskeletal 19	P08727	KRT19	-0.16	0.86	0.47	0.98	1
15607-56	Pyruvate kinase PKLR	P30613	PKLR	0.41	-0.81	0.46	0.98	1
15608-5	Ribosomal protein S6 kinase beta-1	P23443	RPS6KB1	0.54	0.35	0.75	0.98	1
15610-72	Cytosol aminopeptidase	P28838	LAP3	-0.23	0.73	0.51	0.98	1
15612-5	Protein lin-7 homolog B	Q9HAP6	LIN7B	-0.11	0.01	0.99	1	1
15613-16	Pancreatic triacylglycerol lipase	P16233	PNLIP	-0.3	0.19	0.85	0.99	1
15614-168	Leukocyte immunoglobulin-like receptor subfamily A member 2	Q8N149	LILRA2	0.0015	-0.29	0.78	0.98	1
15615-8	Leukocyte immunoglobulin-like receptor subfamily B member 3	O75022	LILRB3	0.084	-0.84	0.44	0.98	1
15617-8	Cytokine SCM-1 beta	Q9UBD3	XCL2	-0.067	-0.24	0.83	0.98	1
15619-49	Myelin-oligodendrocyte glycoprotein	Q16653	MOG	0.03	-1.99	0.073	0.98	1
15620-4	Neuroligin-1	Q8N2Q7	NLGN1	0.15	-0.57	0.6	0.98	1
15622-13	Opioid-binding protein/cell adhesion molecule	Q14982	OPCML	-0.037	0.72	0.49	0.98	1
15623-1	Programmed cell death protein 1	Q15116	PDCD1	-0.12	1.91	0.087	0.98	1
15626-223	Basement membrane-specific heparan sulfate proteoglycan core protein	P98160	HSPG2	-0.11	0.09	0.94	0.99	1
15627-83	RAC-alpha serine/threonine-protein kinase	P31749	AKT1	-0.4	0.46	0.66	0.98	1
15631-18	Pregnancy-specific beta-1-glycoprotein 1	P11464	PSG1	0.16	-1.46	0.17	0.98	1
15633-6	Retinol-binding protein 4	P02753	RBP4	-0.19	-0.22	0.84	0.98	1
15634-139	Slit homolog 1 protein	O75093	SLIT1	0.099	-1.52	0.24	0.98	1
15635-4	SPARC-related modular calcium-binding protein 2	Q9H3U7	SMOC2	-0.69	0.3	0.79	0.98	1
15636-49	VPS10 domain-containing receptor SorCS1	Q8WY21	SORCS1	0.084	-1.51	0.16	0.98	1
15637-38	VPS10 domain-containing receptor SorCS3	Q9UPU3	SORCS3	-0.018	0.42	0.7	0.98	1
15640-54	Transgelin	Q01995	TAGLN	0.0016	-0.92	0.38	0.98	1
15641-20	Tomoregulin-1	Q8IYR6	TMEFF1	-0.17	0.89	0.42	0.98	1
15644-1	Biotinidase	P43251	BTD	-0.16	1.76	0.1	0.98	1
15653-9	Collagen alpha-1(X) chain	Q03692	COL10A1	0.52	-2.32	0.039	0.98	1
15666-21	Bone morphogenetic protein 2	P12643	BMP2	0.03	-0.78	0.45	0.98	1
15667-39	Bone morphogenetic protein 4	P12644	BMP4	0.086	-0.8	0.45	0.98	1
15668-19	Bone morphogenetic protein 8B	P34820	BMP8B	-0.024	0.71	0.51	0.98	1
15669-7	Serine/threonine-protein kinase B-raf	P15056	BRAF	-0.062	0.6	0.56	0.98	1
15670-15	Complement C1q-like protein 2	Q7Z5L3	C1QL2	0.03	0.51	0.64	0.98	1
15674-3	B-cell antigen receptor complex-associated protein alpha chain	P11912	CD79A	-0.17	-0.03	0.98	1	1
15675-3	CCAAT/enhancer-binding protein beta	P17676	CEBPB	0.005	0.04	0.97	1	1
15678-71	Dickkopf-related protein 2	Q9UBU2	DKK2	0.13	0.1	0.93	0.99	1
15686-49	Inhibin beta C chain	P55103	INHBC	-0.65	0.58	0.61	0.98	1
15688-30	Protein ERGIC-53	P49257	LMAN1	0.034	-0.08	0.94	0.99	1
15692-300	Nodal homolog	Q96S42	NODAL	-0.016	-0.98	0.35	0.98	1
15693-9	Progesterone receptor	P06401	PGR	0.051	0.15	0.89	0.99	1
15698-6	Alpha-taxilin	P40222	TXLNA	-0.012	-0.8	0.44	0.98	1
16015-19	Alanine aminotransferase 1	P24298	GPT	-0.056	0.88	0.45	0.98	1
16021-30	Cadherin-8	P55286	CDH8	-0.25	-0.09	0.94	0.99	1
16035-8	Vascular endothelial growth factor receptor 3	P35916	FLT4	-0.12	0.54	0.63	0.98	1
16043-30	SHC-transforming protein 1:Phosphotyrosine Interaction Domain	P29353	SHC1	-0.45	0.85	0.44	0.98	1
16049-43	Oxidized low-density lipoprotein receptor 1	P78380	OLR1	0.3	-0.53	0.63	0.98	1
16055-3	Complement factor H-related protein 5	Q9BXR6	CFHR5	-0.094	-0.12	0.91	0.99	1
16057-6	Cation-independent mannose-6-phosphate receptor	P11717	IGF2R	0.039	-0.53	0.61	0.98	1
16060-99	Nidogen-2	Q14112	NID2	0.3	-1.08	0.35	0.98	1
16070-7	Wnt inhibitory factor 1	Q9Y5W5	WIF1	0.35	-1.98	0.12	0.98	1
16074-12	GRB2-related adapter protein 2	O75791	GRAP2	-0.083	-0.06	0.96	0.99	1
16079-2	Tyrosine-protein kinase Tec	P42680	TEC	0.04	-0.13	0.91	0.99	1
16081-38	Aldo-keto reductase family 1 member B10	O60218	AKR1B10	-1.1	2.53	0.077	0.98	1
16288-17	Ephrin type-A receptor 4	P54764	EPHA4	0.18	-1.31	0.22	0.98	1
16292-288	Gastric inhibitory polypeptide	P09681	GIP	-0.13	-0.29	0.78	0.98	1
16293-1	Somatoliberin	P01286	GHRH	-0.078	0.52	0.62	0.98	1
16296-43	Leucine-rich repeat-containing G-protein coupled receptor 5	O75473	LGR5	0.26	-0.69	0.55	0.98	1
16297-14	Roundabout homolog 4	Q8WZ75	ROBO4	0.32	-1.07	0.32	0.98	1
16298-84	Group IID secretory phospholipase A2	Q9UNK4	PLA2G2D	0.12	0.4	0.73	0.98	1
16299-13	T-cell immunoreceptor with Ig and ITIM domains	Q495A1	TIGIT	-0.083	-0.44	0.7	0.98	1
16300-4	Triggering receptor expressed on myeloid cells 2	Q9NZC2	TREM2	-1.1	1.2	0.33	0.98	1
16302-11	BPI fold-containing family A member 2	Q96DR5	BPIFA2	-0.26	1.8	0.18	0.98	1
16304-6	Leucine-rich repeat-containing G-protein coupled receptor 4	Q9BXB1	LGR4	-0.28	0.38	0.72	0.98	1
16305-10	Cadherin-11:Extracellular domain	P55287	CDH11	-0.73	1	0.4	0.98	1
16307-22	Netrin receptor UNC5D	Q6UXZ4	UNC5D	0.064	0.1	0.92	0.99	1
16308-14	B- and T-lymphocyte attenuator	Q7Z6A9	BTLA	-0.21	0.49	0.67	0.98	1
16309-30	Dickkopf-like protein 1	Q9UK85	DKKL1	-0.028	0.35	0.75	0.98	1
16312-45	Cadherin-6	P55285	CDH6	-0.072	-0.08	0.94	0.99	1
16315-105	Vascular endothelial growth factor receptor 1	P17948	FLT1	0.28	-3.33	0.017	0.98	1
16317-20	Desmoglein-3	P32926	DSG3	0.11	0.27	0.81	0.98	1
16318-12	Serine/threonine-protein kinase receptor R3	P37023	ACVRL1	-0.11	0.72	0.54	0.98	1
16320-139	CD320 antigen	Q9NPF0	CD320	-0.16	0.27	0.8	0.98	1
16322-10	Marginal zone B- and B1-cell-specific protein	Q8WU39	MZB1	0.13	0.37	0.74	0.98	1
16323-8	Neurexin-3	Q9Y4C0	NRXN3	-0.31	0.43	0.68	0.98	1
16324-38	Toll-like receptor 1:Extracellular domain	Q15399	TLR1	-0.00078	-0.08	0.94	0.99	1
16535-61	Green fluorescent protein_AEQVI	P42212	GFP	0.17	-2.35	0.059	0.98	1
16536-3	High mobility group protein HMG-I/HMG-Y	P17096	HMGA1	-0.0059	0.4	0.72	0.98	1
16551-14	Signal transducer and activator of transcription 5B	P51692	STAT5B	0.024	0.65	0.56	0.98	1
16558-2	Myocilin	Q99972	MYOC	-0.13	0.18	0.87	0.99	1
16561-9	Alpha-1B-glycoprotein	P04217	A1BG	-0.23	2.78	0.058	0.98	1
16583-8	Bis(5'-nucleosyl)-tetraphosphatase [asymmetrical]	P50583	NUDT2	0.32	0.93	0.37	0.98	1
16585-16	N-acetyllactosaminide beta-1,3-N-acetylglucosaminyltransferase 4	Q9C0J1	B3GNT4	0.054	-0.65	0.57	0.98	1
16587-1	Beta-casein	P05814	CSN2	0.34	-0.93	0.43	0.98	1
16588-10	78 kDa glucose-regulated protein	P11021	HSPA5	0.29	-0.6	0.6	0.98	1
16591-71	Acidic mammalian chitinase	Q9BZP6	CHIA	-0.17	3.71	0.0084	0.98	1
16593-3	FAS-associated death domain protein	Q13158	FADD	0.22	-0.79	0.5	0.98	1
16594-44	Fas apoptotic inhibitory molecule 1	Q9NVQ4	FAIM	-0.064	0.27	0.81	0.98	1
16596-25	Glutaredoxin-3	O76003	GLRX3	-0.1	0.58	0.58	0.98	1
16597-11	Glutaredoxin-related protein 5, mitochondrial	Q86SX6	GLRX5	0.08	-1.53	0.16	0.98	1
16599-38	GPN-loop GTPase 1	Q9HCN4	GPN1	-0.015	0.85	0.44	0.98	1
16605-2	Complement C1q and tumor necrosis factor-related protein 9A	P0C862	C1QTNF9	0.15	-3.21	0.026	0.98	1
16606-85	Aldose reductase	P15121	AKR1B1	-0.071	-0.21	0.84	0.98	1
16607-78	Gelsolin	P06396	GSN	0.22	-1.76	0.15	0.98	1
16609-106	Kin of IRRE-like protein 2	Q6UWL6	KIRREL2	0.25	-1.19	0.3	0.98	1
16610-13	Low-density lipoprotein receptor-related protein 10	Q7Z4F1	LRP10	-0.38	0.28	0.8	0.98	1
16612-28	Syndecan-3	O75056	SDC3	-0.6	1.83	0.2	0.98	1
16613-3	Cadherin-17	Q12864	CDH17	0.047	-0.68	0.51	0.98	1
16614-27	R-spondin-1	Q2MKA7	RSPO1	-0.075	0.3	0.78	0.98	1
16616-137	Beta-enolase	P13929	ENO3	0.39	-0.54	0.62	0.98	1
16617-14	Caspase-14	P31944	CASP14	0.0073	-0.15	0.89	0.99	1
16618-7	Early activation antigen CD69	Q07108	CD69	-0.26	1.22	0.31	0.98	1
16620-26	Lymphocyte antigen 75	O60449	LY75	-0.041	-0.35	0.74	0.98	1
16621-77	NAD(P)H-hydrate epimerase	Q8NCW5	NAXE	0.13	0.25	0.82	0.98	1
16746-12	Activin B	P09529	INHBB	-0.2	1.64	0.24	0.98	1
16748-1	Bone morphogenetic protein 3	P12645	BMP3	0.061	-1.32	0.21	0.98	1
16749-79	Growth/differentiation factor 10	P55107	GDF10	-0.0097	0.16	0.88	0.99	1
16751-15	Natriuretic peptides B	P16860	NPPB	-0.077	1.04	0.4	0.98	1
16753-46	Collagen alpha-2(VI) chain	P12110	COL6A2	0.063	0.09	0.94	0.99	1
16754-40	Peripheral plasma membrane protein CASK	O14936	CASK	0.2	-1.62	0.19	0.98	1
16755-195	Growth/differentiation factor 3	Q9NR23	GDF3	0.073	-0.99	0.39	0.98	1
16756-30	Growth/differentiation factor 7	Q7Z4P5	GDF7	0.068	-1.86	0.091	0.98	1
16758-96	Hepatoma-derived growth factor	P51858	HDGF	-0.068	0.05	0.96	0.99	1
16760-2	Interleukin-26	Q9NPH9	IL26	0.11	-0.67	0.55	0.98	1
16763-11	Leukocyte cell-derived chemotaxin-2	O14960	LECT2	-0.075	-0.25	0.82	0.98	1
16765-52	Platelet basic protein	P02775	PPBP	-0.029	-0.53	0.64	0.98	1
16768-3	Junction plakoglobin	P14923	JUP	-0.16	0.38	0.72	0.98	1
16769-20	Ras-related C3 botulinum toxin substrate 3	P60763	RAC3	0.0014	0.26	0.8	0.98	1
16770-3	Lithostathine-1-beta	P48304	REG1B	-0.18	-0.07	0.95	0.99	1
16773-29	Signal peptide, CUB and EGF-like domain-containing protein 3	Q8IX30	SCUBE3	0.23	-1.01	0.36	0.98	1
16780-6	Heat shock 70 kDa protein 1A	P0DMV8	HSPA1A	-0.085	1.02	0.33	0.98	1
[truncated: 5,597 more rows]

## Sheet: Fc0.585p0.05
Sequence ID	Protein Name	UniProt ID	Gene Symbol	Fold.Change	t.statistic	p.value	FDR	Bonferroni
15560-52	Transcobalamin-2	P20062	TCN2	6.8	-4.24	0.0017	0.76	1
19141-22	Death-associated protein 1	P51397	DAP	1.6	-4.1	0.002	0.76	1
3714-49	Creatine kinase M-type:Creatine kinase B-type heterodimer	P12277|P06732	CKB|CKM	1	-3.05	0.018	0.98	1
3488-64	Catalase	P04040	CAT	0.93	-2.96	0.03	0.98	1
7136-7	Fc_MOUSE	Q99LC4		0.77	-2.9	0.018	0.98	1
13534-20	Myomesin-2	P54296	MYOM2	0.73	-2.41	0.034	0.98	1
11481-25	Hepatitis A virus cellular receptor 2	Q8TDQ0	HAVCR2	0.63	-2.6	0.023	0.98	1
13691-10	Sodium-coupled monocarboxylate transporter 1	Q8N695	SLC5A8	0.63	-3.21	0.018	0.98	1
4139-71	Interleukin-6 receptor subunit alpha	P08887	IL6R	0.63	-4.41	0.001	0.7	1
15427-35	Lysyl oxidase homolog 3	P58215	LOXL3	0.6	-2.52	0.037	0.98	1
15466-30	Collagen alpha-1(IX) chain	P20849	COL9A1	0.59	-2.45	0.031	0.98	1
3216-2	Polymeric immunoglobulin receptor	P01833	PIGR	-0.64	2.68	0.041	0.98	1
13125-45	Vitronectin	P04004	VTN	-0.66	2.77	0.018	0.98	1
19323-1	Receptor-binding cancer antigen expressed on SiSo cells	O00559	EBAG9	-0.69	4.59	0.025	0.98	1
3199-54	Kallikrein-12	Q9UKR0	KLK12	-0.79	2.77	0.017	0.98	1
23569-53	START domain-containing protein 10	Q9Y365	STARD10	-0.82	2.66	0.021	0.98	1
12663-1	Thiosulfate sulfurtransferase	Q16762	TST	-0.86	2.56	0.031	0.98	1
3046-31	Resistin	Q9HD89	RETN	-0.87	2.92	0.013	0.98	1
17742-2	Ras-related protein R-Ras	P10301	RRAS	-0.88	2.48	0.029	0.98	1
13495-48	Hydroxycarboxylic acid receptor 2	Q8TDS4	HCAR2	-0.89	2.78	0.043	0.98	1
23259-23	EEF1A lysine methyltransferase 1	Q8WVE0	EEF1AKMT1	-0.98	2.62	0.023	0.98	1
4964-67	Endoplasmic reticulum aminopeptidase 1	Q9NZ08	ERAP1	-0.99	3.16	0.0089	0.98	1
15388-24	Low affinity immunoglobulin gamma Fc region receptor III-A	P08637	FCGR3A	-1.2	3.6	0.0037	0.98	1
12581-39	Inositol monophosphatase 2	O14732	IMPA2	-1.3	3.63	0.0069	0.98	1
10966-1	Alpha-2-HS-glycoprotein	P02765	AHSG	-6.1	4.36	0.0012	0.7	1

## Sheet: top DEGs
Sequence ID	Protein Name	UniProt ID	Gene Symbol	Fold.Change	t.statistic	p.value	FDR	Bonferroni
15560-52	Transcobalamin-2	P20062	TCN2	6.8	-4.24	0.0017	0.76	1
19141-22	Death-associated protein 1	P51397	DAP	1.6	-4.1	0.002	0.76	1
3714-49	Creatine kinase M-type:Creatine kinase B-type heterodimer	P12277|P06732	CKB|CKM	1	-3.05	0.018	0.98	1
3488-64	Catalase	P04040	CAT	0.93	-2.96	0.03	0.98	1
13534-20	Myomesin-2	P54296	MYOM2	0.73	-2.41	0.034	0.98	1
11481-25	Hepatitis A virus cellular receptor 2	Q8TDQ0	HAVCR2	0.63	-2.6	0.023	0.98	1
13691-10	Sodium-coupled monocarboxylate transporter 1	Q8N695	SLC5A8	0.63	-3.21	0.018	0.98	1
4139-71	Interleukin-6 receptor subunit alpha	P08887	IL6R	0.63	-4.41	0.001	0.7	1
15427-35	Lysyl oxidase homolog 3	P58215	LOXL3	0.6	-2.52	0.037	0.98	1
15466-30	Collagen alpha-1(IX) chain	P20849	COL9A1	0.59	-2.45	0.031	0.98	1
3216-2	Polymeric immunoglobulin receptor	P01833	PIGR	-0.64	2.68	0.041	0.98	1
13125-45	Vitronectin	P04004	VTN	-0.66	2.77	0.018	0.98	1
19323-1	Receptor-binding cancer antigen expressed on SiSo cells	O00559	EBAG9	-0.69	4.59	0.025	0.98	1
3199-54	Kallikrein-12	Q9UKR0	KLK12	-0.79	2.77	0.017	0.98	1
23569-53	START domain-containing protein 10	Q9Y365	STARD10	-0.82	2.66	0.021	0.98	1
12663-1	Thiosulfate sulfurtransferase	Q16762	TST	-0.86	2.56	0.031	0.98	1
3046-31	Resistin	Q9HD89	RETN	-0.87	2.92	0.013	0.98	1
17742-2	Ras-related protein R-Ras	P10301	RRAS	-0.88	2.48	0.029	0.98	1
13495-48	Hydroxycarboxylic acid receptor 2	Q8TDS4	HCAR2	-0.89	2.78	0.043	0.98	1
23259-23	EEF1A lysine methyltransferase 1	Q8WVE0	EEF1AKMT1	-0.98	2.62	0.023	0.98	1
4964-67	Endoplasmic reticulum aminopeptidase 1	Q9NZ08	ERAP1	-0.99	3.16	0.0089	0.98	1
15388-24	Low affinity immunoglobulin gamma Fc region receptor III-A	P08637	FCGR3A	-1.2	3.6	0.0037	0.98	1
12581-39	Inositol monophosphatase 2	O14732	IMPA2	-1.3	3.63	0.0069	0.98	1
10966-1	Alpha-2-HS-glycoprotein	P02765	AHSG	-6.1	4.36	0.0012	0.7	1

## Sheet: reactome
Pathway identifier	Pathway name	#Entities found	#Entities total	Entities ratio	Entities pValue	Entities FDR
R-HSA-9615017	FOXO-mediated transcription of oxidative stress, metabolic and neuronal genes	4	49	0.00316865	3.83278e-06	0.000548087
R-HSA-9614085	FOXO-mediated transcription	4	110	0.0071133	8.88355e-05	0.00630732
R-HSA-112411	MAPK1 (ERK2) activation	2	12	0.000775996	0.000312891	0.0128353
R-HSA-110056	MAPK3 (ERK1) activation	2	13	0.000840662	0.000366722	0.0128353
R-HSA-1059683	Interleukin-6 signaling	2	17	0.00109933	0.00062378	0.0174658
R-HSA-71288	Creatine metabolism	2	25	0.00161666	0.00133469	0.030698
R-HSA-112409	RAF-independent MAPK1/3 activation	2	28	0.00181066	0.00166756	0.0324564
R-HSA-6783589	Interleukin-6 family signaling	2	30	0.00193999	0.0019092	0.0324564
R-HSA-1566948	Elastic fibre formation	2	45	0.00290998	0.00421083	0.0596282
R-HSA-3359454	Defective TCN2 causes TCN2 deficiency	1	2	0.000129333	0.00425916	0.0596282
R-HSA-3359485	Defective CD320 causes MMATC	1	3	0.000193999	0.00638213	0.0829677
R-HSA-2022090	Assembly of collagen fibrils and other multimeric structures	2	67	0.00433264	0.00906587	0.0997245
R-HSA-9616222	Transcriptional regulation of granulopoiesis	2	70	0.00452664	0.00985664	0.108423
R-HSA-3000178	ECM proteoglycans	2	79	0.00510864	0.0124054	0.118642
R-HSA-216083	Integrin cell surface interactions	2	86	0.0055613	0.0145657	0.118642
R-HSA-3296197	Hydroxycarboxylic acid-binding receptors	1	7	0.000452664	0.0148302	0.118642
R-HSA-8939211	ESR-mediated signaling	3	256	0.0165546	0.0170959	0.127954
R-HSA-6798695	Neutrophil degranulation	4	478	0.0309105	0.0182792	0.127954
R-HSA-168256	Immune System	11	2660	0.172012	0.0185114	0.12958
R-HSA-1474290	Collagen formation	2	104	0.0067253	0.0208006	0.145604
R-HSA-9758890	Transport of RCbl within the body	1	14	0.000905329	0.0294471	0.155978
R-HSA-177135	Conjugation of benzoate with glycine	1	14	0.000905329	0.0294471	0.155978
R-HSA-416550	Sema4D mediated inhibition of cell attachment and migration	1	15	0.000969995	0.031518	0.155978
R-HSA-1474244	Extracellular matrix organization	3	328	0.0212106	0.0324341	0.155978
R-HSA-177128	Conjugation of salicylate with glycine	1	16	0.00103466	0.0335846	0.155978
R-HSA-399955	SEMA3A-Plexin repulsion signaling by inhibiting Integrin adhesion	1	20	0.00129333	0.0418083	0.155978
R-HSA-9018519	Estrogen-dependent gene expression	2	153	0.00989395	0.0422088	0.155978
R-HSA-8876725	Protein methylation	1	21	0.00135799	0.0438536	0.155978
R-HSA-1614517	Sulfide oxidation to sulfate	1	22	0.00142266	0.0458946	0.155978
R-HSA-9006931	Signaling by Nuclear Receptors	3	386	0.0249612	0.0486642	0.155978
R-HSA-159424	Conjugation of carboxylic acids	1	24	0.00155199	0.0499641	0.155978
R-HSA-156587	Amino Acid conjugation	1	24	0.00155199	0.0499641	0.155978
R-HSA-429958	mRNA decay by 3' to 5' exoribonuclease	1	24	0.00155199	0.0499641	0.155978
R-HSA-2243919	Crosslinking of collagen fibrils	1	24	0.00155199	0.0499641	0.155978
R-HSA-449147	Signaling by Interleukins	4	658	0.0425504	0.0502467	0.155978
R-HSA-428643	Organic anion transporters	1	25	0.00161666	0.0519925	0.155978
R-HSA-9634638	Estrogen-dependent nuclear events downstream of ESR-membrane signaling	1	29	0.00187532	0.0600643	0.175588
R-HSA-3000170	Syndecan interactions	1	29	0.00187532	0.0600643	0.175588
R-HSA-168249	Innate Immune System	6	1341	0.0867175	0.0617271	0.175588
R-HSA-3296469	Defects in cobalamin (B12) metabolism	1	31	0.00200466	0.0640751	0.175588
R-HSA-400685	Sema4D in semaphorin signaling	1	31	0.00200466	0.0640751	0.175588
R-HSA-1855183	Synthesis of IP2, IP, and Ins in the cytosol	1	32	0.00206932	0.0660743	0.175588
R-HSA-6785807	Interleukin-4 and Interleukin-13 signaling	2	211	0.0136446	0.0744204	0.175588
R-HSA-2129379	Molecules associated with elastic fibres	1	37	0.00239265	0.0760083	0.175588
R-HSA-390471	Association of TriC/CCT with target proteins during biosynthesis	1	40	0.00258665	0.0819194	0.175588
R-HSA-983170	Antigen Presentation: Folding, assembly and peptide loading of class I MHC	1	41	0.00265132	0.0838817	0.175588
R-HSA-3296482	Defects in vitamin and cofactor metabolism	1	42	0.00271599	0.0858398	0.175588
R-HSA-9696264	RND3 GTPase cycle	1	43	0.00278065	0.0877939	0.175588
R-HSA-419037	NCAM1 interactions	1	44	0.00284532	0.0897439	0.179488
R-HSA-8948216	Collagen chain trimerization	1	44	0.00284532	0.0897439	0.179488
R-HSA-451927	Interleukin-2 family signaling	1	47	0.00303932	0.0955698	0.185761
R-HSA-196741	Cobalamin (Cbl, vitamin B12) transport and metabolism	1	52	0.00336265	0.105199	0.185761
R-HSA-196849	Metabolism of water-soluble vitamins and cofactors	2	261	0.0168779	0.106724	0.185761
R-HSA-1614558	Degradation of cysteine and homocysteine	1	53	0.00342732	0.107113	0.185761
R-HSA-1483191	Synthesis of PC	1	55	0.00355665	0.110929	0.185761
R-HSA-197264	Nicotinamide salvaging	1	59	0.00381531	0.118514	0.185761
R-HSA-3000171	Non-integrin membrane-ECM interactions	1	61	0.00394465	0.122283	0.185761
R-HSA-9033241	Peroxisomal protein import	1	67	0.00433264	0.133495	0.185761
R-HSA-429914	Deadenylation-dependent mRNA decay	1	67	0.00433264	0.133495	0.185761
R-HSA-3299685	Detoxification of Reactive Oxygen Species	1	68	0.00439731	0.135351	0.185761
R-HSA-1442490	Collagen degradation	1	69	0.00446198	0.137202	0.185761
R-HSA-375165	NCAM signaling for neurite out-growth	1	70	0.00452664	0.13905	0.185761
R-HSA-186797	Signaling by PDGF	1	70	0.00452664	0.13905	0.185761
R-HSA-373755	Semaphorin interactions	1	71	0.00459131	0.140893	0.185761
R-HSA-1650814	Collagen biosynthesis and modifying enzymes	1	76	0.00491464	0.150054	0.185761
R-HSA-5684996	MAPK1/MAPK3 signaling	2	329	0.0212752	0.155389	0.185761
R-HSA-9749641	Aspirin ADME	1	80	0.00517331	0.157315	0.185761
R-HSA-196807	Nicotinate metabolism	1	84	0.00543197	0.164516	0.185761
R-HSA-71291	Metabolism of amino acids and derivatives	3	667	0.0431324	0.168989	0.185761
R-HSA-1483249	Inositol phosphate metabolism	1	90	0.00581997	0.175205	0.185761
R-HSA-1614635	Sulfur amino acid metabolism	1	94	0.00607863	0.182257	0.185761
R-HSA-390466	Chaperonin-mediated protein folding	1	96	0.00620797	0.185761	0.185761
R-HSA-5683057	MAPK family signaling cascades	2	380	0.0245732	0.194261	0.194261
R-HSA-391251	Protein folding	1	102	0.00659596	0.196186	0.196186
R-HSA-2029481	FCGR activation	1	103	0.00666063	0.197911	0.197911
R-HSA-196854	Metabolism of vitamins and cofactors	2	385	0.0248965	0.198146	0.198146
R-HSA-1280215	Cytokine Signaling in Immune system	4	1100	0.071133	0.205187	0.205187
R-HSA-8957275	Post-translational protein phosphorylation	1	109	0.00704863	0.208186	0.208186
R-HSA-9009391	Extra-nuclear estrogen signaling	1	111	0.00717796	0.211582	0.211582
R-HSA-163125	Post-translational modification: synthesis of GPI-anchored proteins	1	115	0.00743663	0.218332	0.218332
R-HSA-1266738	Developmental Biology	5	1524	0.0985515	0.221381	0.221381
R-HSA-381426	Regulation of Insulin-like Growth Factor (IGF) transport and uptake by Insulin-like Growth Factor Binding Proteins (IGFBPs)	1	127	0.00821262	0.238249	0.238249
R-HSA-2029485	Role of phospholipids in phagocytosis	1	129	0.00834196	0.24152	0.24152
R-HSA-6809371	Formation of the cornified envelope	1	138	0.00892395	0.256073	0.256073
R-HSA-977606	Regulation of Complement cascade	1	139	0.00898862	0.257673	0.257673
R-HSA-9664323	FCGR3A-mediated IL10 synthesis	1	141	0.00911795	0.260863	0.260863
R-HSA-114608	Platelet degranulation	1	141	0.00911795	0.260863	0.260863
R-HSA-76005	Response to elevated platelet cytosolic Ca2+	1	148	0.00957062	0.271925	0.271925
R-HSA-1474228	Degradation of the extracellular matrix	1	148	0.00957062	0.271925	0.271925
R-HSA-166658	Complement cascade	1	156	0.0100879	0.284371	0.284371
R-HSA-9664417	Leishmania phagocytosis	1	157	0.0101526	0.285912	0.285912
R-HSA-9664422	FCGR3A-mediated phagocytosis	1	157	0.0101526	0.285912	0.285912
R-HSA-9664407	Parasite infection	1	157	0.0101526	0.285912	0.285912
R-HSA-2029482	Regulation of actin dynamics for phagocytic cup formation	1	158	0.0102173	0.28745	0.28745
R-HSA-425393	Transport of inorganic cations/anions and amino acids/oligopeptides	1	167	0.0107993	0.301147	0.301147
R-HSA-9679191	Potential therapeutics for SARS	1	168	0.0108639	0.302653	0.302653
R-HSA-9609507	Protein localization	1	170	0.0109933	0.305655	0.305655
R-HSA-162582	Signal Transduction	8	3036	0.196327	0.314732	0.314732
R-HSA-2029480	Fcgamma receptor (FCGR) dependent phagocytosis	1	193	0.0124806	0.339297	0.339297
R-HSA-9662851	Anti-inflammatory response favouring Leishmania parasite infection	1	193	0.0124806	0.339297	0.339297
R-HSA-9664433	Leishmania parasite growth and survival	1	193	0.0124806	0.339297	0.339297
R-HSA-422475	Axon guidance	2	585	0.0378298	0.35648	0.35648
R-HSA-1483206	Glycerophospholipid biosynthesis	1	221	0.0142913	0.378124	0.378124
R-HSA-9675108	Nervous system development	2	621	0.0401578	0.384411	0.384411
R-HSA-6805567	Keratinization	1	226	0.0146146	0.38482	0.38482
R-HSA-9748784	Drug ADME	1	239	0.0154553	0.401905	0.401905
R-HSA-198933	Immunoregulatory interactions between a Lymphoid and a non-Lymphoid cell	1	249	0.0161019	0.414733	0.414733
R-HSA-156580	Phase II - Conjugation of compounds	1	262	0.0169426	0.431012	0.431012
R-HSA-212436	Generic Transcription Pathway	4	1586	0.102561	0.442736	0.442736
R-HSA-76002	Platelet activation, signaling and aggregation	1	293	0.0189472	0.468078	0.468078
R-HSA-9658195	Leishmania infection	1	302	0.0195292	0.478393	0.478393
R-HSA-9824443	Parasitic Infection Pathways	1	302	0.0195292	0.478393	0.478393
R-HSA-9711123	Cellular response to chemical stress	1	305	0.0197232	0.481788	0.481788
R-HSA-1483257	Phospholipid metabolism	1	314	0.0203052	0.491845	0.491845
R-HSA-73857	RNA Polymerase II Transcription	4	1728	0.111743	0.511773	0.511773
R-HSA-1430728	Metabolism	8	3691	0.238683	0.54687	0.54687
R-HSA-983169	Class I MHC mediated antigen processing & presentation	1	412	0.0266425	0.589807	0.589807
R-HSA-373076	Class A/1 (Rhodopsin-like receptors)	1	414	0.0267719	0.591602	0.591602
R-HSA-425407	SLC-mediated transmembrane transport	1	419	0.0270952	0.596056	0.596056
R-HSA-74160	Gene expression (Transcription)	4	1917	0.123965	0.597933	0.597933
R-HSA-1280218	Adaptive Immune System	2	933	0.0603337	0.59994	0.59994
R-HSA-5668914	Diseases of metabolism	1	424	0.0274185	0.600462	0.600462
R-HSA-418594	G alpha (i) signalling events	1	426	0.0275479	0.602212	0.602212
R-HSA-9012999	RHO GTPase cycle	1	460	0.0297465	0.630842	0.630842
R-HSA-597592	Post-translational protein modification	3	1639	0.105988	0.694222	0.694222
R-HSA-211859	Biological oxidations	1	547	0.0353725	0.695303	0.695303
R-HSA-9679506	SARS-CoV Infections	1	572	0.0369891	0.71171	0.71171
R-HSA-500792	GPCR ligand binding	1	609	0.0393818	0.734431	0.734431
R-HSA-9006934	Signaling by Receptor Tyrosine Kinases	1	631	0.0408044	0.747107	0.747107
R-HSA-392499	Metabolism of proteins	4	2334	0.150931	0.755043	0.755043
R-HSA-194315	Signaling by Rho GTPases	1	708	0.0457838	0.787017	0.787017
R-HSA-9716542	Signaling by Rho GTPases, Miro GTPases and RHOBTB3	1	724	0.0468184	0.794507	0.794507
R-HSA-388396	GPCR downstream signalling	1	795	0.0514097	0.824775	0.824775
R-HSA-109582	Hemostasis	1	804	0.0519917	0.828288	0.828288
R-HSA-8953854	Metabolism of RNA	1	841	0.0543844	0.842027	0.842027
R-HSA-5663205	Infectious disease	2	1527	0.0987455	0.850653	0.850653
R-HSA-372790	Signaling by GPCR	1	876	0.0566477	0.854038	0.854038
R-HSA-382551	Transport of small molecules	1	1013	0.065507	0.893092	0.893092
R-HSA-2262752	Cellular responses to stress	1	1038	0.0671236	0.899029	0.899029
R-HSA-8953897	Cellular responses to stimuli	1	1056	0.0682876	0.903105	0.903105
R-HSA-9824446	Viral Infection Pathways	1	1158	0.0748836	0.923356	0.923356
R-HSA-1643685	Disease	3	2637	0.170525	0.93704	0.93704
R-HSA-556833	Metabolism of lipids	1	1508	0.0975168	0.966155	0.966155
