# Supplementary material for: Proteomic and transcriptomic analyses identify apo-transcobalamin-II as a biomarker of overall survival in osteosarcoma
Source: Front Oncol. 2024 Oct 18;14:1417459. doi: 10.3389/fonc.2024.1417459 (PMC11527601; doi:10.3389/fonc.2024.1417459)
Supplement: Supplementary File 3 — Naive, Advanced Disease OSA, 2-year Survival Analysis: Raw data for comparison between naive, advanced disease OSA, 2-year survival analysis with additional data from Reactome pathway analysis. [file DataSheet3.xlsx]

## Sheet: naïve advanced 2-year
Sequence ID	Protein Name	UniProt ID	Gene Symbol	Fold.Change	t.statistic	p.value	FDR	Bonferroni
10000-28	Beta-crystallin B2	P43320	CRYBB2	0.079	-1.03	0.38	0.88	1
10001-7	RAF proto-oncogene serine/threonine-protein kinase	P04049	RAF1	-0.17	6.32	0.0085	0.88	1
10003-15	Zinc finger protein 41	P51814	ZNF41	0.31	-2.65	0.081	0.88	1
10006-25	ETS domain-containing protein Elk-1	P19419	ELK1	-0.074	0.72	0.59	0.9	1
10008-43	Guanylyl cyclase-activating protein 1	P43080	GUCA1A	-0.19	0.38	0.77	0.94	1
10010-10	Beclin-1	Q14457	BECN1	0.021	-0.83	0.48	0.89	1
10011-65	Inositol polyphosphate 5-phosphatase OCRL-1	Q01968	OCRL	0.39	-6.21	0.023	0.88	1
10012-5	SAM pointed domain-containing Ets transcription factor	O95238	SPDEF	-0.071	-0.23	0.83	0.95	1
10013-34	Fc_MOUSE	Q99LC4		0.13	-1.13	0.34	0.88	1
10014-31	Zinc finger protein SNAI2	O43623	SNAI2	-0.12	0.27	0.81	0.95	1
10015-119	Voltage-gated potassium channel subunit beta-2	Q13303	KCNAB2	-0.094	0.2	0.86	0.96	1
10021-1	Fc_MOUSE	Q99LC4		0.063	-1.11	0.45	0.88	1
10022-207	DNA polymerase eta	Q9Y253	POLH	2.1	-2.02	0.18	0.88	1
10023-32	Vitamin D3 receptor	P11473	VDR	0.096	-0.59	0.64	0.91	1
10024-44	4-hydroxy-2-oxoglutarate aldolase, mitochondrial	Q86XE5	HOGA1	0.16	-1.03	0.41	0.88	1
10025-1	Dihydrolipoyl dehydrogenase, mitochondrial	P09622	DLD	-0.2	0.42	0.75	0.94	1
10030-8	Adenine DNA glycosylase	Q9UIF7	MUTYH	-0.85	1.13	0.46	0.89	1
10034-16	Fc_MOUSE	Q99LC4		0.25	-3.34	0.075	0.88	1
10035-6	Dual specificity protein phosphatase 4	Q13115	DUSP4	0.077	-1.26	0.35	0.88	1
10036-201	Zinc fingers and homeoboxes protein 3	Q9H4I2	ZHX3	0.0093	-0.08	0.95	0.99	1
10037-98	Sialic acid-binding Ig-like lectin 12:Ig-like V-type 2 domain, Isoform long	Q96PQ1	SIGLEC12	-0.3	0.34	0.78	0.94	1
10039-32	Purine nucleoside phosphorylase	P00491	PNP	-1	2.02	0.28	0.88	1
10040-63	Tumor protein 63	Q9H3D4	TP63	-1.8	1.07	0.48	0.89	1
10041-3	Hepatocyte nuclear factor 4-alpha	P41235	HNF4A	0.62	-8.23	0.0057	0.88	1
10042-8	Serine/threonine-protein kinase Sgk3	Q96BR1	SGK3	-0.2	4.09	0.044	0.88	1
10043-31	Bromodomain-containing protein 4	O60885	BRD4	-0.046	1	0.5	0.89	1
10044-12	Protein Wnt-10a	Q9GZT5	WNT10A	0.25	-0.25	0.83	0.95	1
10045-47	Cullin-3	Q13618	CUL3	-0.15	0.56	0.61	0.9	1
10046-55	Baculoviral IAP repeat-containing protein 2	Q13490	BIRC2	-0.71	2.11	0.14	0.88	1
10047-12	Neutrophil cytosol factor 2	P19878	NCF2	-0.026	0.58	0.64	0.9	1
10048-7	Core-binding factor subunit beta	Q13951	CBFB	-0.079	0.21	0.85	0.96	1
10049-112	Telomeric repeat-binding factor 1	P54274	TERF1	-0.052	0.62	0.64	0.9	1
10053-5	Integrin-linked protein kinase	Q13418	ILK	-1.7	2.37	0.11	0.88	1
10054-3	Gigaxonin	Q9H2C0	GAN	0.04	-0.15	0.9	0.97	1
10056-5	Forkhead box protein M1	Q08050	FOXM1	-0.75	4.22	0.078	0.88	1
10058-1	UV excision repair protein RAD23 homolog A	P54725	RAD23A	-0.35	0.8	0.52	0.89	1
10063-10	E3 ubiquitin-protein ligase FANCL	Q9NW38	FANCL	-0.0094	0.47	0.7	0.92	1
10064-12	Putative hydrolase RBBP9	O75884	RBBP9	0.034	-0.37	0.77	0.94	1
10069-2	Peptidyl-prolyl cis-trans isomerase NIMA-interacting 1	Q13526	PIN1	0.045	-0.37	0.77	0.94	1
10070-22	1-phosphatidylinositol 4,5-bisphosphate phosphodiesterase gamma-2	P16885	PLCG2	-0.63	1.4	0.38	0.88	1
10073-22	Tyrosyl-DNA phosphodiesterase 1	Q9NUW8	TDP1	-0.14	1.35	0.34	0.88	1
10074-128	Bromodomain-containing protein 2	P25440	BRD2	-0.00091	-0.27	0.82	0.95	1
10075-75	Acyl-CoA-binding domain-containing protein 6	Q9BR61	ACBD6	-1.7	2.33	0.23	0.88	1
10076-1	AP-4 complex subunit mu-1	O00189	AP4M1	-0.18	2.01	0.19	0.88	1
10078-5	BAG family molecular chaperone regulator 3	O95817	BAG3	0.28	-1.78	0.2	0.88	1
10080-9	Translation initiation factor eIF-2B subunit alpha	Q14232	EIF2B1	-0.69	3.65	0.073	0.88	1
10081-17	DNA-binding protein SATB2	Q9UPW6	SATB2	-0.025	-0.15	0.9	0.97	1
10082-251	Neurofilament light polypeptide	P07196	NEFL	0.2	-0.81	0.48	0.89	1
10085-25	Steroidogenic acute regulatory protein, mitochondrial	P49675	STAR	-0.0094	-0.01	1	1	1
10086-39	Cystathionine beta-synthase	P35520	CBS	-0.18	0.04	0.97	0.99	1
10087-10	Alpha-crystallin A chain	P02489	CRYAA	0.045	-0.56	0.62	0.9	1
10088-37	Adenine phosphoribosyltransferase	P07741	APRT	-1.3	1.87	0.28	0.88	1
10089-7	N-acetylserotonin O-methyltransferase-like protein	O95671	ASMTL	-1.2	7.12	0.013	0.88	1
10336-3	E3 ubiquitin-protein ligase CHIP	Q9UNE7	STUB1	-0.36	2.02	0.21	0.88	1
10339-48	Gamma-enolase	P09104	ENO2	-0.096	-0.05	0.96	0.99	1
10342-55	E3 SUMO-protein ligase PIAS4	Q8N2W9	PIAS4	0.13	-0.54	0.69	0.92	1
10344-334	Interleukin-10 receptor subunit alpha	Q13651	IL10RA	0.16	-1.78	0.2	0.88	1
10346-5	Signal transducer and activator of transcription 3	P40763	STAT3	-1.1	2.59	0.094	0.88	1
10351-51	Interferon regulatory factor 1	P10914	IRF1	0.13	-0.97	0.46	0.88	1
10354-57	Signal transducer and activator of transcription 3	P40763	STAT3	-0.83	3.96	0.036	0.88	1
10356-21	Transcription factor AP-1	P05412	JUN	-0.0032	-0.74	0.53	0.89	1
10361-25	2'-5'-oligoadenylate synthase 1	P00973	OAS1	-0.03	0.8	0.53	0.89	1
10362-35	Myc proto-oncogene protein	P01106	MYC	0.086	-0.46	0.68	0.92	1
10363-13	Mothers against decapentaplegic homolog 3	P84022	SMAD3	-0.54	2.99	0.096	0.88	1
10364-6	Mothers against decapentaplegic homolog 2	Q15796	SMAD2	-0.9	3.18	0.051	0.88	1
10365-132	Interleukin-23	P29460|Q9NPF7	IL12B|IL23A	0.25	-0.92	0.51	0.89	1
10366-11	Platelet-derived growth factor receptor alpha	P16234	PDGFRA	0.26	-1.49	0.23	0.88	1
10367-62	Interleukin-12	P29459|P29460	IL12A|IL12B	0.16	-0.54	0.63	0.9	1
10370-21	Signal transducer and activator of transcription 1-alpha/beta	P42224	STAT1	-0.99	1.98	0.17	0.88	1
10372-18	Signal transducer and activator of transcription 6	P42226	STAT6	-0.86	2.55	0.17	0.88	1
10379-19	A disintegrin and metalloproteinase with thrombospondin motifs 1_MOUSE	P97857	Adamts1	0.025	-1.09	0.36	0.88	1
10382-1	Angiopoietin-related protein 3	Q9Y5C1	ANGPTL3	0.34	-0.88	0.49	0.89	1
10390-21	E3 ubiquitin-protein ligase ZNRF3	Q9ULT6	ZNRF3	-0.1	-0.06	0.96	0.99	1
10391-1	Angiopoietin-related protein 3	Q9Y5C1	ANGPTL3	0.068	-0.59	0.62	0.9	1
10396-6	Induced myeloid leukemia cell differentiation protein Mcl-1	Q07820	MCL1	-0.16	-0.09	0.93	0.98	1
10398-110	Ankyrin repeat domain-containing protein 1	Q15327	ANKRD1	0.11	-3.76	0.041	0.88	1
10416-79	Fc_MOUSE	Q99LC4		0.079	-1.75	0.26	0.88	1
10418-36	Syntaxin-12	Q86Y82	STX12	-0.19	1.16	0.36	0.88	1
10419-1	Scavenger receptor class A member 5	Q6ZMJ2	SCARA5	0.25	-1.4	0.33	0.88	1
10420-30	Fas apoptotic inhibitory molecule 1	Q9NVQ4	FAIM	-0.18	1.17	0.34	0.88	1
10424-31	Neural proliferation differentiation and control protein 1	Q9NQX5	NPDC1	0.17	-0.87	0.5	0.89	1
10425-3	Beta-1,4-galactosyltransferase 5	O43286	B4GALT5	0.0022	-0.53	0.65	0.91	1
10426-21	Golgi SNAP receptor complex member 2	O14653	GOSR2	0.48	-0.56	0.66	0.91	1
10427-2	Fc_MOUSE	Q99LC4		-0.57	0.39	0.76	0.94	1
10428-1	Killer cell immunoglobulin-like receptor 2DS2	P43631	KIR2DS2	0.013	-0.44	0.72	0.93	1
10430-31	4F2 cell-surface antigen heavy chain:Cytoplasmic domain	P08195	SLC3A2	0.33	-0.49	0.67	0.91	1
10432-3	Uncharacterized protein KIAA1644	Q3SXP7	SHISAL1	-0.11	1.2	0.32	0.88	1
10435-2	N(4)-(beta-N-acetylglucosaminyl)-L-asparaginase	P20933	AGA	0.06	-0.75	0.53	0.89	1
10438-19	Granulocyte-macrophage colony-stimulating factor receptor subunit alpha	P15509	CSF2RA	0.38	-3.15	0.16	0.88	1
10439-57	Alpha-amylase 2B	P19961	AMY2B	0.45	-0.37	0.74	0.93	1
10440-26	CXADR-like membrane protein:Extracellular domain	Q9H6B4	CLMP	0.052	-0.23	0.85	0.96	1
10442-1	Transmembrane protein 190	Q8WZ59	TMEM190	0.31	-0.45	0.69	0.92	1
10445-20	Apolipoprotein M	O95445	APOM	0.052	-0.85	0.47	0.89	1
10447-18	Polyadenylate-binding protein 3	Q9H361	PABPC3	-0.45	1.76	0.18	0.88	1
10449-31	Protein shisa-2 homolog	Q6UWI4	SHISA2	-0.09	-0.37	0.74	0.93	1
10451-11	Nucleobindin-1	Q02818	NUCB1	0.46	-1.13	0.43	0.88	1
10452-24	Fc_MOUSE	Q99LC4		0.049	-1.36	0.3	0.88	1
10453-7	Carcinoembryonic antigen-related cell adhesion molecule 20	Q6UY09	CEACAM20	0.15	-2.67	0.087	0.88	1
10454-99	DnaJ homolog subfamily C member 16	Q9Y2G8	DNAJC16	-1.4	2.31	0.25	0.88	1
10455-196	Interleukin-31	Q6EBC2	IL31	-0.12	0.84	0.47	0.89	1
10457-3	Interleukin-18 receptor accessory protein	O95256	IL18RAP	0.37	-1.54	0.22	0.88	1
10460-1	Chitotriosidase-1	Q13231	CHIT1	-0.25	-0.43	0.73	0.93	1
10461-57	Fc_MOUSE	Q99LC4		-0.047	0.35	0.75	0.94	1
10462-14	Insulin-like peptide INSL5	Q9Y5Q6	INSL5	0.19	-1.6	0.35	0.88	1
10463-23	Intestinal-type alkaline phosphatase	P09923	ALPI	0.18	-1.2	0.41	0.88	1
10464-6	Anthrax toxin receptor 1	Q9H6X2	ANTXR1	0.25	-1.46	0.28	0.88	1
10467-58	Fc_MOUSE	Q99LC4		-0.026	0.57	0.62	0.9	1
10470-34	Thioredoxin domain-containing protein 11:C-term	Q6PKC3	TXNDC11	0.38	-0.67	0.6	0.9	1
10471-25	Fc_MOUSE	Q99LC4		-0.49	1.1	0.45	0.88	1
10472-53	Tumor necrosis factor receptor superfamily member 14	Q92956	TNFRSF14	0.2	-1.7	0.2	0.88	1
10473-2	Trefoil factor 2	Q03403	TFF2	-0.19	0.88	0.53	0.89	1
10476-23	Fc_MOUSE	Q99LC4		0.85	-0.42	0.7	0.92	1
10477-162	Fc_MOUSE	Q99LC4		3.2e-16	-0.41	0.75	0.94	1
10479-18	Stromelysin-2	P09238	MMP10	-0.93	2.35	0.14	0.88	1
10480-33	CD59 glycoprotein	P13987	CD59	-0.12	0.28	0.82	0.95	1
10485-56	Melanoma-associated antigen 4	P43358	MAGEA4	-0.11	-0.28	0.81	0.95	1
10489-19	Fc_MOUSE	Q99LC4		0.1	-1.71	0.19	0.88	1
10490-3	Dolichyl-diphosphooligosaccharide--protein glycosyltransferase subunit 1:Cytoplasmic domain	P04843	RPN1	-0.81	3.39	0.077	0.88	1
10491-21	Fc_MOUSE	Q99LC4		0.0031	-0.25	0.84	0.96	1
10494-48	Fc_MOUSE	Q99LC4		0.14	-4.75	0.022	0.88	1
10495-10	Fc_MOUSE	Q99LC4		0.064	-0.58	0.65	0.91	1
10496-11	Calcium-activated chloride channel regulator 1	A8K7I4	CLCA1	-0.4	1.22	0.42	0.88	1
10497-242	Fc_MOUSE	Q99LC4		0.17	-0.68	0.59	0.9	1
10499-1	Transmembrane protein 106A	Q96A25	TMEM106A	-0.24	0.86	0.51	0.89	1
10501-3	Fc_MOUSE	Q99LC4		-0.017	-0.4	0.75	0.94	1
10502-15	Fc_MOUSE	Q99LC4		0.22	-5.29	0.025	0.88	1
10503-55	Fc_MOUSE	Q99LC4		-0.078	0.08	0.94	0.99	1
10504-6	Fc_MOUSE	Q99LC4		0.045	-2.1	0.2	0.88	1
10505-12	E3 ubiquitin-protein ligase RNF43	Q68DV7	RNF43	0.15	-1.55	0.32	0.88	1
10506-53	Membrane-associated progesterone receptor component 2	O15173	PGRMC2	-0.68	3.32	0.05	0.88	1
10507-166	Acrosomal protein SP-10	P26436	ACRV1	0.055	-0.82	0.51	0.89	1
10510-62	SLP adapter and CSK-interacting membrane protein	Q6UWF3	SCIMP	-0.2	0.9	0.53	0.89	1
10511-10	Collagen alpha-3(VI) chain:isoform 3	P12111	COL6A3	-0.37	-0.42	0.73	0.93	1
10512-13	Cytokine receptor common subunit beta:Extracellular domain	P32927	CSF2RB	-0.17	1.04	0.38	0.88	1
10513-13	Calsenilin	Q9Y2W7	KCNIP3	0.42	-1.63	0.28	0.88	1
10514-5	Prostaglandin-H2 D-isomerase	P41222	PTGDS	0.22	-0.6	0.65	0.91	1
10516-53	Fc_MOUSE	Q99LC4		0.044	-0.45	0.72	0.93	1
10518-14	Fc_MOUSE	Q99LC4		-0.043	0.44	0.7	0.92	1
10521-10	Matrix-remodeling-associated protein 8:Extracellular domain	Q9BRK3	MXRA8	0.57	-1.32	0.3	0.88	1
10522-167	Fc_MOUSE	Q99LC4		0.16	-1.06	0.4	0.88	1
10527-22	ATP-dependent RNA helicase A	Q08211	DHX9	0.11	-0.88	0.51	0.89	1
10528-2	Dipeptidase 1	P16444	DPEP1	0.14	-1.65	0.29	0.88	1
10529-19	Fc_MOUSE	Q99LC4		0.14	-5.99	0.019	0.88	1
10530-8	Proteasome subunit beta type-6	P28072	PSMB6	0.091	-1.61	0.29	0.88	1
10531-18	GTPase NRas	P01111	NRAS	-0.62	4.22	0.033	0.88	1
10533-1	Fc_MOUSE	Q99LC4		-0.026	-0.58	0.6	0.9	1
10534-40	Poly [ADP-ribose] polymerase 1:BRCA1 C-terminal:BRCA1 C-terminus domian	P09874	PARP1	-0.057	1.79	0.31	0.88	1
10535-25	Cytochrome c oxidase subunit 6A2, mitochondrial	Q02221	COX6A2	-0.085	0.64	0.61	0.9	1
10539-30	CD99 antigen-like protein 2	Q8TCZ2	CD99L2	0.017	-0.91	0.43	0.88	1
10546-2	Thrombospondin-type laminin G domain and EAR repeat-containing protein	Q8WU66	TSPEAR	0.46	-2.2	0.12	0.88	1
10547-42	Fc_MOUSE	Q99LC4		-0.15	0.3	0.81	0.95	1
10548-35	Fc_MOUSE	Q99LC4		-0.46	0.66	0.62	0.9	1
10550-37	Bone morphogenetic protein receptor type-1B	O00238	BMPR1B	0.024	-0.4	0.74	0.93	1
10551-7	Linker for activation of T-cells family member 1	O43561	LAT	0.11	-0.71	0.53	0.89	1
10552-88	NKG2-F type II integral membrane protein	O43908	KLRC4	0.015	-0.98	0.43	0.88	1
10553-8	Torsin-1A-interacting protein 2	Q8NFQ8	TOR1AIP2	-0.48	3.18	0.058	0.88	1
10554-23	Beta-galactosidase	P16278	GLB1	0.086	-0.17	0.89	0.97	1
10557-6	Testis-expressed sequence 29 protein	Q8N6K0	TEX29	-0.096	0.52	0.64	0.9	1
10558-26	Protocadherin-9	Q9HC56	PCDH9	0.096	-0.62	0.6	0.9	1
10560-1	Integral membrane protein 2C:N-term	Q9NQX7	ITM2C	0.21	-0.79	0.57	0.89	1
10561-5	Peptidoglycan recognition protein 3	Q96LB9	PGLYRP3	0.28	-1.42	0.3	0.88	1
10562-42	Neuropilin and tolloid-like protein 2	Q8NC67	NETO2	0.17	-5.3	0.018	0.88	1
10563-13	LysM and putative peptidoglycan-binding domain-containing protein 3	Q7Z3D4	LYSMD3	-0.054	0.27	0.83	0.95	1
10565-19	SLIT and NTRK-like protein 3	O94933	SLITRK3	0.79	-1.63	0.2	0.88	1
10569-28	Microfibrillar-associated protein 2	P55001	MFAP2	-0.0076	-0.28	0.82	0.95	1
10571-14	Alpha-1,3-mannosyl-glycoprotein 2-beta-N-acetylglucosaminyltransferase	P26572	MGAT1	0.27	-0.15	0.89	0.97	1
10572-65	Cystatin-8	O60676	CST8	0.41	-2.85	0.1	0.88	1
10574-10	Beta-2-microglobulin	P61769	B2M	0.11	0.02	0.99	1	1
10575-31	Poly(U)-binding-splicing factor PUF60	Q9UHX1	PUF60	0.16	-1.61	0.25	0.88	1
10576-7	Plexin domain-containing protein 2:Extracellular domain	Q6UX71	PLXDC2	0.16	-0.83	0.54	0.89	1
10580-14	Surfactant-associated protein 2	Q6UW10	SFTA2	-0.28	-0.68	0.56	0.89	1
10582-36	Protein O-mannose kinase	Q9H5K3	POMK	0.41	-1.51	0.36	0.88	1
10583-1	Transmembrane protein 108	Q6UXF1	TMEM108	-0.024	-0.86	0.47	0.89	1
10584-7	NADH dehydrogenase [ubiquinone] iron-sulfur protein 4, mitochondrial	O43181	NDUFS4	-0.4	0.91	0.43	0.88	1
10588-39	Lactosylceramide alpha-2,3-sialyltransferase	Q9UNP4	ST3GAL5	0.18	-3.96	0.13	0.88	1
10589-7	Retinoic acid early transcript 1L protein	Q5VY80	RAET1L	0.18	-0.85	0.54	0.89	1
10593-14	Fc_MOUSE	Q99LC4		0.53	-0.65	0.62	0.9	1
10600-24	Calmegin	O14967	CLGN	-0.24	-0.47	0.72	0.93	1
10603-1	Histatin-3	P15516	HTN3	0.23	-1.55	0.26	0.88	1
10605-22	Adipocyte plasma membrane-associated protein	Q9HDC9	APMAP	0.29	-1.02	0.39	0.88	1
10606-34	Torsin-1A-interacting protein 1:Perinuclear domain	Q5JTV8	TOR1AIP1	-0.68	8.45	0.0036	0.88	1
10607-4	Fc_MOUSE	Q99LC4		0.79	-0.86	0.52	0.89	1
10608-9	Histatin-1	P15515	HTN1	-0.95	2.23	0.22	0.88	1
10610-8	Fc_MOUSE	Q99LC4		0.024	-0.26	0.81	0.95	1
10612-18	Procollagen-lysine,2-oxoglutarate 5-dioxygenase 3	O60568	PLOD3	-0.3	2.02	0.14	0.88	1
10613-33	Protein CASC4	Q6P4E1	GOLM2	0.072	0.18	0.87	0.97	1
10615-18	Myelin protein P0	P25189	MPZ	-0.43	3.14	0.12	0.88	1
10616-67	Podocalyxin-like protein 2	Q9NZ53	PODXL2	-3.7	0.98	0.5	0.89	1
10618-190	Low-density lipoprotein receptor-related protein 2	P98164	LRP2	0.056	-0.62	0.6	0.9	1
10620-21	Beta-microseminoprotein	P08118	MSMB	1.6	-2.28	0.12	0.88	1
10621-26	Protein Largen	Q569H4	PRR16	-5.3	0.99	0.5	0.89	1
10622-9	Fc_MOUSE	Q99LC4		0.077	-0.78	0.56	0.89	1
10623-19	Mucin-1:region 1	P15941	MUC1	-0.29	0.92	0.52	0.89	1
10624-45	Serine protease inhibitor Kazal-type 13	Q1W4C9	SPINK13	0.025	-0.34	0.76	0.94	1
10626-116	Alpha-N-acetylgalactosaminide alpha-2,6-sialyltransferase 3	Q8NDV1	ST6GALNAC3	-0.055	0.24	0.85	0.96	1
10627-87	Amyloid-like protein 2	Q06481	APLP2	0.19	-0.31	0.8	0.95	1
10630-5	Oxidoreductase HTATIP2	Q9BUP3	HTATIP2	0.061	-0.94	0.43	0.88	1
10631-9	Membrane-associated progesterone receptor component 2	O15173	PGRMC2	0.31	-2.52	0.2	0.88	1
10636-1	Cell surface glycoprotein CD200 receptor 1:Isoform 4, Cytoplasmic Domain	Q8TD46	CD200R1	-0.9	6.3	0.022	0.88	1
10637-50	UPF0577 protein KIAA1324:Extracellular domain	Q6UXG2	ELAPOR1	0.16	-1.61	0.26	0.88	1
10638-1	TERF1-interacting nuclear factor 2	Q9BSI4	TINF2	0.042	-0.76	0.5	0.89	1
10639-1	Fc_MOUSE	Q99LC4		0.094	-0.34	0.79	0.95	1
10640-9	Fc_MOUSE	Q99LC4		0.21	-2.28	0.21	0.88	1
10643-16	Noelin-3:Isoform 2, C-term	Q96PB7	OLFM3	0.038	0.18	0.88	0.97	1
10645-72	Fc_MOUSE	Q99LC4		0.22	-1.51	0.27	0.88	1
10647-18	Activating signal cointegrator 1 complex subunit 1	Q8N9N2	ASCC1	0.047	-0.39	0.76	0.94	1
10655-43	Fc_MOUSE	Q99LC4		0.43	-0.54	0.66	0.91	1
10658-28	Fc_MOUSE	Q99LC4		-0.16	0.24	0.84	0.96	1
10659-49	Fc_MOUSE	Q99LC4		-0.041	-0.57	0.61	0.9	1
10660-33	Fc_MOUSE	Q99LC4		-0.0073	-0.42	0.71	0.93	1
10661-4	Fc_MOUSE	Q99LC4		0.065	-1.26	0.39	0.88	1
10663-42	Insulin-induced gene 1 protein	O15503	INSIG1	0.57	-1.32	0.28	0.88	1
10665-30	Fc_MOUSE	Q99LC4		0.35	-6.06	0.055	0.88	1
10666-7	N-acetylglucosamine-1-phosphotransferase subunit gamma	Q9UJJ9	GNPTG	0.14	-1.46	0.34	0.88	1
10667-78	Uncharacterized protein C1orf185	Q5T7R7	C1orf185	-0.045	-0.01	0.99	1	1
10668-5	Syntaxin-4	Q12846	STX4	-1.3	2.96	0.12	0.88	1
10670-26	Semaphorin-3E	O15041	SEMA3E	0.29	-0.69	0.59	0.9	1
10671-67	Fc_MOUSE	Q99LC4		0.0084	-0.09	0.94	0.99	1
10672-75	Pulmonary surfactant-associated protein B	P07988	SFTPB	0.36	-0.91	0.49	0.89	1
10675-223	Thioredoxin-related transmembrane protein 2	Q9Y320	TMX2	0.38	-1.16	0.42	0.88	1
10677-9	NADH dehydrogenase [ubiquinone] 1 beta subcomplex subunit 4	O95168	NDUFB4	0.008	-0.71	0.53	0.89	1
10692-48	Fc_MOUSE	Q99LC4		-1.4	1.16	0.43	0.88	1
10693-43	Killer cell lectin-like receptor subfamily G member 2:C-term	A4D1S0	KLRG2	-0.2	0.79	0.49	0.89	1
10695-12	Protein WFDC10B	Q8IUB3	WFDC10B	-0.038	0.07	0.95	0.99	1
10699-52	Prolow-density lipoprotein receptor-related protein 1	Q07954	LRP1	-0.0091	0.67	0.57	0.89	1
10700-10	Immunoglobulin superfamily member 11:Cytoplasmic domain	Q5DX21	IGSF11	-0.47	0.15	0.89	0.97	1
10701-30	Fc_MOUSE	Q99LC4		-0.19	-0.89	0.46	0.89	1
10702-1	Collagen alpha-1(XXVIII) chain	Q2UY09	COL28A1	-0.15	-0.08	0.95	0.99	1
10703-203	Sin3 histone deacetylase corepressor complex component SDS3	Q9H7L9	SUDS3	-0.28	0.48	0.71	0.93	1
10704-91	Lymphoid-restricted membrane protein	Q12912	IRAG2	0.043	-0.76	0.52	0.89	1
10705-14	Alpha-N-acetylgalactosaminide alpha-2,6-sialyltransferase 3	Q8NDV1	ST6GALNAC3	-0.083	0.86	0.46	0.88	1
10708-3	Progonadoliberin-2	O43555	GNRH2	0.09	-0.3	0.78	0.94	1
10710-23	Zona pellucida-binding protein 2	Q6X784	ZPBP2	-0.12	0.68	0.55	0.89	1
10713-151	CMRF35-like molecule 7	A8K4G0	CD300LB	-0.0012	-0.2	0.87	0.97	1
10714-7	Angiotensin-converting enzyme	P12821	ACE	0.096	-0.34	0.78	0.94	1
10715-5	Fc_MOUSE	Q99LC4		0.24	-3.13	0.063	0.88	1
10716-35	26S proteasome non-ATPase regulatory subunit 5	Q16401	PSMD5	0.13	-4.79	0.017	0.88	1
10721-76	Heat shock 70 kDa protein 1A	P0DMV8	HSPA1A	-0.031	-0.65	0.58	0.9	1
10722-13	Tyrosine-protein kinase SYK:Protein kinase domain	P43405	SYK	-0.49	1.86	0.19	0.88	1
10723-41	Fc_MOUSE	Q99LC4		0.19	-1.56	0.23	0.88	1
10724-45	Fc_MOUSE	Q99LC4		-0.17	0.18	0.88	0.97	1
10731-10	Heparan sulfate glucosamine 3-O-sulfotransferase 5	Q8IZT8	HS3ST5	-0.091	1.29	0.35	0.88	1
10734-339	Galactose-3-O-sulfotransferase 2	Q9H3Q3	GAL3ST2	0.76	-0.82	0.55	0.89	1
10737-96	Leukocyte elastase inhibitor	P30740	SERPINB1	0.35	-2.07	0.17	0.88	1
10738-11	Fibulin-5	Q9UBX5	FBLN5	-0.035	-0.33	0.79	0.95	1
10741-22	Macrophage colony-stimulating factor 1	P09603	CSF1	0.26	-1.24	0.33	0.88	1
10743-13	SLIT and NTRK-like protein 1	Q96PX8	SLITRK1	-0.32	0.67	0.59	0.9	1
10746-24	Dickkopf-related protein 3	Q9UBP4	DKK3	0.24	-1.29	0.33	0.88	1
10748-216	Protocadherin beta-2	Q9Y5E7	PCDHB2	-0.051	0.14	0.91	0.98	1
10749-18	Heat shock 70 kDa protein 1A	P0DMV8	HSPA1A	-0.56	1.2	0.35	0.88	1
10752-8	Chromodomain Y-like protein 2	Q8N8U2	CDYL2	-0.58	0.53	0.69	0.92	1
10753-31	Disintegrin and metalloproteinase domain-containing protein 7	Q9H2U9	ADAM7	0.42	-0.88	0.47	0.89	1
10754-113	Prokineticin-2	Q9HC23	PROK2	-0.38	0.26	0.81	0.95	1
10756-34	Urocortin-3	Q969E3	UCN3	-0.42	1.11	0.42	0.88	1
10758-2	Keratocan	O60938	KERA	0.64	-1.4	0.32	0.88	1
10760-107	Glutamate receptor 4	P48058	GRIA4	0.21	-1.11	0.37	0.88	1
10761-5	Transmembrane emp24 domain-containing protein 2	Q15363	TMED2	-0.051	1.72	0.3	0.88	1
10762-2	Killer cell lectin-like receptor subfamily G member 2:N-term	A4D1S0	KLRG2	-0.22	0.35	0.77	0.94	1
10767-52	G-protein coupled receptor 64	Q8IZP9	ADGRG2	0.21	-1.18	0.39	0.88	1
10772-21	Chondroitin sulfate N-acetylgalactosaminyltransferase 2	Q8N6G5	CSGALNACT2	0.19	-0.58	0.62	0.9	1
10780-10	Ras-related protein Rab-3D	O95716	RAB3D	-0.021	-0.24	0.83	0.95	1
10781-19	C-type lectin domain family 4 member G	Q6UXB4	CLEC4G	0.11	-0.89	0.45	0.88	1
10785-8	Leucine-rich repeat-containing protein 52	Q8N7C0	LRRC52	-0.12	0.02	0.99	1	1
10791-21	Fc_MOUSE	Q99LC4		-0.14	0.41	0.72	0.93	1
10798-4	CMRF35-like molecule 2	Q496F6	CD300E	-1.6	-0.06	0.95	0.99	1
10800-15	Serpin H1	P50454	SERPINH1	-1.8	3.41	0.13	0.88	1
10801-11	Ephrin-A2	O43921	EFNA2	0.21	-1.44	0.35	0.88	1
10803-22	Heat shock 70 kDa protein 1A	P0DMV8	HSPA1A	-0.51	1.51	0.25	0.88	1
10809-14	Killer cell lectin-like receptor subfamily B member 1	Q12918	KLRB1	-0.38	0.56	0.67	0.91	1
10814-7	T-cell surface glycoprotein CD1a	P06126	CD1A	0.27	-2.57	0.088	0.88	1
10815-2	Intracellular hyaluronan-binding protein 4	Q5JVS0	HABP4	-0.043	-0.77	0.52	0.89	1
10816-150	Paired immunoglobulin-like type 2 receptor alpha isoform FDF03-M14	Q9UKJ1	PILRA	-1.4	0.17	0.88	0.97	1
10817-26	TOMM20-like protein 1	Q6UXN7	TOMM20L	0.35	-2	0.15	0.88	1
10818-36	Sphingomyelin phosphodiesterase	P17405	SMPD1	-0.34	1.36	0.35	0.88	1
10819-108	Fibulin-1	P23142	FBLN1	0.31	-1.56	0.34	0.88	1
10823-19	Fc_MOUSE	Q99LC4		-0.15	0.29	0.82	0.95	1
10825-12	V-set and immunoglobulin domain-containing protein 10	Q8N0Z9	VSIG10	0.14	-1.12	0.37	0.88	1
10827-67	Leucine-rich repeat and immunoglobulin-like domain-containing nogo receptor-interacting protein 3	P0C6S8	LINGO3	0.17	-3.83	0.056	0.88	1
10830-5	EF-hand calcium-binding domain-containing protein 14:N-term	O75071	EFCAB14	-0.022	-0.18	0.87	0.97	1
10832-24	Beta-1,4-galactosyltransferase 6	Q9UBX8	B4GALT6	0.24	-1.25	0.41	0.88	1
10833-64	Hedgehog-interacting protein	Q96QV1	HHIP	-0.15	0.39	0.75	0.94	1
10835-25	Alpha-1,4-N-acetylglucosaminyltransferase	Q9UNA3	A4GNT	-0.3	1.24	0.39	0.88	1
10837-131	Fc_MOUSE	Q99LC4		0.14	-1.34	0.28	0.88	1
10842-7	Beta-1,3-galactosyl-O-glycosyl-glycoprotein beta-1,6-N-acetylglucosaminyltransferase 4	Q9P109	GCNT4	0.26	-3.58	0.059	0.88	1
10847-1	Sialic acid-binding Ig-like lectin 15	Q6ZMC9	SIGLEC15	0.17	-3.22	0.077	0.88	1
10848-137	Butyrophilin-like protein 3	Q6UXE8	BTNL3	0.15	-19.77	0.0053	0.88	1
10851-77	Interleukin-27 subunit beta	Q14213	EBI3	0.32	-0.64	0.57	0.89	1
10852-114	Heterogeneous nuclear ribonucleoprotein D-like	O14979	HNRNPDL	-1	1.42	0.33	0.88	1
10854-15	Beta-1,3-galactosyl-O-glycosyl-glycoprotein beta-1,6-N-acetylglucosaminyltransferase 4	Q9P109	GCNT4	0.12	-1.54	0.22	0.88	1
10855-55	Plexin-B2	O15031	PLXNB2	1	-1.67	0.33	0.88	1
10866-60	Serine/threonine-protein phosphatase 4 regulatory subunit 3A	Q6IN85	PPP4R3A	0.039	0.01	0.99	1	1
10870-32	Spastin:Microtubule interacting and trafficking domain	Q9UBP0	SPAST	-1.1	2.29	0.13	0.88	1
10876-300	BRCA1-associated ATM activator 1	Q6PJG6	BRAT1	0.48	-5.51	0.031	0.88	1
10880-38	Protein FAM163B	P0C2L3	FAM163B	-0.46	4.57	0.02	0.88	1
10882-12	Desmocollin-1	Q08554	DSC1	0.088	-1.53	0.31	0.88	1
10885-36	Bombesin receptor-activated protein C6orf89	Q6UWU4	C6orf89	0.06	-1.28	0.29	0.88	1
10888-4	Fc_MOUSE	Q99LC4		-0.62	1.09	0.47	0.89	1
10889-2	Melanocortin-2 receptor accessory protein 2	Q96G30	MRAP2	-0.18	1.4	0.29	0.88	1
10890-135	Lactase-like protein	Q6UWM7	LCTL	-0.083	1.72	0.21	0.88	1
10892-8	Oncostatin-M-specific receptor subunit beta	Q99650	OSMR	0.073	-1.54	0.26	0.88	1
10894-25	Secretagogin	O76038	SCGN	0.16	-0.52	0.69	0.92	1
10895-28	Transmembrane protease serine 11B	Q86T26	TMPRSS11B	0.17	-1.83	0.21	0.88	1
10900-272	Stathmin-2	Q93045	STMN2	-0.49	1.19	0.43	0.88	1
10902-53	Retroviral-like aspartic protease 1	Q53RT3	ASPRV1	0.3	-2.04	0.16	0.88	1
10903-50	Syntaxin-8	Q9UNK0	STX8	-0.66	2.51	0.088	0.88	1
10907-116	Neurotrimin	Q9P121	NTM	0.29	-1.13	0.36	0.88	1
10908-2	Polypeptide N-acetylgalactosaminyltransferase 13	Q8IUC8	GALNT13	0.17	-1.25	0.36	0.88	1
10910-6	Carcinoembryonic antigen-related cell adhesion molecule 4	O75871	CEACAM4	0.21	-1.21	0.37	0.88	1
10914-4	Fc_MOUSE	Q99LC4		0.18	-3.1	0.062	0.88	1
10916-44	Secretory phospholipase A2 receptor	Q13018	PLA2R1	0.39	-0.8	0.52	0.89	1
10917-40	Guanine nucleotide-binding protein G(I)/G(S)/G(O) subunit gamma-T2	O14610	GNGT2	0.097	-1.08	0.41	0.88	1
10924-258	Neuferricin	Q8WUJ1	CYB5D2	0.22	-1.06	0.46	0.89	1
10927-65	Fc_MOUSE	Q99LC4		-0.0024	-0.25	0.83	0.95	1
10928-7	Fc_MOUSE	Q99LC4		0.07	-1.57	0.25	0.88	1
10933-107	Calcium-binding protein 8	Q9BXU9	CALN1	0.0062	-0.68	0.56	0.89	1
10938-13	Lymphocyte function-associated antigen 3	P19256	CD58	0.2	-1.05	0.41	0.88	1
10939-16	Pleckstrin homology domain-containing family A member 4	Q9H4M7	PLEKHA4	-0.12	0.13	0.92	0.98	1
10940-25	Sarcalumenin	Q86TD4	SRL	-0.059	-0.29	0.79	0.95	1
10943-36	Fc_MOUSE	Q99LC4		-0.011	0.18	0.89	0.97	1
10945-11	Syntaxin-6	O43752	STX6	0.26	-0.77	0.52	0.89	1
10948-14	Phospholipase D3	Q8IV08	PLD3	-0.81	1.74	0.33	0.88	1
10949-59	60S acidic ribosomal protein P2	P05387	RPLP2	-0.081	0.81	0.52	0.89	1
10953-14	C-type lectin domain family 2 member A	Q6UVW9	CLEC2A	0.24	-2.02	0.26	0.88	1
10955-4	C-type lectin domain family 10 member A	Q8IUN9	CLEC10A	0.23	-4.47	0.033	0.88	1
10956-82	Glycine cleavage system H protein, mitochondrial	P23434	GCSH	-0.069	-0.66	0.56	0.89	1
10959-125	BET1-like protein	Q9NYM9	BET1L	-0.076	0.1	0.93	0.98	1
10961-15	Retinoic acid receptor responder protein 3	Q9UL19	PLAAT4	-0.13	1.05	0.39	0.88	1
10962-46	Fc_MOUSE	Q99LC4		0.14	-1.55	0.23	0.88	1
10966-1	Alpha-2-HS-glycoprotein	P02765	AHSG	-6.1	22.31	0.026	0.88	1
10967-12	Prolactin	P01236	PRL	-1.2	0.63	0.64	0.9	1
10970-3	Ecto-ADP-ribosyltransferase 3	Q13508	ART3	-0.001	-0.28	0.82	0.95	1
10974-20	Serine protease inhibitor Kazal-type 7	P58062	SPINK7	0.18	-0.53	0.64	0.9	1
10975-59	Mucin-like protein 1	Q96DR8	MUCL1	-0.94	0.75	0.59	0.9	1
10976-44	Mucin-1:region 3	P15941	MUC1	0.097	-0.97	0.47	0.89	1
10977-55	Unique cartilage matrix-associated protein	Q8WVF2	UCMA	-0.33	0.05	0.97	0.99	1
10978-39	Growth hormone variant	P01242	GH2	-0.89	0.33	0.79	0.95	1
10980-11	Acetylcholinesterase	P22303	ACHE	0.43	-1.23	0.4	0.88	1
10981-56	Pro-neuregulin-3, membrane-bound isoform	P56975	NRG3	-0.78	0.79	0.57	0.89	1
10990-21	Leucine-rich repeat serine/threonine-protein kinase 2	Q5S007	LRRK2	0.2	-1.44	0.29	0.88	1
11067-13	Osteocalcin	P02818	BGLAP	0.0023	-0.78	0.51	0.89	1
11071-1	Interleukin-5	P05113	IL5	0.059	-0.28	0.83	0.95	1
11081-1	Glycerol-3-phosphate dehydrogenase [NAD(+)], cytoplasmic	P21695	GPD1	0.2	0.25	0.82	0.95	1
11083-23	Gamma-enolase	P09104	ENO2	0.14	-1.09	0.36	0.88	1
11089-7	Immunoglobulin A	P01876|P01877	IGHA1|IGHA2	-0.39	0.26	0.82	0.95	1
11094-104	Galectin-10	Q05315	CLC	-0.13	0.8	0.54	0.89	1
11096-57	HemK methyltransferase family member 2	Q9Y5N5	N6AMT1	-0.65	1.55	0.3	0.88	1
11098-1	Pyridoxal kinase	O00764	PDXK	-0.11	-0.24	0.83	0.95	1
11101-18	Toll-like receptor 4	O00206	TLR4	-0.0096	-0.64	0.59	0.9	1
11102-22	Regenerating islet-derived protein 4	Q9BYZ8	REG4	-0.42	0.19	0.88	0.97	1
11103-24	Heat shock protein beta-1	P04792	HSPB1	-1.9	3.15	0.13	0.88	1
11104-13	Chitinase-3-like protein 1	P36222	CHI3L1	-0.64	0.6	0.59	0.9	1
11105-171	Alpha-enolase	P06733	ENO1	-1.1	1.98	0.23	0.88	1
11107-25	Teneurin-3	Q9P273	TENM3	0.11	-10.08	0.0062	0.88	1
11109-56	Sushi, von Willebrand factor type A, EGF and pentraxin domain-containing protein 1:Sushi 15-18	Q4LDE5	SVEP1	0.28	-0.34	0.76	0.94	1
11110-4	Transmembrane protein 119	Q4V9L6	TMEM119	-0.028	0.73	0.58	0.9	1
11112-18	Protein kish-A	Q8TBQ9	TMEM167A	-0.046	0.23	0.84	0.96	1
11116-16	Uncharacterized protein C11orf87	Q6NUJ2	C11orf87	0.066	-0.29	0.81	0.95	1
11117-2	Spermatogenesis-associated protein 20	Q8TB22	SPATA20	0.04	-1.33	0.28	0.88	1
11118-107	Ras-related protein Rab-17	Q9H0T7	RAB17	0.07	-0.76	0.53	0.89	1
11120-49	N-acetyltransferase 14	Q8WUY8	NAT14	0.071	-0.51	0.64	0.91	1
11121-56	Brorin	Q2TAL6	VWC2	-0.14	-0.2	0.86	0.96	1
11122-97	Maspardin	Q9NZD8	SPG21	-2.7	1.46	0.38	0.88	1
11126-102	Triple functional domain protein	O75962	TRIO	-0.23	0.3	0.79	0.95	1
11128-29	Transmembrane protein 132C:Cytoplasmic domain	Q8N3T6	TMEM132C	0.37	-1.12	0.38	0.88	1
11129-66	Bone morphogenetic protein 15	O95972	BMP15	-0.083	0.3	0.81	0.95	1
11130-158	Voltage-dependent L-type calcium channel subunit beta-4	O00305	CACNB4	-0.48	2.1	0.13	0.88	1
11134-30	Peptide chain release factor 1-like, mitochondrial	Q9UGC7	MTRF1L	-0.18	1.15	0.45	0.88	1
11135-5	39S ribosomal protein L55, mitochondrial	Q7Z7F7	MRPL55	-0.81	6.41	0.0091	0.88	1
11137-43	Cytokine receptor common subunit beta:Cytoplasmic domain	P32927	CSF2RB	0.074	-0.36	0.78	0.94	1
11138-16	Runt-related transcription factor 3	Q13761	RUNX3	0.01	-0.56	0.62	0.9	1
11139-4	Fc_MOUSE	Q99LC4		-0.51	0.21	0.87	0.97	1
11140-56	Collagen alpha-1(I) chain:C-term propeptide	P02452	COL1A1	0.73	-2.69	0.097	0.88	1
11142-11	Angiopoietin-related protein 1:C-Term, Fibrinogen domian	O95841	ANGPTL1	-0.089	1.07	0.37	0.88	1
11143-32	Noelin-3:Isoform 2, N-term	Q96PB7	OLFM3	0.23	-3.49	0.042	0.88	1
11144-10	Beta-defensin 116	Q30KQ4	DEFB116	-0.05	0.91	0.45	0.88	1
11145-72	UPF0606 protein KIAA1549L	Q6ZVL6	KIAA1549L	0.037	-0.79	0.56	0.89	1
11146-4	T-box transcription factor TBX22	Q9Y458	TBX22	0.043	-0.9	0.46	0.89	1
11147-17	Trem-like transcript 1 protein:immunoreceptor tyrosine-based inhibition motif	Q86YW5	TREML1	-2	2.17	0.26	0.88	1
11149-3	Toll-like receptor 1:Cytoplasmic domain	Q15399	TLR1	-0.0056	0.12	0.92	0.98	1
11150-3	Collagen alpha-1(VI) chain	P12109	COL6A1	-0.91	0.43	0.74	0.93	1
11152-46	Kallikrein-13	Q9UKR3	KLK13	0.044	-0.46	0.68	0.92	1
11154-3	Nuclear factor erythroid 2-related factor 1	Q14494	NFE2L1	-0.11	0.14	0.9	0.97	1
11155-16	Collagen alpha-5(VI) chain	A8TX70	COL6A5	-0.068	0.82	0.54	0.89	1
11157-35	Heat shock 70 kDa protein 1A	P0DMV8	HSPA1A	-0.14	1.17	0.36	0.88	1
11158-40	Bicaudal D-related protein 1	Q6ZP65	BICDL1	-0.2	1.05	0.48	0.89	1
11159-14	Mitochondrial ubiquitin ligase activator of NFKB 1:Cytoplasmic domain	Q969V5	MUL1	-5.3	1.01	0.5	0.89	1
11160-56	RING finger protein 122	Q9H9V4	RNF122	-0.13	0.84	0.52	0.89	1
11161-5	Spartin	Q8N0X7	SPART	-0.31	2.46	0.093	0.88	1
11162-37	Equatorin	Q9NQ60	EQTN	-0.23	0.16	0.9	0.97	1
11163-7	Protein FAM162B	Q5T6X4	FAM162B	0.13	-0.58	0.61	0.9	1
11164-7	Teneurin-2	Q9NT68	TENM2	-0.15	0.29	0.79	0.95	1
11167-6	Myotubularin-related protein 1	Q13613	MTMR1	-0.0097	-0.14	0.91	0.98	1
11168-3	Multiple epidermal growth factor-like domains protein 10	Q96KG7	MEGF10	0.025	-0.32	0.78	0.94	1
11171-25	Filamin-A:Calponin Homology 2	P21333	FLNA	-0.95	1.92	0.3	0.88	1
11173-29	Allergin-1	Q7Z6M3	MILR1	0.055	-1.02	0.4	0.88	1
11174-8	Thrombospondin type-1 domain-containing protein 7A:Thrombospondin type-1 domain 6	Q9UPZ6	THSD7A	-0.58	2.08	0.21	0.88	1
11175-45	Lysophosphatidylcholine acyltransferase 2	Q7L5N7	LPCAT2	-0.34	0.65	0.63	0.9	1
11177-16	Keratin, type II cytoskeletal 5	P13647	KRT5	0.32	-1.09	0.36	0.88	1
11178-21	Sushi, von Willebrand factor type A, EGF and pentraxin domain-containing protein 1:EGF-like domains 4-6	Q4LDE5	SVEP1	0.24	-0.4	0.72	0.93	1
11179-7	Testis-specific serine/threonine-protein kinase 1	Q9BXA7	TSSK1B	-0.46	0.59	0.65	0.91	1
11180-17	SWI/SNF complex subunit SMARCC1	Q92922	SMARCC1	-2.1	0.4	0.74	0.93	1
11184-51	Chromogranin-A	P10645	CHGA	0.3	-1.55	0.22	0.88	1
11185-145	GTP cyclohydrolase 1	P30793	GCH1	0.2	-1.08	0.37	0.88	1
11186-12	Transmembrane protein 52	Q8NDY8	TMEM52	0.12	-0.69	0.58	0.9	1
11187-11	C-type lectin domain family 12 member A	Q5QGZ9	CLEC12A	0.68	-0.36	0.75	0.94	1
11190-129	ATP-dependent zinc metalloprotease YME1L1	Q96TA2	YME1L1	0.062	-0.41	0.71	0.92	1
11192-168	Tubulointerstitial nephritis antigen-like	Q9GZM7	TINAGL1	0.11	-0.78	0.51	0.89	1
11193-27	Hepatocyte nuclear factor 1-alpha	P20823	HNF1A	0.081	-0.72	0.52	0.89	1
11194-6	Signaling threshold-regulating transmembrane adapter 1	Q9Y3P8	SIT1	-0.048	-0.29	0.8	0.95	1
11196-31	Collagen alpha-3(VI) chain:Bovine pancreatic trypsin inhibitor/Kunitz inhibitor domain, isoform 1	P12111	COL6A3	-0.097	-0.16	0.9	0.97	1
11198-37	Cyclic AMP-responsive element-binding protein 3-like protein 1	Q96BA8	CREB3L1	0.019	0.35	0.75	0.94	1
11200-52	Complement component C1q receptor	Q9NPY3	CD93	-0.14	-0.53	0.63	0.9	1
11201-19	tRNA pseudouridine synthase A, mitochondrial	Q9Y606	PUS1	0.11	-0.7	0.61	0.9	1
11202-70	T-box transcription factor TBX5	Q99593	TBX5	-0.024	-0.04	0.97	0.99	1
11203-97	Pyruvate kinase PKLR	P30613	PKLR	1	-0.82	0.49	0.89	1
11204-80	Coxsackievirus and adenovirus receptor	P78310	CXADR	-1.2	1.58	0.36	0.88	1
11205-10	Integrin beta-7	P26010	ITGB7	-0.28	0.86	0.53	0.89	1
11207-3	Macrophage scavenger receptor types I and II:Cytoplasmic domain	P21757	MSR1	0.11	-1.37	0.31	0.88	1
11208-15	N-acetylglucosamine-1-phosphodiester alpha-N-acetylglucosaminidase	Q9UK23	NAGPA	0.43	-1.61	0.21	0.88	1
11211-7	Tubulin-specific chaperone E	Q15813	TBCE	-1.5	2.66	0.08	0.88	1
11212-7	Thioredoxin domain-containing protein 5	Q8NBS9	TXNDC5	-0.63	28.96	0.00062	0.53	1
11214-40	DnaJ homolog subfamily B member 9	Q9UBS3	DNAJB9	-0.26	0.99	0.42	0.88	1
11215-6	Cadherin-15:Cytoplasmic domain	P55291	CDH15	-0.15	-0.06	0.95	0.99	1
11217-16	C-terminal-binding protein 1	Q13363	CTBP1	-0.82	1.64	0.33	0.88	1
11218-84	Thiopurine S-methyltransferase	P51580	TPMT	0.27	-1.38	0.36	0.88	1
11219-95	Fibroblast growth factor-binding protein 3	Q8TAT2	FGFBP3	-0.21	2.77	0.097	0.88	1
11220-53	Uncharacterized protein C10orf105	Q8TEF2	C10orf105	0.016	-0.15	0.89	0.97	1
11222-62	Fc_MOUSE	Q99LC4		-0.12	0.31	0.78	0.94	1
11223-1	Transmembrane protein 154	Q6P9G4	TMEM154	0.16	-0.71	0.59	0.9	1
11226-16	Ubiquitin-protein ligase E3A	Q05086	UBE3A	-0.96	3.24	0.15	0.88	1
11227-31	Transducin beta-like protein 2	Q9Y4P3	TBL2	-2.2	5.08	0.016	0.88	1
11228-37	Protein RIC-3	Q7Z5B4	RIC3	0.018	-0.88	0.46	0.88	1
11229-16	Serine/threonine-protein kinase/endoribonuclease IRE1	O75460	ERN1	-0.41	1.91	0.19	0.88	1
11230-12	Fc_MOUSE	Q99LC4		0.02	0.01	0.99	1	1
11231-12	Adrenodoxin-like protein, mitochondrial	Q6P4F2	FDX2	-0.088	0.75	0.53	0.89	1
11232-46	Transcobalamin-1	P20061	TCN1	-0.033	-0.18	0.89	0.97	1
11237-49	Procollagen C-endopeptidase enhancer 1	Q15113	PCOLCE	0.15	-0.59	0.65	0.91	1
11239-49	Transmembrane protease serine 6	Q8IU80	TMPRSS6	-0.45	2.04	0.17	0.88	1
11241-8	Argininosuccinate lyase	P04424	ASL	-0.49	1.57	0.25	0.88	1
11242-33	Protein-glutamine gamma-glutamyltransferase K	P22735	TGM1	0.11	-2.97	0.086	0.88	1
11243-90	Adhesion G-protein coupled receptor F1	Q5T601	ADGRF1	-0.14	0.72	0.59	0.9	1
11245-43	Filamin-A:Calponin Homology 1	P21333	FLNA	-0.85	2.8	0.076	0.88	1
11246-3	BPI fold-containing family B member 1	Q8TDL5	BPIFB1	-0.4	0.83	0.48	0.89	1
11247-20	N-acetylglutamate synthase, mitochondrial	Q8N159	NAGS	-0.036	0.61	0.62	0.9	1
11248-43	Uroporphyrinogen-III synthase	P10746	UROS	0.31	-1.94	0.16	0.88	1
11252-30	Leucine-rich repeat and calponin homology domain-containing protein 4:Calponin Homology	O75427	LRCH4	-0.049	0.71	0.54	0.89	1
11254-13	Papilin	O95428	PAPLN	-0.025	3.12	0.089	0.88	1
11257-1	Dihydropteridine reductase	P09417	QDPR	-1.2	1.2	0.34	0.88	1
11258-41	Mucosal addressin cell adhesion molecule 1	Q13477	MADCAM1	-0.12	0.37	0.77	0.94	1
11260-47	SUN domain-containing protein 5	Q8TC36	SUN5	0.069	-1.36	0.3	0.88	1
11262-39	TraB domain-containing protein	Q9H4I3	TRABD	-0.077	0.43	0.71	0.93	1
11263-57	Calsequestrin-1	P31415	CASQ1	0.31	-5.65	0.012	0.88	1
11264-33	Xanthine dehydrogenase/oxidase	P47989	XDH	0.15	-1.18	0.36	0.88	1
11265-8	Retinal dehydrogenase 1	P00352	ALDH1A1	0.54	-1.36	0.27	0.88	1
11266-8	P-selectin glycoprotein ligand 1:Extracellular domain	Q14242	SELPLG	0.15	-0.74	0.58	0.9	1
11270-17	Coiled-coil-helix-coiled-coil-helix domain-containing protein 10, mitochondrial	Q8WYQ3	CHCHD10	-0.12	-0.26	0.81	0.95	1
11273-176	Glutathione S-transferase theta-2B	P0CG30	GSTT2B	-0.16	0.64	0.62	0.9	1
11275-94	Low-density lipoprotein receptor-related protein 1B	Q9NZR2	LRP1B	-0.26	3.8	0.058	0.88	1
11277-23	Cyclic AMP-dependent transcription factor ATF-6 alpha	P18850	ATF6	0.17	-1.18	0.42	0.88	1
11278-4	Collagen alpha-2(XI) chain	P13942	COL11A2	-0.85	0.58	0.61	0.9	1
11279-42	Gamma-aminobutyric acid type B receptor subunit 1	Q9UBS5	GABBR1	0.063	-0.44	0.69	0.92	1
11280-6	Glutamate decarboxylase 1	Q99259	GAD1	-0.068	1.35	0.27	0.88	1
11281-6	Growth factor receptor-bound protein 7	Q14451	GRB7	0.054	-1.2	0.32	0.88	1
11282-16	Macrophage scavenger receptor types I and II:Extracellular domain	P21757	MSR1	-0.11	1.27	0.29	0.88	1
11283-13	DDB1- and CUL4-associated factor 5	Q96JK2	DCAF5	-0.043	-0.31	0.78	0.94	1
11284-24	Leukocyte-associated immunoglobulin-like receptor 1	Q6GTX8	LAIR1	0.041	-1.57	0.23	0.88	1
11285-8	Hematopoietic progenitor cell antigen CD34	P28906	CD34	0.017	-0.4	0.72	0.93	1
11286-78	Selenoprotein S	Q9BQE4	SELENOS	-0.061	0.42	0.7	0.92	1
11287-14	Cytochrome b5	P00167	CYB5A	-0.012	-0.52	0.64	0.9	1
11288-26	Cytosolic purine 5'-nucleotidase	P49902	NT5C2	-0.83	1.8	0.29	0.88	1
11289-31	Casein kinase I isoform delta	P48730	CSNK1D	-0.12	4.38	0.048	0.88	1
11291-73	Fc_MOUSE	Q99LC4		0.084	-0.64	0.57	0.89	1
11292-13	Scavenger receptor class A member 3:region 2	Q6AZY7	SCARA3	-0.031	0.09	0.94	0.98	1
11293-14	Leucine-rich repeat neuronal protein 1:Cytoplasmic domain	Q6UXK5	LRRN1	-3.8	0.94	0.52	0.89	1
11294-7	Transmembrane and coiled-coil domains protein 3:region 2	Q9ULS5	TMCC3	0.45	-3.12	0.077	0.88	1
11297-54	Neurogenic locus notch homolog protein 2	Q04721	NOTCH2	-0.069	0.11	0.92	0.98	1
11300-32	Sortilin	Q99523	SORT1	0.037	-1.05	0.4	0.88	1
11302-237	Tenascin-R	Q92752	TNR	0.19	-3.84	0.11	0.88	1
11303-7	Deoxynucleoside triphosphate triphosphohydrolase SAMHD1	Q9Y3Z3	SAMHD1	7.2e-05	-0.55	0.63	0.9	1
11307-33	NEDD4-like E3 ubiquitin-protein ligase WWP1	Q9H0M0	WWP1	-1.4	2.74	0.11	0.88	1
11308-8	Cyclic AMP-responsive element-binding protein 3-like protein 4	Q8TEY5	CREB3L4	0.41	-4.17	0.03	0.88	1
11310-8	Desmoglein-3	P32926	DSG3	0.0013	0.05	0.96	0.99	1
11311-79	V(D)J recombination-activating protein 1	P15918	RAG1	-0.032	0.44	0.73	0.93	1
11312-40	Mismatch repair endonuclease PMS2	P54278	PMS2	0.073	-0.33	0.77	0.94	1
11313-100	Pterin-4-alpha-carbinolamine dehydratase	P61457	PCBD1	-0.33	-0.36	0.75	0.94	1
11315-148	Protein phosphatase 1D	O15297	PPM1D	0.063	-0.09	0.94	0.98	1
11318-20	Apolipoprotein A-V	Q6Q788	APOA5	0.06	-0.24	0.83	0.95	1
11319-106	Double-strand break repair protein MRE11	P49959	MRE11	-0.49	1.38	0.37	0.88	1
11320-29	E3 ubiquitin-protein ligase CHFR	Q96EP1	CHFR	0.16	-2.33	0.12	0.88	1
11324-3	Peroxidasin-like protein	A1KZ92	PXDNL	-0.12	0.98	0.47	0.89	1
11325-8	Protein BTG2	P78543	BTG2	0.16	-1	0.39	0.88	1
11327-56	Dual specificity protein kinase CLK2	P49760	CLK2	0.097	-0.69	0.54	0.89	1
11328-9	U6 snRNA phosphodiesterase	Q9BQ65	USB1	-0.074	-0.6	0.6	0.9	1
11330-15	Casein kinase II subunit beta	P67870	CSNK2B	-0.29	3.05	0.091	0.88	1
11333-82	Rho GTPase-activating protein 25	P42331	ARHGAP25	-0.86	1.54	0.26	0.88	1
11334-7	Leukocyte immunoglobulin-like receptor subfamily B member 3	O75022	LILRB3	-0.065	1.83	0.17	0.88	1
11336-9	Fanconi anemia group F protein	Q9NPI8	FANCF	-0.032	1.26	0.31	0.88	1
11338-49	Tyrosine-protein kinase BLK	P51451	BLK	-0.056	0.93	0.49	0.89	1
11342-59	Plexin domain-containing protein 2:Cytoplasmic domain	Q6UX71	PLXDC2	-1.3	16.64	0.00062	0.53	1
11347-9	Transaldolase	P37837	TALDO1	-0.21	0.05	0.97	0.99	1
11348-132	Prolyl 4-hydroxylase subunit alpha-2	O15460	P4HA2	-0.042	0.48	0.7	0.92	1
11350-30	E3 ubiquitin-protein ligase CHIP	Q9UNE7	STUB1	-0.4	3.13	0.16	0.88	1
11351-233	Non-homologous end-joining factor 1	Q9H9Q4	NHEJ1	-1.5	2.01	0.28	0.88	1
11352-42	Titin	Q8WZ42	TTN	0.22	-1.62	0.25	0.88	1
11353-143	Mothers against decapentaplegic homolog 2	Q15796	SMAD2	-0.49	1.14	0.44	0.88	1
11354-21	1-phosphatidylinositol 4,5-bisphosphate phosphodiesterase beta-1	Q9NQ66	PLCB1	-0.95	2.12	0.15	0.88	1
11355-10	Eukaryotic translation initiation factor 5A-2	Q9GZV4	EIF5A2	-1.1	2.01	0.26	0.88	1
11356-19	Protein DGCR14	Q96DF8	ESS2	-0.013	0.17	0.89	0.97	1
11358-15	Growth factor receptor-bound protein 10	Q13322	GRB10	-1.6	1.56	0.3	0.88	1
11360-39	Ribonucleoside-diphosphate reductase large subunit	P23921	RRM1	0.62	-0.96	0.41	0.88	1
11361-73	Thymidine phosphorylase	P19971	TYMP	-0.55	1.74	0.25	0.88	1
11363-58	Aquaporin-4	P55087	AQP4	0.28	-1.72	0.2	0.88	1
11364-18	Mitofusin-1	Q8IWA4	MFN1	0.24	-1.91	0.16	0.88	1
11365-17	Teneurin-4	Q6N022	TENM4	0.068	-0.93	0.44	0.88	1
11368-32	Adenylate kinase 2, mitochondrial	P54819	AK2	-1.1	2.29	0.11	0.88	1
11369-23	Alcohol dehydrogenase class-3	P11766	ADH5	-0.82	1.18	0.37	0.88	1
11370-20	72 kDa inositol polyphosphate 5-phosphatase	Q9NRR6	INPP5E	0.099	-0.13	0.91	0.98	1
11371-1	Probable G-protein coupled receptor 101	Q96P66	GPR101	-0.11	0.22	0.86	0.96	1
11372-2	Zinc finger protein 18	P17022	ZNF18	-0.015	-0.71	0.53	0.89	1
11375-49	Forkhead box protein L2	P58012	FOXL2	0.027	-0.3	0.79	0.95	1
11377-19	Alcohol dehydrogenase class 4 mu/sigma chain	P40394	ADH7	0.29	-1.06	0.38	0.88	1
11378-37	Tyrosine-protein kinase SYK:Src Homology domain	P43405	SYK	-1.3	2.45	0.12	0.88	1
11380-84	RNA-binding protein 24	Q9BX46	RBM24	0.04	-1.04	0.39	0.88	1
11381-56	Ribose-phosphate pyrophosphokinase 1	P60891	PRPS1	-0.33	0.79	0.56	0.89	1
11382-5	Biliverdin reductase A	P53004	BLVRA	-0.48	0.88	0.47	0.89	1
11383-41	Keratin, type II cytoskeletal 7	P08729	KRT7	0.26	-1.61	0.22	0.88	1
11387-3	Cyclic AMP-dependent transcription factor ATF-6 beta	Q99941	ATF6B	0.2	-1.17	0.45	0.88	1
11388-75	WAP four-disulfide core domain protein 2	Q14508	WFDC2	-0.09	-0.32	0.78	0.94	1
11390-24	Carbonic anhydrase-related protein	P35219	CA8	0.035	-0.36	0.77	0.94	1
11391-69	Mevalonate kinase	Q03426	MVK	-0.32	3.43	0.075	0.88	1
11395-5	Protein-tyrosine kinase 2-beta:4.1 protein, ezrin, radixin, moesin domain	Q14289	PTK2B	-0.39	2.77	0.096	0.88	1
11396-39	Dynein intermediate chain 1, axonemal	Q9UI46	DNAI1	0.031	-0.35	0.78	0.94	1
11401-181	E3 ubiquitin-protein ligase RNF146	Q9NTX7	RNF146	0.19	-3.31	0.088	0.88	1
11402-17	Histone-lysine N-methyltransferase 2C	Q8NEZ4	KMT2C	-0.53	0.48	0.69	0.92	1
11405-150	Caspase recruitment domain-containing protein 9	Q9H257	CARD9	0.22	-0.15	0.9	0.97	1
11406-82	Isobutyryl-CoA dehydrogenase, mitochondrial	Q9UKU7	ACAD8	-0.049	-0.19	0.86	0.96	1
11407-57	Phospholipid scramblase 3	Q9NRY6	PLSCR3	-0.0017	-0.75	0.52	0.89	1
11416-23	F-box/LRR-repeat protein 4:Leucine-rich repeats 4 and 5	Q9UKA2	FBXL4	0.36	-1.79	0.31	0.88	1
11421-10	EH domain-containing protein 4	Q9H223	EHD4	-1.7	1.88	0.28	0.88	1
11422-2	Homeobox protein DLX-3	O60479	DLX3	-0.026	-0.44	0.7	0.92	1
11424-4	Fumarylacetoacetase	P16930	FAH	-0.07	-0.31	0.78	0.94	1
11425-31	RUN and FYVE domain-containing protein 1	Q96T51	RUFY1	0.063	-0.07	0.95	0.99	1
11428-31	PDZ and LIM domain protein 1	O00151	PDLIM1	-1.3	3.08	0.067	0.88	1
11429-80	Heterogeneous nuclear ribonucleoproteins C1/C2	P07910	HNRNPC	0.033	-0.68	0.56	0.89	1
11430-49	E3 ubiquitin-protein ligase DTX1	Q86Y01	DTX1	0.066	-0.26	0.83	0.95	1
11431-235	ATP-dependent DNA helicase Q1	P46063	RECQL	-0.34	1.41	0.3	0.88	1
11432-11	Polyglutamine-binding protein 1	O60828	PQBP1	0.28	-0.93	0.47	0.89	1
11433-11	Tectonic-2	Q96GX1	TCTN2	-0.2	0.42	0.75	0.94	1
11436-6	Alpha-internexin	Q16352	INA	-0.048	0.06	0.95	0.99	1
11438-6	DnaJ homolog subfamily B member 2	P25686	DNAJB2	-0.62	2.46	0.22	0.88	1
11439-88	Rhophilin-2	Q8IUC4	RHPN2	0.39	-2.08	0.16	0.88	1
11440-58	Suppressor of cytokine signaling 3	O14543	SOCS3	-0.24	0.05	0.96	0.99	1
11441-11	Glycogen phosphorylase, liver form	P06737	PYGL	-1.4	1.66	0.27	0.88	1
11442-1	Delta and Notch-like epidermal growth factor-related receptor:Cytoplasmic domain	Q8NFT8	DNER	0.016	-0.2	0.86	0.96	1
11444-49	DNA-directed RNA polymerase III subunit RPC6	Q9H1D9	POLR3F	-0.12	0.95	0.51	0.89	1
11448-34	Galactokinase	P51570	GALK1	-0.71	1.77	0.18	0.88	1
11449-22	F-actin-capping protein subunit alpha-1	P52907	CAPZA1	-0.94	1.51	0.28	0.88	1
11450-110	Protein disulfide-isomerase	P07237	P4HB	-0.34	1.93	0.17	0.88	1
11454-87	Eukaryotic translation initiation factor 3 subunit G	O75821	EIF3G	-1.3	4.06	0.043	0.88	1
11456-2	Melanoma-associated antigen B10	Q96LZ2	MAGEB10	0.15	-0.94	0.47	0.89	1
11457-53	UDP-glucose 4-epimerase	Q14376	GALE	0.088	0	1	1	1
11458-30	Poly(rC)-binding protein 1	Q15365	PCBP1	-0.86	2.87	0.082	0.88	1
11459-81	RNA polymerase II elongation factor ELL	P55199	ELL	0.077	-1.06	0.39	0.88	1
11462-8	RNA binding protein fox-1 homolog 2	O43251	RBFOX2	0.13	-0.57	0.62	0.9	1
11464-9	Transcription factor RelB	Q01201	RELB	0.048	-0.94	0.42	0.88	1
11465-4	Probable G-protein coupled receptor 135	Q8IZ08	GPR135	0.037	0.22	0.84	0.96	1
11468-15	Probable RNA-binding protein 19	Q9Y4C8	RBM19	0.032	-0.14	0.9	0.97	1
11476-43	Vacuolar protein sorting-associated protein 4A	Q9UN37	VPS4A	-1.1	2.18	0.23	0.88	1
11480-1	Aldehyde dehydrogenase, dimeric NADP-preferring	P30838	ALDH3A1	-0.068	-0.52	0.64	0.9	1
11481-25	Hepatitis A virus cellular receptor 2	Q8TDQ0	HAVCR2	-0.098	-0.09	0.94	0.98	1
11486-26	Zinc finger protein 174	Q15697	ZNF174	-0.054	-0.3	0.79	0.95	1
11487-4	Testican-1	Q08629	SPOCK1	0.08	-0.76	0.57	0.9	1
11490-42	Ubiquitin-like protein 4A	P11441	UBL4A	-0.64	4.75	0.018	0.88	1
11493-169	Dynein light chain 2, cytoplasmic	Q96FJ2	DYNLL2	-2.2	3.24	0.16	0.88	1
11494-4	RNA polymerase II elongation factor ELL2	O00472	ELL2	0.031	-0.45	0.69	0.92	1
11510-31	Apolipoprotein L1	O14791	APOL1	0.067	-0.34	0.79	0.95	1
11510-51	Apolipoprotein L1	O14791	APOL1	-0.34	0.35	0.79	0.95	1
11513-92	ADP-ribosyl cyclase/cyclic ADP-ribose hydrolase 1	P28907	CD38	-0.083	0.51	0.7	0.92	1
11514-196	CD59 glycoprotein	P13987	CD59	0.2	-0.76	0.55	0.89	1
11516-7	Fatty acid-binding protein, liver	P07148	FABP1	0.043	-0.16	0.89	0.97	1
11530-37	Porphobilinogen deaminase	P08397	HMBS	1.1	-0.78	0.53	0.89	1
11531-24	V-type immunoglobulin domain-containing suppressor of T-cell activation:Cytoplasmic domain	Q9H7M9	VSIR	-0.61	2.42	0.099	0.88	1
11534-6	Leucine-rich repeat, immunoglobulin-like domain and transmembrane domain-containing protein 3	Q3SXY7	LRIT3	-0.036	0.08	0.94	0.99	1
11536-9	Histone H2A deubiquitinase MYSM1	Q5VVJ2	MYSM1	-0.0054	-0.04	0.97	0.99	1
11537-12	Transferrin receptor protein 2	Q9UP52	TFR2	-0.075	0.49	0.69	0.92	1
11538-216	Malonyl-CoA decarboxylase, mitochondrial	O95822	MLYCD	-0.00098	-0.05	0.97	0.99	1
11539-4	ATP synthase subunit f, mitochondrial	P56134	ATP5MF	0.0045	-0.24	0.83	0.95	1
11540-37	Forkhead box protein O3	O43524	FOXO3	-0.53	14.13	0.00085	0.64	1
11542-11	Transmembrane protein 230	Q96A57	TMEM230	-0.038	-0.05	0.96	0.99	1
11543-84	LIM domain and actin-binding protein 1	Q9UHB6	LIMA1	-0.099	1.29	0.3	0.88	1
11544-39	PHD finger protein 3	Q92576	PHF3	-0.043	0.86	0.54	0.89	1
11545-9	Tumor necrosis factor receptor superfamily member 14	Q92956	TNFRSF14	0.15	-0.49	0.67	0.91	1
11546-7	Cytoglobin	Q8WWM9	CYGB	-0.0079	-0.26	0.82	0.95	1
11547-84	Muscle, skeletal receptor tyrosine-protein kinase	O15146	MUSK	-0.49	0.08	0.95	0.99	1
11548-84	M-phase inducer phosphatase 1	P30304	CDC25A	0.18	-2.15	0.16	0.88	1
11549-6	Insulin gene enhancer protein ISL-1	P61371	ISL1	0.29	-2.22	0.16	0.88	1
11551-16	SWI/SNF-related matrix-associated actin-dependent regulator of chromatin subfamily E member 1-related	Q9P0W2	HMG20B	-0.1	1.21	0.38	0.88	1
11556-19	ADP-ribosylation factor GTPase-activating protein 1	Q8N6T3	ARFGAP1	0.011	0.14	0.9	0.97	1
11557-3	E3 ubiquitin-protein ligase SMURF1	Q9HCE7	SMURF1	0.039	-0.04	0.97	0.99	1
11560-76	Nuclear factor of activated T-cells, cytoplasmic 4	Q14934	NFATC4	0.079	-1.85	0.16	0.88	1
11561-32	Fc_MOUSE	Q99LC4		-0.73	2.44	0.12	0.88	1
11562-9	DNA polymerase epsilon subunit 2	P56282	POLE2	-0.065	0.38	0.73	0.93	1
11563-51	Synaptotagmin-like protein 4:Ca2+-dependent membrane-targeting module 2	Q96C24	SYTL4	-0.068	0.28	0.8	0.95	1
11565-58	Zinc finger protein 23	P17027	ZNF23	-0.042	-0.09	0.94	0.98	1
11566-48	Keratin, type II cytoskeletal 72	Q14CN4	KRT72	0.052	-0.24	0.83	0.95	1
11567-23	Zinc finger protein 10	P21506	ZNF10	-0.094	0.32	0.8	0.95	1
11568-2	Peptidyl-prolyl cis-trans isomerase FKBP1B	P68106	FKBP1B	-0.83	1.26	0.42	0.88	1
11570-94	B-cell receptor-associated protein 29	Q9UHQ4	BCAP29	-0.036	-0.29	0.8	0.95	1
11571-75	NKG2-E type II integral membrane protein:Isoform E, Extracellular domain	Q07444	KLRC3	0.13	-1.31	0.3	0.88	1
11572-4	Dynamin-2	P50570	DNM2	-1.3	2.8	0.16	0.88	1
11573-3	Serine/arginine-rich splicing factor 6	Q13247	SRSF6	-0.074	-0.2	0.86	0.96	1
11582-63	DnaJ homolog subfamily A member 2	O60884	DNAJA2	-0.74	3.3	0.15	0.88	1
11586-2	Leucine-rich repeat neuronal protein 1:Extracellular domain	Q6UXK5	LRRN1	-0.13	0.6	0.61	0.9	1
11587-5	MAX gene-associated protein	Q8IWI9	MGA	-0.18	2.61	0.13	0.88	1
11590-5	Probable RNA-binding protein 23	Q86U06	RBM23	-0.016	0.14	0.9	0.97	1
11591-43	Protein regulator of cytokinesis 1	O43663	PRC1	-0.011	0.53	0.64	0.9	1
11592-1	ELAV-like protein 1	Q15717	ELAVL1	-0.38	6.44	0.019	0.88	1
11593-21	C-X-C motif chemokine 9	Q07325	CXCL9	0.011	-0.02	0.98	1	1
11596-47	Zinc finger protein 75D	P51815	ZNF75D	-0.15	0.56	0.65	0.91	1
11601-26	ATP-dependent RNA helicase DHX8	Q14562	DHX8	-0.06	0.46	0.72	0.93	1
11602-12	Copine-1:Von Willebrand factor type A domain	Q99829	CPNE1	-0.23	0.89	0.46	0.89	1
11606-22	DnaJ homolog subfamily B member 6	O75190	DNAJB6	-0.83	2.18	0.26	0.88	1
11607-15	Bromodomain-containing protein 1	O95696	BRD1	-0.062	0.65	0.61	0.9	1
11608-5	Microtubule-associated proteins 1A/1B light chain 3B	Q9GZQ8	MAP1LC3B	-0.53	2.23	0.12	0.88	1
11614-29	Enhancer of rudimentary homolog	P84090	ERH	-0.72	1.86	0.18	0.88	1
11615-16	Dual adapter for phosphotyrosine and 3-phosphotyrosine and 3-phosphoinositide	Q9UN19	DAPP1	-1.5	1.61	0.21	0.88	1
11616-9	Heat shock factor protein 1	Q00613	HSF1	-0.021	-0.01	1	1	1
11617-1	Integrin alpha-L	P20701	ITGAL	-0.058	0.63	0.57	0.89	1
11618-83	Transcriptional activator Myb	P10242	MYB	0.033	-0.7	0.61	0.9	1
11626-7	Ubiquitin-conjugating enzyme E2 variant 1	Q13404	UBE2V1	-0.91	1.33	0.4	0.88	1
11629-36	TNF receptor-associated factor 4	Q9BUZ4	TRAF4	-0.025	-0.45	0.68	0.92	1
11633-89	Activator of 90 kDa heat shock protein ATPase homolog 1	O95433	AHSA1	-0.7	1.39	0.37	0.88	1
11634-32	Regulator of G-protein signaling 10	O43665	RGS10	-0.74	1.71	0.2	0.88	1
11636-33	Transgelin-2	P37802	TAGLN2	-0.0086	0.43	0.7	0.92	1
11638-42	Beta-1,3-galactosyltransferase 2	O43825	B3GALT2	-0.011	-0.48	0.67	0.91	1
11643-73	E3 ubiquitin-protein ligase DTX3L	Q8TDB6	DTX3L	0.063	-0.49	0.7	0.92	1
11645-9	Prolyl 4-hydroxylase subunit alpha-1	P13674	P4HA1	0.00055	0.06	0.96	0.99	1
11646-4	Carbohydrate sulfotransferase 9	Q7L1S5	CHST9	-0.17	1.92	0.16	0.88	1
11647-6	Frizzled-10:Cytoplasmic domain	Q9ULW2	FZD10	-0.31	1.32	0.32	0.88	1
11649-3	Stromal membrane-associated protein 1	Q8IYB5	SMAP1	-1.6	3.06	0.089	0.88	1
11651-24	Protein argonaute-1	Q9UL18	AGO1	0.035	-0.33	0.77	0.94	1
11653-69	Sodium- and chloride-dependent glycine transporter 1	P48067	SLC6A9	0.066	-0.3	0.81	0.95	1
11654-77	Neurensin-1	Q8IZ57	NRSN1	0.25	-0.98	0.45	0.88	1
11656-110	Ena/VASP-like protein	Q9UI08	EVL	-0.014	-0.11	0.92	0.98	1
11657-86	Suppressor of cytokine signaling 7	O14512	SOCS7	0.2	-2.21	0.12	0.88	1
11659-31	Clathrin interactor 1	Q14677	CLINT1	-1.7	4.27	0.026	0.88	1
11661-11	NACHT, LRR and PYD domains-containing protein 1	Q9C000	NLRP1	0.12	-0.51	0.67	0.91	1
11664-32	ADP-ribosylation factor GTPase-activating protein 2	Q8N6H7	ARFGAP2	-1.8	2.89	0.088	0.88	1
11666-72	Regulator of G-protein signaling 8	P57771	RGS8	0.052	-1.04	0.4	0.88	1
11667-29	Tensin-2	Q63HR2	TNS2	0.1	-1.32	0.32	0.88	1
11669-39	Solute carrier organic anion transporter family member 5A1	Q9H2Y9	SLCO5A1	-0.084	0.46	0.68	0.92	1
11670-18	Probable G-protein coupled receptor 101	Q96P66	GPR101	-0.077	0.27	0.83	0.95	1
11671-19	Peregrin	P55201	BRPF1	-0.047	-0.29	0.8	0.95	1
11672-17	Kinesin-like protein KIF16B	Q96L93	KIF16B	-0.11	0.13	0.9	0.97	1
11677-17	Probable palmitoyltransferase ZDHHC14	Q8IZN3	ZDHHC14	0.043	0.15	0.89	0.97	1
11678-105	Gap junction delta-2 protein	Q9UKL4	GJD2	-0.16	-0.02	0.98	1	1
11681-8	Arf-GAP domain and FG repeat-containing protein 1	P52594	AGFG1	-1.5	3.31	0.082	0.88	1
11682-7	Thioredoxin-interacting protein	Q9H3M7	TXNIP	-0.015	-0.53	0.65	0.91	1
11683-19	ADP-ribosylation factor-binding protein GGA3	Q9NZ52	GGA3	-1.8	2.85	0.14	0.88	1
11690-47	Anaphase-promoting complex subunit 7	Q9UJX3	ANAPC7	0.04	-0.65	0.62	0.9	1
11692-21	SHC-transforming protein 4	Q6S5L8	SHC4	0.014	-0.68	0.55	0.89	1
11696-7	Cellular retinoic acid-binding protein 2	P29373	CRABP2	-0.18	-0.25	0.83	0.95	1
11699-16	Protein tyrosine phosphatase type IVA 2	Q12974	PTP4A2	-0.64	2.81	0.072	0.88	1
11708-2	Lipocalin-1	P31025	LCN1	1.1	-1.82	0.19	0.88	1
11709-29	Carnitine O-palmitoyltransferase 1, muscle isoform	Q92523	CPT1B	0.051	-0.6	0.6	0.9	1
11712-207	Protein unc-45 homolog A	Q9H3U1	UNC45A	-0.9	4.29	0.055	0.88	1
11715-1	POU domain, class 2, transcription factor 1	P14859	POU2F1	0.0071	-0.04	0.97	0.99	1
11716-28	Leucine-rich repeat, immunoglobulin-like domain and transmembrane domain-containing protein 2	A6NDA9	LRIT2	0.055	-0.54	0.68	0.92	1
11814-29	Hepatocyte growth factor receptor	P08581	MET	-0.002	-0.16	0.9	0.97	1
11816-84	Tyrosine-protein kinase JAK2	O60674	JAK2	-1.4	3.49	0.072	0.88	1
11817-1	Ribosomal protein S6 kinase beta-1	P23443	RPS6KB1	-1.2	2.52	0.24	0.88	1
11825-27	Peroxisome proliferator-activated receptor gamma coactivator 1-alpha	Q9UBK2	PPARGC1A	-0.071	0.81	0.56	0.89	1
11827-7	Nuclear receptor ROR-gamma	P51449	RORC	-0.31	1.26	0.39	0.88	1
11830-48	Tyrosine-protein phosphatase non-receptor type 11	Q06124	PTPN11	-0.73	2.54	0.1	0.88	1
11833-83	Frataxin, mitochondrial	Q16595	FXN	-0.21	1.16	0.43	0.88	1
11836-144	Epithelial discoidin domain-containing receptor 1	Q08345	DDR1	0.42	-2.75	0.19	0.88	1
11837-7	Tumor necrosis factor receptor superfamily member 18	Q9Y5U5	TNFRSF18	0.046	-0.58	0.64	0.9	1
11838-130	Piezo-type mechanosensitive ion channel component 1	Q92508	PIEZO1	0.15	-2.59	0.12	0.88	1
11851-21	Triggering receptor expressed on myeloid cells 2	Q9NZC2	TREM2	-0.35	0.38	0.75	0.94	1
11860-3	Fc_MOUSE	Q99LC4		0.11	-1.7	0.21	0.88	1
11872-9	Protocadherin gamma-B1	Q9Y5G3	PCDHGB1	-0.053	1.23	0.4	0.88	1
11890-2	Fc_MOUSE	Q99LC4		-0.099	-0.01	0.99	1	1
11895-21	Fc_MOUSE	Q99LC4		0.53	-1.07	0.47	0.89	1
11910-27	Homeobox protein DLX-4	Q92988	DLX4	-1.5	2.31	0.23	0.88	1
11911-13	Leucine-rich repeat-containing protein 4B:Cytoplasmic domain	Q9NT99	LRRC4B	0.085	-0.83	0.55	0.89	1
11912-45	Fc_MOUSE	Q99LC4		0.17	-4.98	0.028	0.88	1
11917-8	Fc_MOUSE	Q99LC4		0.41	-1.39	0.39	0.88	1
11918-54	Fc_MOUSE	Q99LC4		0.22	-0.7	0.61	0.9	1
11919-84	Fc_MOUSE	Q99LC4		-0.073	-0.04	0.97	0.99	1
11926-23	Alpha- and gamma-adaptin-binding protein p34	Q6PD74	AAGAB	-0.52	2.89	0.063	0.88	1
11927-3	Fc_MOUSE	Q99LC4		0.28	-2.54	0.21	0.88	1
11934-9	Integrator complex subunit 3	Q68E01	INTS3	0.08	-1.19	0.34	0.88	1
11939-11	Fc_MOUSE	Q99LC4		0.097	-2.38	0.14	0.88	1
11949-25	Epidermal growth factor:Cytoplasmic domain	P01133	EGF	-0.89	1.25	0.42	0.88	1
11952-1	Immunoglobulin superfamily DCC subclass member 3:Cytoplasmic domain	Q8IVU1	IGDCC3	0.064	-1.67	0.32	0.88	1
11955-1	Rho GTPase-activating protein 1:Rho-GTPase activating protein domain	Q07960	ARHGAP1	-0.62	1.48	0.3	0.88	1
11967-23	Cellular retinoic acid-binding protein 1	P29762	CRABP1	0.18	-2.23	0.12	0.88	1
11969-5	Protein S100-A2	P29034	S100A2	0.13	-1.46	0.24	0.88	1
11986-30	Fc_MOUSE	Q99LC4		0.18	-1.91	0.16	0.88	1
11988-24	Receptor-type tyrosine-protein phosphatase H	Q9HD43	PTPRH	0.2	-1.06	0.42	0.88	1
11989-35	ER membrane protein complex subunit 1	Q8N766	EMC1	0.0087	-0.16	0.9	0.97	1
11993-227	Fc_MOUSE	Q99LC4		-0.32	0.64	0.6	0.9	1
12001-7	Tight junction protein ZO-1	Q07157	TJP1	0.21	-3.36	0.073	0.88	1
12008-3	T-cell antigen CD7	P09564	CD7	0.012	-0.79	0.49	0.89	1
12012-33	Fc_MOUSE	Q99LC4		-1.1	1.22	0.44	0.88	1
12014-19	6-pyruvoyl tetrahydrobiopterin synthase	Q03393	PTS	-0.094	1.13	0.43	0.88	1
12016-60	E3 ubiquitin-protein ligase CBL	P22681	CBL	-1.3	2.86	0.064	0.88	1
12018-84	Thiamin pyrophosphokinase 1	Q9H3S4	TPK1	0.11	-2.43	0.1	0.88	1
12020-39	Bisphosphoglycerate mutase	P07738	BPGM	1	-1.95	0.15	0.88	1
12022-12	Mothers against decapentaplegic homolog 4	Q13485	SMAD4	-0.69	1.99	0.27	0.88	1
12030-82	Desmin	P17661	DES	0.27	-3.15	0.083	0.88	1
12033-3	Mitotic checkpoint serine/threonine-protein kinase BUB1	O43683	BUB1	0.049	-0.79	0.56	0.89	1
12034-28	Adenylyl cyclase-associated protein 1	Q01518	CAP1	-0.8	1.41	0.26	0.88	1
12041-33	Heat shock 70 kDa protein 1-like	P34931	HSPA1L	0.58	-3.58	0.039	0.88	1
12046-51	TAR DNA-binding protein 43	Q13148	TARDBP	-0.69	1	0.5	0.89	1
12077-32	Growth/differentiation factor 8	O14793	MSTN	-1.7	0.77	0.58	0.9	1
12329-21	Ribosomal protein S6 kinase alpha-1	Q15418	RPS6KA1	-0.098	0.36	0.77	0.94	1
12332-7	Eukaryotic elongation factor 2 kinase	O00418	EEF2K	-1.1	0.93	0.49	0.89	1
12333-87	Ribose-5-phosphate isomerase	P49247	RPIA	-0.074	0.02	0.98	1	1
12334-25	Serine hydroxymethyltransferase, cytosolic	P34896	SHMT1	-1.4	2.05	0.15	0.88	1
12338-27	Pikachurin	Q63HQ2	EGFLAM	-0.062	0.04	0.97	0.99	1
12340-17	Alanine--tRNA ligase, cytoplasmic	P49588	AARS1	-0.94	3.41	0.07	0.88	1
12341-8	Dual specificity protein phosphatase 6	Q16828	DUSP6	0.043	-0.21	0.85	0.96	1
12343-14	Arf-GAP with coiled-coil, ANK repeat and PH domain-containing protein 2	Q15057	ACAP2	0.02	-0.48	0.71	0.92	1
12345-4	Anaphase-promoting complex subunit 10	Q9UM13	ANAPC10	-0.1	0.75	0.55	0.89	1
12347-29	Cerebral cavernous malformations 2 protein	Q9BSQ5	CCM2	-0.076	0.88	0.46	0.89	1
12348-46	Serine--tRNA ligase, mitochondrial	Q9NP81	SARS2	-1.2	8.59	0.0034	0.88	1
12350-86	Protein C-ets-2	P15036	ETS2	-0.32	1.22	0.43	0.88	1
12351-25	Signal transducer and activator of transcription 1-alpha/beta	P42224	STAT1	-1.1	1.88	0.2	0.88	1
12352-70	Arrestin domain-containing protein 3	Q96B67	ARRDC3	-0.18	0.23	0.85	0.96	1
12355-223	Ribosome-recycling factor, mitochondrial	Q96E11	MRRF	-0.5	4.43	0.046	0.88	1
12356-65	Sorcin	P30626	SRI	-0.42	1.14	0.37	0.88	1
12357-41	Synaptosomal-associated protein 29	O95721	SNAP29	-0.17	2.18	0.24	0.88	1
12358-6	Immunoglobulin-binding protein 1	P78318	IGBP1	-0.45	1.92	0.18	0.88	1
12361-102	Ras-related protein R-Ras2	P62070	RRAS2	-0.15	2.06	0.17	0.88	1
12363-70	Tribbles homolog 2	Q92519	TRIB2	-0.038	0.58	0.64	0.91	1
12365-108	RuvB-like 1	Q9Y265	RUVBL1	-0.25	1.1	0.39	0.88	1
12366-16	Gamma-crystallin D	P07320	CRYGD	-0.039	0.99	0.43	0.88	1
12367-52	Macoilin	Q8N5G2	MACO1	-0.048	0.44	0.7	0.92	1
12368-18	Histone acetyltransferase KAT2B	Q92831	KAT2B	-0.023	0.24	0.83	0.95	1
12370-30	Apolipoprotein F	Q13790	APOF	1.2	-2.49	0.11	0.88	1
12372-50	Tropomyosin alpha-3 chain	P06753	TPM3	-0.14	-0.56	0.62	0.9	1
12373-73	Transformer-2 protein homolog beta	P62995	TRA2B	-0.56	1.06	0.38	0.88	1
12374-8	Platelet-activating factor acetylhydrolase IB subunit gamma	Q15102	PAFAH1B3	0.71	-1.03	0.4	0.88	1
12376-85	Cyclin-dependent kinase 4 inhibitor D	P55273	CDKN2D	-1.1	1.7	0.23	0.88	1
12378-71	Tapasin	O15533	TAPBP	-0.38	2.9	0.069	0.88	1
12381-26	Carbonyl reductase [NADPH] 1	P16152	CBR1	-0.26	0.1	0.93	0.98	1
12382-2	Probable ATP-dependent RNA helicase DDX58	O95786	DDX58	-0.096	1.74	0.2	0.88	1
12384-92	COP9 signalosome complex subunit 7b	Q9H9Q2	COPS7B	-0.3	0.01	0.99	1	1
12385-4	Calpain-3	P20807	CAPN3	0.67	-2.13	0.14	0.88	1
12386-11	Aminopeptidase B	Q9H4A4	RNPEP	0.22	-0.67	0.59	0.9	1
12387-7	PDZ and LIM domain protein 4	P50479	PDLIM4	-0.39	4.14	0.053	0.88	1
12389-4	Origin recognition complex subunit 6	Q9Y5N6	ORC6	0.065	-0.55	0.63	0.9	1
12391-27	PDZ domain-containing protein 7	Q9H5P4	PDZD7	0.24	-0.66	0.63	0.9	1
12392-30	ADP-ribosylation factor-like protein 1	P40616	ARL1	0.046	-0.18	0.88	0.97	1
12394-53	Transmembrane protein C16orf54	Q6UWD8	C16orf54	-0.09	-0.79	0.51	0.89	1
12395-86	Aspartate--tRNA ligase, mitochondrial	Q6PI48	DARS2	-2.7	3.43	0.051	0.88	1
12396-19	3-hydroxyisobutyryl-CoA hydrolase, mitochondrial	Q6NVY1	HIBCH	-1.6	2.53	0.12	0.88	1
12398-15	Paired box protein Pax-4	O43316	PAX4	-0.78	1.12	0.46	0.89	1
12399-194	Coiled-coil domain-containing protein 50	Q8IVM0	CCDC50	-0.73	1.84	0.26	0.88	1
12400-25	Ubiquitin-conjugating enzyme E2 T	Q9NPD8	UBE2T	-0.049	1.17	0.34	0.88	1
12401-3	AMSH-like protease	Q96FJ0	STAMBPL1	-0.29	1.8	0.27	0.88	1
12403-30	Ras-related protein Rab-39B	Q96DA2	RAB39B	-0.084	0.47	0.7	0.92	1
12406-119	GTP-binding protein Di-Ras3	O95661	DIRAS3	-0.16	22.63	0.00056	0.53	1
12408-333	Ras-related protein Rab-22A	Q9UL26	RAB22A	-0.72	5.33	0.063	0.88	1
12409-90	Ras-related protein Rab-7b	Q96AH8	RAB7B	0.037	-0.93	0.44	0.88	1
12411-60	Protein max	P61244	MAX	-1.8	2.34	0.2	0.88	1
12414-31	14-3-3 protein beta/alpha	P31946	YWHAB	-1.7	2.72	0.14	0.88	1
12415-122	Endothelial differentiation-related factor 1	O60869	EDF1	-0.039	-0.31	0.78	0.94	1
12417-46	EKC/KEOPS complex subunit TPRKB	Q9Y3C4	TPRKB	0.021	-0.3	0.79	0.95	1
12420-10	Glycerol-3-phosphate dehydrogenase 1-like protein	Q8N335	GPD1L	0.15	-0.76	0.52	0.89	1
12422-143	Arachidonate 15-lipoxygenase B	O15296	ALOX15B	-0.26	-0.34	0.76	0.94	1
12423-38	APOBEC1 complementation factor	Q9NQ94	A1CF	0.37	-1.64	0.24	0.88	1
12424-107	Thymocyte nuclear protein 1	Q9P016	THYN1	0.02	-0.09	0.94	0.99	1
12425-104	ADP-ribosylation factor 6	P62330	ARF6	-0.33	1.26	0.41	0.88	1
12426-19	MOB kinase activator 1A	Q9H8S9	MOB1A	-0.8	2.64	0.11	0.88	1
12427-8	M-phase inducer phosphatase 2	P30305	CDC25B	0.07	-0.23	0.84	0.96	1
12428-2	Lysophospholipase-like protein 1	Q5VWZ2	LYPLAL1	-0.23	2.18	0.24	0.88	1
12430-78	Polyadenylate-binding protein-interacting protein 1	Q9H074	PAIP1	0.065	-0.95	0.41	0.88	1
12431-13	Protein pelota homolog	Q9BRX2	PELO	0.62	-1.2	0.43	0.88	1
12432-23	Calcyclin-binding protein	Q9HB71	CACYBP	-1.6	2.09	0.15	0.88	1
12433-8	ADP-ribosylation factor-like protein 11	Q969Q4	ARL11	-0.34	0.29	0.81	0.95	1
12434-25	IST1 homolog	P53990	IST1	-0.74	2.13	0.22	0.88	1
12436-84	Glutathione S-transferase omega-1	P78417	GSTO1	-1.8	2.2	0.26	0.88	1
12437-18	Serine/threonine-protein kinase ULK3	Q6PHR2	ULK3	-0.11	1.15	0.36	0.88	1
12438-127	DNA-3-methyladenine glycosylase	P29372	MPG	-0.46	2.98	0.19	0.88	1
12439-67	Interferon regulatory factor 9	Q00978	IRF9	-0.074	1.37	0.3	0.88	1
12442-4	Rho-related GTP-binding protein RhoD	O00212	RHOD	0.11	-2.35	0.15	0.88	1
12444-39	Nuclear receptor subfamily 5 group A member 2	O00482	NR5A2	-0.14	2.03	0.15	0.88	1
12445-50	Ankyrin repeat domain-containing protein 27	Q96NW4	ANKRD27	-0.22	2.26	0.22	0.88	1
12446-49	Glutathione S-transferase A1	P08263	GSTA1	-0.52	0.39	0.72	0.93	1
12448-246	Glycylpeptide N-tetradecanoyltransferase 1	P30419	NMT1	-1.4	2.26	0.11	0.88	1
12449-16	Peptidyl-prolyl cis-trans isomerase H	O43447	PPIH	-0.79	1.56	0.34	0.88	1
12450-42	Phosphomevalonate kinase	Q15126	PMVK	-0.64	2.16	0.21	0.88	1
12451-62	Transcription regulator protein BACH1	O14867	BACH1	-0.072	-0.28	0.8	0.95	1
12452-32	Histone-lysine N-methyltransferase SUV420H2	Q86Y97	KMT5C	0.039	-0.57	0.61	0.9	1
12453-161	Nuclear RNA export factor 1	Q9UBU9	NXF1	-0.14	0.71	0.55	0.89	1
12454-105	N-terminal Xaa-Pro-Lys N-methyltransferase 1	Q9BV86	NTMT1	0.03	-0.72	0.53	0.89	1
12455-48	Myoneurin	Q9NPC7	MYNN	0.09	-1.7	0.25	0.88	1
12456-5	6-phosphofructo-2-kinase/fructose-2,6-bisphosphatase 3	Q16875	PFKFB3	0.2	-0.82	0.49	0.89	1
12457-10	1,2-dihydroxy-3-keto-5-methylthiopentene dioxygenase	Q9BV57	ADI1	0.18	-1.75	0.19	0.88	1
12458-79	Calcineurin B homologous protein 1	Q99653	CHP1	-0.94	2.6	0.16	0.88	1
12459-13	Pleckstrin homology domain-containing family A member 1	Q9HB21	PLEKHA1	-0.06	0.82	0.49	0.89	1
12460-18	Proteasome subunit alpha type-7	O14818	PSMA7	0.86	-0.65	0.57	0.89	1
12461-8	NAD-dependent protein deacylase sirtuin-5, mitochondrial	Q9NXA8	SIRT5	0.24	-1.19	0.4	0.88	1
12462-20	Histone-lysine N-methyltransferase SETMAR	Q53H47	SETMAR	-0.3	0.8	0.57	0.89	1
12463-7	Kelch-like protein 13	Q9P2N7	KLHL13	0.14	-1.01	0.49	0.89	1
12466-7	Heterogeneous nuclear ribonucleoprotein A1	P09651	HNRNPA1	-1.8	3.51	0.15	0.88	1
12469-19	Microtubule-associated protein RP/EB family member 1	Q15691	MAPRE1	-2.1	2.94	0.065	0.88	1
12471-47	Double-stranded RNA-binding protein Staufen homolog 1	O95793	STAU1	-0.075	0.88	0.54	0.89	1
12473-48	BTB/POZ domain-containing protein KCTD5	Q9NXV2	KCTD5	0.19	-0.95	0.51	0.89	1
12475-48	Chloride intracellular channel protein 5	Q9NZA1	CLIC5	0.4	-0.77	0.54	0.89	1
12476-50	Fructose-2,6-bisphosphatase TIGAR	Q9NQ88	TIGAR	-0.39	0.79	0.57	0.89	1
12477-42	Translin	Q15631	TSN	0.33	-0.48	0.68	0.92	1
12478-15	60S ribosomal protein L30	P62888	RPL30	-0.016	0.39	0.73	0.93	1
12479-50	cAMP-dependent protein kinase type I-beta regulatory subunit	P31321	PRKAR1B	0.094	-1.02	0.42	0.88	1
12480-9	OTU domain-containing protein 5	Q96G74	OTUD5	0.22	-1.07	0.41	0.88	1
12482-5	Nucleosome-remodeling factor subunit BPTF	Q12830	BPTF	-0.28	0.68	0.62	0.9	1
12483-62	Nuclear receptor ROR-beta	Q92753	RORB	-0.065	-0.25	0.82	0.95	1
12484-67	Phosphatidylinositol transfer protein beta isoform	P48739	PITPNB	-0.0081	-0.49	0.66	0.91	1
12486-8	Glutaredoxin-2, mitochondrial	Q9NS18	GLRX2	0.041	0.21	0.85	0.96	1
12488-9	Malignant T-cell-amplified sequence 1	Q9ULC4	MCTS1	0.58	-4.05	0.04	0.88	1
12490-92	Ragulator complex protein LAMTOR3	Q9UHA4	LAMTOR3	0.2	-0.52	0.66	0.91	1
12491-23	Chloride intracellular channel protein 4	Q9Y696	CLIC4	-2.1	2.09	0.2	0.88	1
12493-42	Ubiquitin thioesterase OTUB2	Q96DC9	OTUB2	0.068	-0.21	0.86	0.96	1
12494-99	Gamma-aminobutyric acid receptor-associated protein-like 2	P60520	GABARAPL2	-1.2	3.69	0.15	0.88	1
12497-29	Tudor-interacting repair regulator protein	Q9BRJ7	NUDT16L1	-0.95	3.22	0.049	0.88	1
12498-12	Tax1-binding protein 3	O14907	TAX1BP3	-0.46	1.64	0.2	0.88	1
12499-108	Endophilin-A1	Q99962	SH3GL2	-1.6	2.81	0.091	0.88	1
12500-88	SUMO-activating enzyme subunit 2	Q9UBT2	UBA2	-1.4	0.39	0.76	0.94	1
12501-10	Tubulin-specific chaperone A	O75347	TBCA	0.71	-4.22	0.027	0.88	1
12503-5	Ovarian cancer G-protein coupled receptor 1	Q15743	GPR68	-0.43	-0.61	0.59	0.9	1
12504-26	Leiomodin-1	P29536	LMOD1	0.29	-3.4	0.073	0.88	1
12507-16	Inositol-trisphosphate 3-kinase C	Q96DU7	ITPKC	-0.072	-0.47	0.68	0.92	1
12508-9	Charged multivesicular body protein 3	Q9Y3E7	CHMP3	-0.57	1.49	0.28	0.88	1
12509-115	COMM domain-containing protein 1	Q8N668	COMMD1	-2.6	1.29	0.41	0.88	1
12510-3	Signal-transducing adaptor protein 1	Q9ULZ2	STAP1	0.22	-0.99	0.47	0.89	1
12511-83	Solute carrier family 41 member 2	Q96JW4	SLC41A2	0.0039	-0.31	0.79	0.95	1
12513-8	Glycolipid transfer protein	Q9NZD2	GLTP	-0.1	0.49	0.69	0.92	1
12514-16	tRNA (guanine-N(7)-)-methyltransferase	Q9UBP6	METTL1	-0.1	0.73	0.59	0.9	1
12515-45	Uridine-cytidine kinase 2	Q9BZX2	UCK2	-0.28	1.29	0.39	0.88	1
12516-13	Transcriptional enhancer factor TEF-3	Q15561	TEAD4	0.079	-1.76	0.18	0.88	1
12517-52	Programmed cell death protein 5	O14737	PDCD5	-0.95	1.08	0.36	0.88	1
12518-289	Protein polybromo-1	Q86U86	PBRM1	-0.12	1.26	0.42	0.88	1
12521-3	Cyclin-dependent kinase 4 inhibitor C	P42773	CDKN2C	0.073	-1.5	0.25	0.88	1
12522-6	UV excision repair protein RAD23 homolog B	P54727	RAD23B	-0.93	1.5	0.36	0.88	1
12524-18	Diamine acetyltransferase 2	Q96F10	SAT2	0.2	-1.05	0.38	0.88	1
12527-50	Thyroid hormone receptor alpha	P10827	THRA	-0.11	0.59	0.6	0.9	1
12528-40	ATPase WRNIP1	Q96S55	WRNIP1	0.29	-1.64	0.24	0.88	1
12529-32	Inactive peptidyl-prolyl cis-trans isomerase FKBP6	O75344	FKBP6	-0.19	0.61	0.64	0.9	1
12530-14	Cyclin-dependent kinases regulatory subunit 1	P61024	CKS1B	-0.051	0.62	0.58	0.9	1
12531-5	Endogenous retrovirus group V member 1 Env polyprotein	B6SEH8	ERVV-1	0.19	-1.06	0.39	0.88	1
12532-28	Ubiquitin-conjugating enzyme E2 R1	P49427	CDC34	-0.14	1.17	0.44	0.88	1
12533-135	Cytohesin-2	Q99418	CYTH2	0.019	-0.7	0.54	0.89	1
12534-10	Calcium-binding and coiled-coil domain-containing protein 2	Q13137	CALCOCO2	0.032	-0.67	0.58	0.9	1
12535-2	DNA repair protein XRCC1	P18887	XRCC1	-0.21	3.38	0.15	0.88	1
12536-46	Myotubularin-related protein 6	Q9Y217	MTMR6	-0.14	0.61	0.65	0.91	1
12537-88	Transcriptional activator protein Pur-alpha	Q00577	PURA	-0.56	2.77	0.19	0.88	1
12538-19	Regulator of G-protein signaling 7	P49802	RGS7	0.14	-1	0.4	0.88	1
12540-25	Rho-related GTP-binding protein RhoG	P84095	RHOG	0.062	-0.39	0.76	0.94	1
12543-76	Zinc finger protein 560	Q96MR9	ZNF560	-1.2	0.85	0.55	0.89	1
12546-1	Smoothelin	P53814	SMTN	-0.92	0.85	0.52	0.89	1
12548-75	Ras-related GTP-binding protein C	Q9HB90	RRAGC	-0.015	-0.04	0.97	0.99	1
12549-33	Hematopoietic prostaglandin D synthase	O60760	HPGDS	0.67	-1.67	0.19	0.88	1
12551-3	E3 ubiquitin-protein ligase Itchy homolog	Q96J02	ITCH	1.1	-1.24	0.31	0.88	1
12553-5	Serine/threonine-protein kinase VRK1	Q99986	VRK1	-0.0093	0.4	0.72	0.93	1
12554-10	DNA repair protein RAD51 homolog 4	O75771	RAD51D	-0.18	1.93	0.26	0.88	1
12556-7	Ubiquitin-conjugating enzyme E2 C	O00762	UBE2C	-0.19	-0.33	0.77	0.94	1
12557-18	RNA-binding protein Nova-1	P51513	NOVA1	0.055	-1.05	0.38	0.88	1
12558-3	Ubiquitin-associated and SH3 domain-containing protein B	Q8TF42	UBASH3B	-1.6	2.55	0.13	0.88	1
12560-9	5'(3')-deoxyribonucleotidase, cytosolic type	Q8TCD5	NT5C	0.22	-0.35	0.77	0.94	1
12562-1	Serine/threonine-protein kinase N1	Q16512	PKN1	-0.32	1.53	0.32	0.88	1
12563-2	Tumor necrosis factor alpha-induced protein 8	O95379	TNFAIP8	-1	0.72	0.59	0.9	1
12564-9	60S ribosome subunit biogenesis protein NIP7 homolog	Q9Y221	NIP7	-0.4	6.89	0.0073	0.88	1
12568-14	Kelch-like ECH-associated protein 1	Q14145	KEAP1	-0.06	0.7	0.58	0.9	1
12569-25	T-complex protein 1 subunit epsilon	P48643	CCT5	-0.39	1.02	0.39	0.88	1
12571-14	ADP-ribosylation factor-like protein 3	P36405	ARL3	-0.85	1.73	0.25	0.88	1
12572-236	Embryonal Fyn-associated substrate	O43281	EFS	0.11	-1.28	0.31	0.88	1
12573-80	Tripartite motif-containing protein 3	O75382	TRIM3	-0.44	-0.08	0.94	0.99	1
12574-36	Endothelin-2	P20800	EDN2	-0.14	0.08	0.95	0.99	1
12575-30	C-1-tetrahydrofolate synthase, cytoplasmic	P11586	MTHFD1	0.082	0.72	0.54	0.89	1
12576-21	Melanoma-associated antigen 3	P43357	MAGEA3	0.087	-1.39	0.33	0.88	1
12577-100	Flap endonuclease 1	P39748	FEN1	-0.01	1.04	0.4	0.88	1
12578-13	ADP-ribosylation factor 3	P61204	ARF3	-0.65	2.11	0.27	0.88	1
12580-7	Proteasome subunit beta type-5	P28074	PSMB5	0.054	0.09	0.93	0.98	1
12581-39	Inositol monophosphatase 2	O14732	IMPA2	-1.2	6.37	0.011	0.88	1
12583-77	Serine/threonine-protein kinase A-Raf	P10398	ARAF	-0.12	0.78	0.52	0.89	1
12585-39	DNA excision repair protein ERCC-1	P07992	ERCC1	0.00074	-0.79	0.51	0.89	1
12587-65	ADP-ribosylation factor-like protein 2	P36404	ARL2	0.34	-2.16	0.15	0.88	1
12590-67	Fc_MOUSE	Q99LC4		-0.36	1.14	0.36	0.88	1
12591-27	Oligophrenin-1	O60890	OPHN1	-1.2	4.59	0.04	0.88	1
12593-33	p53 and DNA damage-regulated protein 1	Q9NUG6	PDRG1	-0.62	3.62	0.089	0.88	1
12594-5	Grancalcin	P28676	GCA	-0.38	2.52	0.13	0.88	1
12595-11	Tropomodulin-1	P28289	TMOD1	0.74	-1.69	0.2	0.88	1
12597-68	Autophagy protein 5	Q9H1Y0	ATG5	-0.62	-0.54	0.64	0.91	1
12599-10	Fermitin family homolog 3	Q86UX7	FERMT3	-0.76	2.25	0.11	0.88	1
12603-87	Polyadenylate-binding protein 4	Q13310	PABPC4	-0.44	1.51	0.23	0.88	1
12604-16	Polycomb protein SCMH1	Q96GD3	SCMH1	0.16	-2.21	0.16	0.88	1
12605-1	Exosome complex component RRP40	Q9NQT5	EXOSC3	0.41	-2.21	0.12	0.88	1
12612-37	Proteasome subunit beta type-1	P20618	PSMB1	0.1	-0.22	0.85	0.96	1
12616-45	Nuclear receptor-binding protein	Q9UHY1	NRBP1	0.13	-1.15	0.45	0.88	1
12617-2	Serine/threonine-protein kinase 24	Q9Y6E0	STK24	-0.89	1.93	0.19	0.88	1
12618-50	Aldo-keto reductase family 1 member C1	Q04828	AKR1C1	0.00046	0.07	0.95	0.99	1
12619-14	Protein phosphatase 1A	P35813	PPM1A	-0.44	1.35	0.32	0.88	1
12620-3	Septin-11	Q9NVA2	SEPTIN11	-0.03	0.08	0.94	0.99	1
12621-55	Serine/threonine-protein phosphatase 2A 65 kDa regulatory subunit A alpha isoform	P30153	PPP2R1A	-0.41	2.56	0.22	0.88	1
12622-96	Histone-lysine N-methyltransferase ASH1L	Q9NR48	ASH1L	-0.16	0.72	0.58	0.9	1
12623-84	Protein Jumonji	Q92833	JARID2	0.073	-0.8	0.49	0.89	1
12625-138	Kelch-like protein 7	Q8IXQ5	KLHL7	-0.15	-0.62	0.6	0.9	1
12626-6	Sentrin-specific protease 7	Q9BQF6	SENP7	-0.073	1.37	0.37	0.88	1
12627-97	Ubiquitin-like modifier-activating enzyme ATG7	O95352	ATG7	0.33	-1.44	0.26	0.88	1
12628-31	LanC-like protein 2	Q9NS86	LANCL2	-1.1	3	0.066	0.88	1
12630-8	Arfaptin-2	P53365	ARFIP2	0.016	-0.67	0.57	0.89	1
12632-14	Arylamine N-acetyltransferase 1	P18440	NAT1	0.21	-3.91	0.086	0.88	1
12633-3	Tyrosine-protein phosphatase non-receptor type 9	P43378	PTPN9	-0.15	1.1	0.42	0.88	1
12634-79	Breast cancer anti-estrogen resistance protein 3:Guanine Nucleotide Exchange Factor Domain	O75815	BCAR3	-0.19	0.75	0.59	0.9	1
12635-9	tRNA (cytosine(38)-C(5))-methyltransferase	O14717	TRDMT1	-0.62	5.51	0.025	0.88	1
12636-113	N-lysine methyltransferase SMYD2	Q9NRG4	SMYD2	-0.13	1.58	0.21	0.88	1
12637-7	Carnitine O-acetyltransferase	P43155	CRAT	-1.9	3.64	0.047	0.88	1
12641-3	Type II inositol 1,4,5-trisphosphate 5-phosphatase	P32019	INPP5B	-1.6	2.54	0.084	0.88	1
12643-4	Beta-arrestin-1	P49407	ARRB1	-2.2	2.59	0.092	0.88	1
12644-63	Adenylosuccinate synthetase isozyme 2	P30520	ADSS2	-0.29	1.55	0.28	0.88	1
12646-2	Ribulose-phosphate 3-epimerase	Q96AT9	RPE	-0.92	1.38	0.39	0.88	1
12647-52	Histone-lysine N-methyltransferase SETD2	Q9BYW2	SETD2	-0.076	1.52	0.23	0.88	1
12649-80	Malate dehydrogenase, mitochondrial	P40926	MDH2	-1	2.13	0.16	0.88	1
12650-43	Guanine nucleotide-binding protein G(k) subunit alpha	P08754	GNAI3	-0.046	0.5	0.66	0.91	1
12651-21	[Pyruvate dehydrogenase (acetyl-transferring)] kinase isozyme 2, mitochondrial	Q15119	PDK2	-0.25	0.78	0.58	0.9	1
12652-37	Adenosylhomocysteinase 2	O43865	AHCYL1	-1.4	3.69	0.039	0.88	1
12653-13	Casein kinase I isoform gamma-2	P78368	CSNK1G2	0.01	-0.31	0.78	0.94	1
12655-30	Beta-soluble NSF attachment protein	Q9H115	NAPB	0.12	-1.05	0.4	0.88	1
12656-1	Kinesin light chain 1	Q07866	KLC1	-0.89	3.91	0.11	0.88	1
12657-2	GDP-L-fucose synthase	Q13630	GFUS	0.1	-0.94	0.45	0.88	1
12658-72	Pantothenate kinase 3	Q9H999	PANK3	-0.19	0.26	0.84	0.96	1
12659-13	Obg-like ATPase 1	Q9NTK5	OLA1	-1.1	1.47	0.37	0.88	1
12661-44	Gamma-aminobutyric acid receptor-associated protein-like 1	Q9H0R8	GABARAPL1	-0.33	3.31	0.064	0.88	1
12662-82	Delta(3,5)-Delta(2,4)-dienoyl-CoA isomerase, mitochondrial	Q13011	ECH1	-1.6	1.39	0.4	0.88	1
12663-1	Thiosulfate sulfurtransferase	Q16762	TST	-0.81	2.25	0.13	0.88	1
12664-19	Tyrosine-protein phosphatase non-receptor type 13	Q12923	PTPN13	0.053	-0.93	0.42	0.88	1
12665-16	Interleukin enhancer-binding factor 2	Q12905	ILF2	-0.29	1.63	0.35	0.88	1
12667-2	Guanine deaminase	Q9Y2T3	GDA	-0.37	6.96	0.021	0.88	1
12668-7	Vacuolar protein sorting-associated protein 4B	O75351	VPS4B	-0.4	1.05	0.4	0.88	1
12669-30	E3 ubiquitin-protein ligase HECW1	Q76N89	HECW1	-0.0083	0.25	0.83	0.95	1
12670-15	Cell cycle checkpoint protein RAD1	O60671	RAD1	-0.097	0.72	0.55	0.89	1
12671-35	Sulfotransferase family cytosolic 1B member 1	O43704	SULT1B1	0.18	-1.29	0.31	0.88	1
12675-14	Aspartate--tRNA ligase, cytoplasmic	P14868	DARS1	-1	2.63	0.081	0.88	1
12676-1	Protein kinase C and casein kinase substrate in neurons protein 1	Q9BY11	PACSIN1	-1.1	2.73	0.15	0.88	1
12677-164	Protein flightless-1 homolog	Q13045	FLII	-0.56	3.05	0.064	0.88	1
12678-66	U1 small nuclear ribonucleoprotein A	P09012	SNRPA	-0.49	1.45	0.31	0.88	1
12681-63	Ubiquitin carboxyl-terminal hydrolase 21	Q9UK80	USP21	0.012	-0.71	0.54	0.89	1
12682-5	Kynurenine--oxoglutarate transaminase 3	Q6YP21	KYAT3	-0.76	1.71	0.2	0.88	1
12683-156	Dihydropyrimidinase-related protein 5	Q9BPU6	DPYSL5	0.12	-0.68	0.56	0.89	1
12684-5	Adseverin	Q9Y6U3	SCIN	0.64	-0.97	0.41	0.88	1
12685-57	Homer protein homolog 2	Q9NSB8	HOMER2	-1.6	3.5	0.16	0.88	1
12686-15	3-mercaptopyruvate sulfurtransferase	P25325	MPST	-0.16	0.51	0.69	0.92	1
12687-2	2,4-dienoyl-CoA reductase, mitochondrial	Q16698	DECR1	-2.2	3.09	0.081	0.88	1
12688-115	Ribosomal protein S6 kinase alpha-6	Q9UK32	RPS6KA6	-0.6	2.47	0.22	0.88	1
12689-56	Actin-related protein 2/3 complex subunit 1B	O15143	ARPC1B	-1.5	2.76	0.084	0.88	1
12690-33	Septin-10	Q9P0V9	SEPTIN10	-0.13	0.06	0.96	0.99	1
12691-44	Serine hydroxymethyltransferase, mitochondrial	P34897	SHMT2	-1.8	2.85	0.1	0.88	1
12692-56	Histone-lysine N-methyltransferase, H3 lysine-79 specific	Q8TEK3	DOT1L	0.14	-0.73	0.59	0.9	1
12693-2	SH3 domain-binding glutamic acid-rich-like protein	O75368	SH3BGRL	-0.25	2.1	0.13	0.88	1
12694-28	Probable dimethyladenosine transferase	Q9UNQ2	DIMT1	-0.048	-0.06	0.96	0.99	1
12695-62	Kelch-like protein 12	Q53G59	KLHL12	-0.15	0.98	0.41	0.88	1
12696-166	Protein arginine N-methyltransferase 3	O60678	PRMT3	-0.44	4.82	0.018	0.88	1
12697-30	Phosphatidylinositol 5-phosphate 4-kinase type-2 alpha	P48426	PIP4K2A	-1.5	2.02	0.29	0.88	1
12698-72	Importin subunit alpha-3	O00629	KPNA4	-0.23	0.96	0.51	0.89	1
12699-28	T-complex protein 1 subunit theta	P50990	CCT8	-0.16	0.65	0.57	0.89	1
12700-9	ATP-citrate synthase	P53396	ACLY	0.031	-0.64	0.57	0.89	1
12701-1	Eukaryotic translation initiation factor 1b	O60739	EIF1B	-1.1	2	0.14	0.88	1
12702-13	E3 ubiquitin-protein ligase pellino homolog 2	Q9HAT8	PELI2	-0.064	-0.04	0.97	0.99	1
12703-6	Serine/threonine-protein kinase Nek7	Q8TDX7	NEK7	-1.1	3.82	0.054	0.88	1
12704-26	SH2 domain-containing protein 3C	Q8N5H7	SH2D3C	0.039	-0.53	0.66	0.91	1
12705-9	Probable E3 ubiquitin-protein ligase HERC1	Q15751	HERC1	0.049	-0.82	0.48	0.89	1
12706-2	Serine/threonine-protein kinase MRCK alpha	Q5VT25	CDC42BPA	-0.043	-0.16	0.89	0.97	1
12707-26	Dihydropyrimidinase-related protein 3	Q14195	DPYSL3	-0.8	1.9	0.28	0.88	1
12708-91	Lethal(3)malignant brain tumor-like protein 2	Q969R5	L3MBTL2	-0.53	1.65	0.34	0.88	1
12709-63	Histone H1x	Q92522	H1-10	-0.065	0.1	0.93	0.98	1
12711-19	Gap junction alpha-8 protein	P48165	GJA8	-0.38	0.49	0.71	0.92	1
12712-9	High mobility group protein 20A	Q9NP66	HMG20A	-0.14	0.79	0.51	0.89	1
12713-365	Regulator of G-protein signaling 19	P49795	RGS19	-0.11	-0.29	0.79	0.95	1
12714-38	AP-1 complex subunit gamma-like 2	O75843	AP1G2	-1.7	3.2	0.094	0.88	1
12715-30	mRNA-decapping enzyme 1B	Q8IZD4	DCP1B	0.11	-1.59	0.25	0.88	1
12716-3	Zinc finger protein 175	Q9Y473	ZNF175	-0.085	0.09	0.93	0.98	1
12717-65	TOX high mobility group box family member 3	O15405	TOX3	-0.16	1.21	0.44	0.88	1
12718-43	Peptidyl-prolyl cis-trans isomerase NIMA-interacting 4	Q9Y237	PIN4	-1.3	2.26	0.19	0.88	1
12720-71	Ubiquilin-4	Q9NRR5	UBQLN4	-1.7	1.81	0.29	0.88	1
12721-4	Tax1-binding protein 1	Q86VP1	TAX1BP1	0.086	-5.3	0.033	0.88	1
12724-81	Cold-inducible RNA-binding protein	Q14011	CIRBP	-1.9	4.07	0.037	0.88	1
12726-3	Regulatory factor X-associated protein	O00287	RFXAP	0.034	-1.34	0.31	0.88	1
12727-7	Prostaglandin F2 receptor negative regulator	Q9P2B2	PTGFRN	0.98	-3.08	0.054	0.88	1
12729-12	Proteasome assembly chaperone 3	Q9BT73	PSMG3	-0.73	1.3	0.42	0.88	1
12730-3	Kinetochore protein NDC80 homolog	O14777	NDC80	-0.23	0.48	0.69	0.92	1
12731-12	Pleckstrin homology domain-containing family A member 7	Q6IQ23	PLEKHA7	-0.058	0.6	0.6	0.9	1
12732-13	MAGUK p55 subfamily member 7	Q5T2T1	MPP7	-0.017	0.34	0.77	0.94	1
12734-112	Kinesin-like protein KIF22	Q14807	KIF22	-0.0018	-0.53	0.63	0.9	1
12735-39	Cold shock domain-containing protein E1	O75534	CSDE1	-0.45	1.48	0.35	0.88	1
12737-12	Plastin-1	Q14651	PLS1	-0.17	0.23	0.83	0.95	1
12738-43	Nischarin	Q9Y2I1	NISCH	-0.14	0.79	0.49	0.89	1
12740-55	Protein FEV	Q99581	FEV	-0.51	1.83	0.3	0.88	1
12742-160	Transmembrane protein 8B	A6NDV4	TMEM8B	0.32	-1.28	0.31	0.88	1
12743-18	BAG family molecular chaperone regulator 5	Q9UL15	BAG5	0.029	-1.25	0.33	0.88	1
12746-4	Cytohesin-4	Q9UIA0	CYTH4	-0.13	0.61	0.65	0.91	1
12747-89	RNA-binding protein 3	P98179	RBM3	-1.6	4.46	0.046	0.88	1
12748-6	Bromodomain testis-specific protein	Q58F21	BRDT	-0.042	-0.27	0.81	0.95	1
12750-9	Integrin beta-2	P05107	ITGB2	-0.23	1.13	0.44	0.88	1
12751-26	Zinc fingers and homeoboxes protein 1	Q9UKY1	ZHX1	0.46	-1.39	0.29	0.88	1
12753-6	Amyloid beta A4 precursor protein-binding family B member 2:Phosphotyrosine Interaction Domain 1	Q92870	APBB2	-0.18	2.17	0.27	0.88	1
12754-14	Cold shock domain-containing protein C2	Q9Y534	CSDC2	0.033	-0.53	0.64	0.9	1
12756-3	Transcription regulator protein BACH2	Q9BYV9	BACH2	0.084	-0.16	0.89	0.97	1
12758-47	Glutamate receptor ionotropic, delta-2	O43424	GRID2	-0.11	0.34	0.76	0.94	1
12759-47	Interleukin enhancer-binding factor 3	Q12906	ILF3	-0.35	0.93	0.44	0.88	1
12760-34	Zinc finger protein 774	Q6NX45	ZNF774	0.035	-0.76	0.51	0.89	1
12761-12	Amyloid beta A4 precursor protein-binding family B member 2:Phosphotyrosine Interaction Domain 2	Q92870	APBB2	0.36	-6.75	0.051	0.88	1
12763-69	Zinc finger protein 334	Q9HCZ1	ZNF334	-0.095	0.6	0.6	0.9	1
12764-3	Engulfment and cell motility protein 1	Q92556	ELMO1	0.38	-1.54	0.23	0.88	1
12766-33	Probable G-protein coupled receptor 142	Q7Z601	GPR142	0.035	-0.41	0.74	0.93	1
12768-3	Protein phosphatase 1 regulatory subunit 3B	Q86XI6	PPP1R3B	0.26	-1.51	0.27	0.88	1
12771-19	Zinc finger protein 180	Q9UJW8	ZNF180	-0.027	-0.15	0.89	0.97	1
12772-8	Nuclear pore complex protein Nup98-Nup96	P52948	NUP98	0.035	-0.54	0.66	0.91	1
12774-12	Potassium/sodium hyperpolarization-activated cyclic nucleotide-gated channel 1	O60741	HCN1	-0.84	1.6	0.3	0.88	1
12775-6	High mobility group protein B3	O15347	HMGB3	0.1	-1.49	0.27	0.88	1
12777-11	Splicing factor 1	Q15637	SF1	-0.2	4.05	0.05	0.88	1
12779-30	PR domain zinc finger protein 4	Q9UKN5	PRDM4	-0.33	5.9	0.05	0.88	1
12781-2	RISC-loading complex subunit TARBP2	Q15633	TARBP2	-0.21	4.54	0.033	0.88	1
12783-29	Heterogeneous nuclear ribonucleoprotein M	P52272	HNRNPM	-0.15	1.07	0.39	0.88	1
12784-10	Amyloid beta A4 precursor protein-binding family B member 3:Phosphotyrosine Interaction Domain 1,Isoform II	O95704	APBB3	-0.039	1.39	0.29	0.88	1
12785-49	Transcriptional regulator Kaiso	Q86T24	ZBTB33	-0.06	-0.01	1	1	1
12786-61	Glycerophosphocholine phosphodiesterase GPCPD1	Q9NPB8	GPCPD1	0.029	-0.65	0.59	0.9	1
12787-47	Zinc finger protein 134	P52741	ZNF134	0.002	-0.75	0.51	0.89	1
12788-6	SAGA-associated factor 29 homolog	Q96ES7	SGF29	-0.053	0.14	0.9	0.97	1
12790-10	Coiled-coil domain-containing protein 51	Q96ER9	CCDC51	-0.079	0.95	0.41	0.88	1
12793-4	Piwi-like protein 1	Q96J94	PIWIL1	0.051	-1.77	0.17	0.88	1
12794-6	NACHT, LRR and PYD domains-containing protein 4	Q96MN2	NLRP4	0.1	-0.65	0.57	0.89	1
12795-2	Zinc finger protein 566	Q969W8	ZNF566	-0.0024	0.62	0.58	0.9	1
12796-44	Diphosphoinositol polyphosphate phosphohydrolase 1	O95989	NUDT3	-0.58	1.62	0.35	0.88	1
12798-46	Electroneutral sodium bicarbonate exchanger 1	Q2Y0W8	SLC4A8	0.088	-1.54	0.22	0.88	1
12799-65	DnaJ homolog subfamily C member 27	Q9NZQ0	DNAJC27	-0.22	0.8	0.56	0.89	1
12800-5	Tubulin polymerization-promoting protein family member 2	P59282	TPPP2	-0.14	-0.18	0.88	0.97	1
12801-33	Interferon regulatory factor 2	P14316	IRF2	0.069	-0.17	0.89	0.97	1
12803-9	Zinc finger protein 329	Q86UD4	ZNF329	-0.057	1.37	0.37	0.88	1
12804-5	Glucocorticoid modulatory element-binding protein 2	Q9UKD1	GMEB2	0.01	-0.4	0.72	0.93	1
12807-89	Rho GTPase-activating protein 30	Q7Z6I6	ARHGAP30	0.087	-0.35	0.78	0.94	1
12808-103	Calcium-regulated heat-stable protein 1	Q9Y2V2	CARHSP1	0.17	-1.13	0.37	0.88	1
12811-55	Zinc finger protein 415	Q09FC8	ZNF415	0.023	0.16	0.88	0.97	1
12812-25	Acylphosphatase-2	P14621	ACYP2	-1	0.66	0.56	0.89	1
12813-18	EH domain-binding protein 1	Q8NDI1	EHBP1	0.095	-1.69	0.23	0.88	1
12814-17	RNA-binding protein 40	Q96LT9	RNPC3	0.32	-1.74	0.22	0.88	1
12815-9	Isoleucine--tRNA ligase, cytoplasmic	P41252	IARS1	0.096	-2.84	0.1	0.88	1
12817-1	GTP-binding protein GEM	P55040	GEM	-0.32	1.5	0.28	0.88	1
12818-159	Urea transporter 2	Q15849	SLC14A2	-0.24	1.23	0.38	0.88	1
12820-1	GRB2-related adapter protein	Q13588	GRAP	-0.6	2.2	0.2	0.88	1
12821-6	NACHT, LRR and PYD domains-containing protein 10	Q86W26	NLRP10	-0.00089	0.25	0.82	0.95	1
12822-34	Amyloid beta A4 precursor protein-binding family B member 1:Phosphotyrosine Interaction Domain 1	O00213	APBB1	-0.036	0.18	0.88	0.97	1
12825-18	DCC-interacting protein 13-alpha	Q9UKG1	APPL1	0.29	-1.41	0.29	0.88	1
12826-5	Sodium/iodide cotransporter	Q92911	SLC5A5	-0.74	-0.31	0.78	0.94	1
12827-37	Regulator of G-protein signaling 3	P49796	RGS3	0.32	-1.47	0.27	0.88	1
12830-4	Histone deacetylase complex subunit SAP18	O00422	SAP18	0.033	-0.12	0.91	0.98	1
12831-21	Calcineurin B homologous protein 3	Q96BS2	TESC	-0.87	1.26	0.41	0.88	1
12832-10	Set1/Ash2 histone methyltransferase complex subunit ASH2	Q9UBL3	ASH2L	-0.11	2.83	0.14	0.88	1
12834-3	Potassium voltage-gated channel subfamily F member 1	Q9H3M0	KCNF1	-0.043	0.28	0.82	0.95	1
12835-101	Pyrin domain-containing protein 1	Q8WXC3	PYDC1	-0.005	-0.19	0.86	0.96	1
12838-28	Dual specificity protein phosphatase 15	Q9H1R2	DUSP15	-0.0062	-0.01	1	1	1
12842-43	Syntaxin-10	O60499	STX10	0.56	-2.23	0.15	0.88	1
12843-6	Zinc finger protein 410	Q86VK4	ZNF410	-0.025	0.48	0.67	0.91	1
12844-10	BAG family molecular chaperone regulator 4	O95429	BAG4	-0.19	2.03	0.26	0.88	1
12845-18	Sorting nexin-17	Q15036	SNX17	-0.42	1.01	0.44	0.88	1
12846-3	F-box/LRR-repeat protein 5	Q9UKA1	FBXL5	0.02	-0.6	0.59	0.9	1
12847-27	mRNA-capping enzyme	O60942	RNGTT	-0.097	1.04	0.39	0.88	1
12848-9	Rho guanine nucleotide exchange factor 2	Q92974	ARHGEF2	-0.032	0.67	0.58	0.9	1
12849-25	GSK3-beta interaction protein	Q9P0R6	GSKIP	-0.17	0.88	0.48	0.89	1
12851-5	DNA-directed DNA/RNA polymerase mu	Q9NP87	POLM	-0.19	3.05	0.067	0.88	1
12853-112	Tropomodulin-2	Q9NZR1	TMOD2	-1.4	1.82	0.3	0.88	1
12854-3	Transcriptional enhancer factor TEF-5	Q99594	TEAD3	0.21	-1.76	0.18	0.88	1
12855-16	Cas scaffolding protein family member 4	Q9NQ75	CASS4	-0.3	3.21	0.053	0.88	1
12856-14	Transmembrane protein 237	Q96Q45	TMEM237	0.016	-0.33	0.78	0.94	1
12859-33	Enoyl-CoA delta isomerase 2, mitochondrial	O75521	ECI2	-0.56	1.57	0.24	0.88	1
12860-7	cAMP-regulated phosphoprotein 21	Q9UBL0	ARPP21	-0.25	1.05	0.48	0.89	1
12861-13	Tropomodulin-3	Q9NYL9	TMOD3	-1	1.93	0.16	0.88	1
12862-14	Enhancer of filamentation 1	Q14511	NEDD9	0.068	-1.83	0.21	0.88	1
12864-9	Magnesium transporter NIPA4	Q0D2K0	NIPAL4	-0.16	2.19	0.12	0.88	1
12867-40	Dynein light chain Tctex-type 3	P51808	DYNLT3	-0.039	0.01	0.99	1	1
12869-68	Probable ATP-dependent RNA helicase DDX6	P26196	DDX6	-1.4	2.66	0.11	0.88	1
12871-10	Twinfilin-1	Q12792	TWF1	-1	3.19	0.11	0.88	1
12872-35	Cyclic nucleotide-gated olfactory channel	Q16280	CNGA2	-0.59	0.99	0.5	0.89	1
12873-11	Leukosialin	P16150	SPN	-0.037	-0.94	0.44	0.88	1
12875-28	Ubiquitin domain-containing protein 2	Q8WUN7	UBTD2	-1.3	11.12	0.023	0.88	1
12876-39	Sperm flagellar protein 1	Q9Y4P9	SPEF1	0.087	-0.52	0.66	0.91	1
12878-60	Oxysterol-binding protein-related protein 11	Q9BXB4	OSBPL11	0.091	-0.6	0.6	0.9	1
12879-5	Retinoblastoma-like protein 1	P28749	RBL1	0.04	-0.92	0.44	0.88	1
12880-1	Synaptic vesicle glycoprotein 2A	Q7L0J3	SV2A	0.032	-1.51	0.27	0.88	1
12881-17	Retinol dehydrogenase 16	O75452	RDH16	-0.44	0.99	0.5	0.89	1
12882-7	Poly [ADP-ribose] polymerase 11	Q9NR21	PARP11	-0.1	1.02	0.46	0.89	1
12885-42	Nuclear receptor subfamily 1 group D member 2	Q14995	NR1D2	0.045	-1.45	0.25	0.88	1
12888-18	Histone deacetylase complex subunit SAP30	O75446	SAP30	-0.19	0.66	0.56	0.89	1
12891-1	MICAL-like protein 2	Q8IY33	MICALL2	0.13	-1.87	0.2	0.88	1
12892-10	Synaptotagmin-like protein 1	Q8IYJ3	SYTL1	0.032	-0.83	0.48	0.89	1
12893-159	Gamma-interferon-inducible protein 16:Isoform 2, Hematopoietic expression, interferon-inducible nature, and nuclear localization 2	Q16666	IFI16	0.044	-0.29	0.79	0.95	1
12894-3	PAX-interacting protein 1	Q6ZW49	PAXIP1	0.22	-2.78	0.13	0.88	1
12895-28	Diacylglycerol kinase beta	Q9Y6T7	DGKB	0.33	-1.75	0.19	0.88	1
12898-5	Fc_MOUSE	Q99LC4		0.25	-1.06	0.39	0.88	1
12900-29	Fc_MOUSE	Q99LC4		-0.36	0.15	0.9	0.97	1
12904-180	cubilin	O60494	CUBN	-0.019	-0.24	0.83	0.95	1
12906-137	Fc_MOUSE	Q99LC4		0.036	-0.33	0.79	0.95	1
12912-25	Fc_MOUSE	Q99LC4		0.31	-0.44	0.7	0.92	1
12915-26	Fc_MOUSE	Q99LC4		0.25	-2.02	0.15	0.88	1
12916-3	Protein p13 MTCP-1	P56278	MTCP1	0.12	-1.28	0.41	0.88	1
12921-51	Fc_MOUSE	Q99LC4		0.16	-0.58	0.66	0.91	1
12923-51	Keratin, type I cytoskeletal 17	Q04695	KRT17	0.27	-1.52	0.23	0.88	1
12925-105	Axin-2	Q9Y2T1	AXIN2	-3	0.9	0.53	0.89	1
12931-16	Mineralocorticoid receptor	P08235	NR3C2	0.094	-0.44	0.7	0.92	1
12933-17	Ecto-NOX disulfide-thiol exchanger 1	Q8TC92	ENOX1	0.36	-1.09	0.42	0.88	1
12934-1	E3 ISG15--protein ligase HERC5	Q9UII4	HERC5	-0.041	0.13	0.92	0.98	1
12936-38	Retinaldehyde-binding protein 1	P12271	RLBP1	-0.048	0.05	0.97	0.99	1
12939-1	DNA-directed RNA polymerases I and III subunit RPAC1	O15160	POLR1C	0.068	-1.33	0.29	0.88	1
12940-35	Aldehyde dehydrogenase family 3 member B1	P43353	ALDH3B1	0.061	-2.07	0.17	0.88	1
12941-24	Fc_MOUSE	Q99LC4		-0.11	1.49	0.28	0.88	1
12945-33	Ras-related protein Rab-18	Q9NP72	RAB18	-0.14	0.25	0.84	0.96	1
12954-71	Peroxisome proliferator-activated receptor alpha	Q07869	PPARA	-0.27	1.13	0.44	0.88	1
12956-40	KIF1-binding protein	Q96EK5	KIFBP	-1.7	2.38	0.098	0.88	1
12957-62	Cytochrome b-c1 complex subunit 7	P14927	UQCRB	0.05	-1.69	0.19	0.88	1
12958-8	Fc_MOUSE	Q99LC4		1.2	-1.6	0.25	0.88	1
12960-9	Glucokinase	P35557	GCK	-0.44	0.63	0.63	0.9	1
12963-1	Protein GPR107	Q5VW38	GPR107	0.14	-1.14	0.45	0.88	1
12968-2	Cysteine and glycine-rich protein 2	Q16527	CSRP2	-0.17	1.89	0.28	0.88	1
12970-35	Double-stranded RNA-binding protein Staufen homolog 2	Q9NUL3	STAU2	0.15	-0.7	0.59	0.9	1
12975-11	Keratin, type I cytoskeletal 20	P35900	KRT20	0.3	-0.76	0.58	0.9	1
12976-49	Vinexin b	O60504	SORBS3	-0.083	0.04	0.97	0.99	1
12980-31	Pre-mRNA-splicing factor RBM22	Q9NW64	RBM22	0.7	-1.6	0.24	0.88	1
12986-12	Protein lin-7 homolog C	Q9NUP9	LIN7C	0.35	-0.96	0.49	0.89	1
12987-12	Serine/arginine-rich splicing factor 7	Q16629	SRSF7	-0.28	1.69	0.22	0.88	1
12988-49	RNA-binding protein EWS	Q01844	EWSR1	-0.14	0.21	0.85	0.96	1
12990-39	Mitogen-activated protein kinase kinase kinase 3	Q99759	MAP3K3	0.027	-1.05	0.39	0.88	1
12991-49	Cullin-9	Q8IWT3	CUL9	0.022	-0.68	0.55	0.89	1
12993-21	Nuclear protein localization protein 4 homolog	Q8TAT6	NPLOC4	-1.3	2.56	0.12	0.88	1
13007-66	Epididymal-specific lipocalin-10	Q6JVE6	LCN10	0.13	-1.21	0.31	0.88	1
13011-20	40S ribosomal protein S10	P46783	RPS10	0.32	-1	0.46	0.88	1
13013-41	E3 ubiquitin-protein ligase parkin	O60260	PRKN	0.048	-0.57	0.62	0.9	1
13021-12	Fc_MOUSE	Q99LC4		-0.081	-0.21	0.85	0.96	1
13022-20	Tumor protein p53-inducible protein 11	O14683	TP53I11	-0.4	0.26	0.83	0.95	1
13023-8	Fc_MOUSE	Q99LC4		0.43	-2.08	0.15	0.88	1
13025-4	Fibroblast growth factor receptor substrate 2	Q8WU20	FRS2	0.073	-2.86	0.17	0.88	1
13027-20	Chromobox protein homolog 7	O95931	CBX7	0.07	-1.44	0.31	0.88	1
13028-2	Fc_MOUSE	Q99LC4		0.3	-1.14	0.34	0.88	1
13032-1	Beclin-1	Q14457	BECN1	0.025	-0.86	0.48	0.89	1
13039-1	Nuclear inhibitor of protein phosphatase 1	Q12972	PPP1R8	0.28	-0.99	0.48	0.89	1
13041-47	TNF receptor-associated factor 4	Q9BUZ4	TRAF4	0.087	-1.82	0.22	0.88	1
13042-7	Potassium voltage-gated channel subfamily A member 10	Q16322	KCNA10	-0.077	1.16	0.37	0.88	1
13043-157	ATPase family AAA domain-containing protein 2	Q6PL18	ATAD2	-0.43	0.64	0.64	0.9	1
13044-5	Tumor susceptibility gene 101 protein	Q99816	TSG101	-1.5	2.94	0.11	0.88	1
13053-6	Sodium- and chloride-dependent neutral and basic amino acid transporter B(0+)	Q9UN76	SLC6A14	0.055	-0.39	0.75	0.94	1
13054-87	Profilin-2	P35080	PFN2	-0.17	4.43	0.065	0.88	1
13055-53	PH and SEC7 domain-containing protein 1	A5PKW4	PSD	0.092	-0.94	0.47	0.89	1
13056-18	Orphan sodium- and chloride-dependent neurotransmitter transporter NTT5	Q9GZN6	SLC6A16	0.13	-0.47	0.68	0.92	1
13059-33	Riboflavin kinase	Q969G6	RFK	0.043	0.04	0.97	0.99	1
13062-4	Glia maturation factor gamma	O60234	GMFG	-0.45	2	0.14	0.88	1
13066-42	Enhancer of mRNA-decapping protein 4	Q6P2E9	EDC4	0.023	-0.65	0.56	0.89	1
13067-5	cGMP-dependent protein kinase 1, beta isozyme	Q13976	PRKG1	0.081	-1.21	0.32	0.88	1
13068-139	Copper chaperone for superoxide dismutase	O14618	CCS	0.46	-0.95	0.51	0.89	1
13073-14	Acidic leucine-rich nuclear phosphoprotein 32 family member A	P39687	ANP32A	0.093	-0.66	0.56	0.89	1
13076-4	Fragile X mental retardation syndrome-related protein 1	P51114	FXR1	-1.2	3.83	0.15	0.88	1
13078-3	Centrin-2	P41208	CETN2	-0.019	0	1	1	1
13082-9	Protein unc-45 homolog A	Q9H3U1	UNC45A	-1.4	4.26	0.032	0.88	1
13083-18	Valine--tRNA ligase	P26640	VARS1	-0.025	-0.04	0.97	0.99	1
13085-18	Glucagon-like peptide 1 receptor:Cytoplasmic domain	P43220	GLP1R	-0.011	-0.04	0.97	0.99	1
13088-397	Betacellulin	P35070	BTC	-0.066	0.71	0.54	0.89	1
13089-6	Hypoxia-inducible factor 1-alpha	Q16665	HIF1A	0.11	-0.22	0.84	0.96	1
13090-17	Protein S100-A6	P06703	S100A6	0.3	-1.14	0.34	0.88	1
13093-6	Secreted and transmembrane protein 1	Q8WVN6	SECTM1	-0.0053	-0.14	0.9	0.97	1
13094-75	R-spondin-3	Q9BXY4	RSPO3	0.024	-0.68	0.55	0.89	1
13095-51	Lithostathine-1-alpha	P05451	REG1A	0.25	-0.5	0.68	0.92	1
13097-11	Bcl-2-like protein 2	Q92843	BCL2L2	0.093	-1.97	0.26	0.88	1
13098-93	Vascular endothelial growth factor D	O43915	VEGFD	-0.095	0.12	0.91	0.98	1
13101-60	Sclerostin	Q9BQB4	SOST	-0.24	1.55	0.26	0.88	1
13102-1	Protein FAM3D	Q96BQ1	FAM3D	-0.33	2.06	0.18	0.88	1
13103-125	Chorionic somatomammotropin hormone	P0DML2|P0DML3	CSH1|CSH2	0.018	-0.17	0.89	0.97	1
13104-32	Ephrin-B1	P98172	EFNB1	-0.096	1.11	0.42	0.88	1
13105-7	Synaptosomal-associated protein 25	P60880	SNAP25	0.036	-1.15	0.37	0.88	1
13107-9	Ly6/PLAUR domain-containing protein 3	O95274	LYPD3	0.3	-9.3	0.011	0.88	1
13109-82	Neuronal growth regulator 1	Q7Z3B1	NEGR1	-0.081	-0.17	0.88	0.97	1
13111-79	B-cell lymphoma 6 protein	P41182	BCL6	0.22	-1.89	0.17	0.88	1
13112-179	Follistatin-related protein 1	Q12841	FSTL1	0.2	-1.12	0.43	0.88	1
13113-7	Osteopontin	P10451	SPP1	-0.29	-0.08	0.95	0.99	1
13114-50	Lumican	P51884	LUM	0.14	-0.2	0.86	0.96	1
13116-25	CD177 antigen	Q8N6Q3	CD177	-0.073	-0.47	0.7	0.92	1
13117-232	Choline/ethanolamine kinase	Q9Y259	CHKB	-0.53	1.18	0.33	0.88	1
13118-5	SPARC-related modular calcium-binding protein 1	Q9H4F8	SMOC1	0.49	-1.3	0.29	0.88	1
13119-26	Protein Z-dependent protease inhibitor	Q9UK55	SERPINA10	0.12	-0.91	0.46	0.89	1
13122-19	Leucine-rich repeat transmembrane protein FLRT2	O43155	FLRT2	-0.015	-0.42	0.73	0.93	1
13123-3	Leucine-rich repeat transmembrane protein FLRT3:Extracellular domain	Q9NZU0	FLRT3	0.34	-1.2	0.32	0.88	1
13124-20	Immunoglobulin superfamily containing leucine-rich repeat protein 2	Q6UXK2	ISLR2	0.32	-3.02	0.16	0.88	1
13125-45	Vitronectin	P04004	VTN	-1.9	2.1	0.14	0.88	1
13126-52	Desmocollin-2	Q02487	DSC2	0.17	-0.86	0.52	0.89	1
13129-40	Low-density lipoprotein receptor	P01130	LDLR	-0.027	-0.48	0.67	0.91	1
13130-150	Hexokinase-2	P52789	HK2	-0.29	0.3	0.81	0.95	1
13131-5	Hexokinase-1	P19367	HK1	-0.63	1.49	0.27	0.88	1
13132-14	Semaphorin-5A	Q13591	SEMA5A	0.16	-0.44	0.73	0.93	1
13133-73	Latent-transforming growth factor beta-binding protein 4	Q8N2S1	LTBP4	0.26	-1.34	0.3	0.88	1
13228-75	E3 ubiquitin-protein ligase Mdm2	Q00987	MDM2	0.043	-0.31	0.8	0.95	1
13229-20	Protein Mdm4	O15151	MDM4	0.15	-3.08	0.097	0.88	1
13230-174	Ig gamma-2, Kappa	P01859	IGHG2	-0.059	-0.25	0.83	0.95	1
13231-90	Ig gamma-4, Kappa	P01861	IGHG4	0.13	-1.29	0.31	0.88	1
13236-25	Protein Wnt-3a	P56704	WNT3A	-0.77	0.58	0.65	0.91	1
13240-170	SH3 and multiple ankyrin repeat domains protein 1	Q9Y566	SHANK1	0.0045	-0.02	0.99	1	1
13242-134	SH3 and multiple ankyrin repeat domains protein 3	Q9BYB0	SHANK3	-0.7	5.23	0.02	0.88	1
13256-21	SH3 and multiple ankyrin repeat domains protein 1	Q9Y566	SHANK1	-0.15	0.03	0.98	1	1
13268-45	Protein Wnt-5a	P41221	WNT5A	0.96	-2.1	0.26	0.88	1
13374-4	Beta-defensin 113	Q30KQ7	DEFB113	-0.78	2.86	0.13	0.88	1
13375-48	Synaptogyrin-3	O43761	SYNGR3	-0.39	0.72	0.6	0.9	1
13377-3	Cytochrome b561 domain-containing protein 1	Q8N8Q1	CYB561D1	0.29	-1.47	0.28	0.88	1
13378-80	Glutaredoxin-like protein C5orf63	A6NC05	C5orf63	-0.12	0.62	0.61	0.9	1
13381-49	Beta-1,4-galactosyltransferase 1	P15291	B4GALT1	0.34	-1.11	0.46	0.89	1
13384-110	Fumarate hydratase, mitochondrial	P07954	FH	-0.57	0.52	0.64	0.91	1
13386-248	E3 ubiquitin-protein ligase RNF34	Q969K3	RNF34	0.099	-0.29	0.8	0.95	1
13387-55	ETS homologous factor	Q9NZC4	EHF	0.12	-1.62	0.22	0.88	1
13388-57	Neuroendocrine convertase 1	P29120	PCSK1	-0.016	-0.4	0.74	0.93	1
13389-8	Fc_MOUSE	Q99LC4		0.041	-0.35	0.78	0.94	1
13392-13	Sodium/potassium-transporting ATPase subunit beta-1	P05026	ATP1B1	0.46	-0.53	0.66	0.91	1
13393-46	Derlin-1	Q9BUN8	DERL1	-0.53	5.81	0.024	0.88	1
13397-88	Beta-defensin 4A	O15263	DEFB4A	-1.3	2.98	0.066	0.88	1
13399-33	RELT-like protein 1	Q8IUW5	RELL1	0.095	-0.57	0.63	0.9	1
13403-5	ETS translocation variant 5	P41161	ETV5	-0.056	0.81	0.55	0.89	1
13405-61	Serine protease inhibitor Kazal-type 2	P20155	SPINK2	-0.13	0.39	0.73	0.93	1
13406-161	CMRF35-like molecule 6	Q08708	CD300C	-0.86	1.25	0.42	0.88	1
13408-23	WAP, Kazal, immunoglobulin, Kunitz and NTR domain-containing protein 2	Q8TEU8	WFIKKN2	0.35	-1.65	0.3	0.88	1
13409-9	Fc_MOUSE	Q99LC4		0.047	-0.17	0.88	0.97	1
13411-21	E3 ubiquitin-protein ligase NRDP1	Q9H4P4	RNF41	-0.49	2.5	0.24	0.88	1
13412-5	WAP four-disulfide core domain protein 6	Q9BQY6	WFDC6	0.04	-0.43	0.74	0.93	1
13416-8	Transmembrane protein 132D	Q14C87	TMEM132D	0.37	-2.18	0.24	0.88	1
13421-17	Protein kish-B	Q9NRX6	TMEM167B	0.13	-3.51	0.16	0.88	1
13422-66	Ecto-NOX disulfide-thiol exchanger 2	Q16206	ENOX2	0.081	-1.52	0.25	0.88	1
13423-94	Redox-regulatory protein FAM213A	Q9BRX8	PRXL2A	0.15	-1.68	0.28	0.88	1
13424-51	Fc_MOUSE	Q99LC4		0.16	-0.55	0.63	0.9	1
13427-66	Mannosyl-oligosaccharide 1,2-alpha-mannosidase IC	Q9NR34	MAN1C1	0.12	-0.94	0.42	0.88	1
13429-3	WAP four-disulfide core domain protein 10A	Q9H1F0	WFDC10A	0.09	-1.01	0.41	0.88	1
13430-50	Urea transporter 1	Q13336	SLC14A1	-0.051	-0.1	0.92	0.98	1
13431-74	Membrane protein FAM159A	Q6UWV7	SHISAL2A	0.091	-0.52	0.69	0.92	1
13432-9	Protrudin:Cytoplasmic domain, region 1, isoform 6	Q5T4F4	ZFYVE27	-0.46	2.82	0.21	0.88	1
13434-172	Alpha-parvin	Q9NVD7	PARVA	0.67	-1.92	0.16	0.88	1
13435-31	Interleukin-20 receptor subunit beta	Q6UXL0	IL20RB	-0.39	-0.5	0.65	0.91	1
13436-54	Myc-associated zinc finger protein	P56270	MAZ	0.27	-0.94	0.51	0.89	1
13438-115	Chordin	Q9H2X0	CHRD	0.89	-1.4	0.27	0.88	1
13439-6	IQ domain-containing protein F3	P0C7M6	IQCF3	-0.12	0.46	0.68	0.92	1
13441-30	Dixin	Q155Q3	DIXDC1	-0.13	1.34	0.39	0.88	1
13447-42	Shadow of prion protein	Q5BIV9	SPRN	-0.29	1.41	0.28	0.88	1
13449-25	Splicing factor 3B subunit 4	Q15427	SF3B4	-0.085	1.35	0.28	0.88	1
13450-49	Ubiquitin carboxyl-terminal hydrolase 8	P40818	USP8	-1.6	2.94	0.1	0.88	1
13451-2	Fibronectin type III domain-containing protein 4	Q9H6D8	FNDC4	0.11	-1.34	0.27	0.88	1
13452-113	Small integral membrane protein 13	P0DJ93	SMIM13	0.051	-1.15	0.42	0.88	1
13453-2	39S ribosomal protein L33, mitochondrial	O75394	MRPL33	0.082	-0.89	0.49	0.89	1
13455-10	Fc_MOUSE	Q99LC4		-0.08	0	1	1	1
13457-33	ETS-related transcription factor Elf-5	Q9UKW6	ELF5	-0.053	0.11	0.92	0.98	1
13459-30	Torsin-4A	Q9NXH8	TOR4A	-0.014	0.03	0.98	1	1
13460-4	Chondroadherin	O15335	CHAD	-0.37	1.3	0.32	0.88	1
13463-1	Peroxidasin homolog	Q92626	PXDN	-0.54	-0.04	0.97	0.99	1
13464-8	Nutritionally-regulated adipose and cardiac enriched protein homolog	Q8N912	NRAC	0.074	-0.43	0.74	0.93	1
13465-5	Calcipressin-1	P53805	RCAN1	0.32	-2.11	0.21	0.88	1
13468-5	Neuralized-like protein 4	Q96JN8	NEURL4	-0.036	0.02	0.99	1	1
13470-43	Parathyroid hormone/parathyroid hormone-related peptide receptor	Q03431	PTH1R	-0.035	-0.2	0.86	0.96	1
13472-35	Haloacid dehalogenase-like hydrolase domain-containing protein 2	Q9H0R4	HDHD2	-1.4	1.48	0.37	0.88	1
13473-55	Inositol-trisphosphate 3-kinase A	P23677	ITPKA	-0.024	0.99	0.4	0.88	1
13474-40	Glutathione S-transferase kappa 1	Q9Y2Q3	GSTK1	-1.9	4.26	0.024	0.88	1
13475-10	Ubiquitin-conjugating enzyme E2 D4	Q9Y2X8	UBE2D4	-0.85	2.16	0.21	0.88	1
13476-16	DNA/RNA-binding protein KIN17	O60870	KIN	0.045	-0.99	0.43	0.88	1
13477-65	Leukotriene B4 receptor 1	Q15722	LTB4R	-0.95	1.99	0.25	0.88	1
13479-8	Protein FAM171A2	A8MVW0	FAM171A2	-0.092	0.33	0.78	0.94	1
13481-24	Transcription elongation factor A protein 2	Q15560	TCEA2	-0.09	1.42	0.29	0.88	1
13482-14	CCR4-NOT transcription complex subunit 1	A5YKK6	CNOT1	-0.94	11.37	0.0071	0.88	1
13484-69	Collagen alpha-1(I) chain:N-term propeptide	P02452	COL1A1	-0.028	-0.12	0.91	0.98	1
13485-20	Transmembrane protein 87B	Q96K49	TMEM87B	-0.3	3.37	0.074	0.88	1
13486-9	Polycystin-2:Cytoplasmic domain 1	Q13563	PKD2	-0.091	1.83	0.3	0.88	1
13487-24	Protein unc-93 homolog B1	Q9H1C4	UNC93B1	0.087	-2.48	0.13	0.88	1
13488-3	Arfaptin-1	P53367	ARFIP1	-1.4	3.92	0.037	0.88	1
13490-1	MAGUK p55 subfamily member 6	Q9NZW5	PALS2	-0.059	0.08	0.94	0.99	1
13491-40	Retinal rod rhodopsin-sensitive cGMP 3',5'-cyclic phosphodiesterase subunit delta	O43924	PDE6D	-0.47	1.94	0.25	0.88	1
13492-44	Stress-70 protein, mitochondrial	P38646	HSPA9	-1	1.25	0.34	0.88	1
13493-5	Glutamate receptor ionotropic, delta-1	Q9ULK0	GRID1	0.00025	-0.37	0.75	0.94	1
13494-6	Ceramide synthase 5	Q8N5B7	CERS5	-0.02	0.25	0.82	0.95	1
13495-48	Hydroxycarboxylic acid receptor 2	Q8TDS4	HCAR2	-0.68	1.02	0.38	0.88	1
13496-19	Hydroxymethylglutaryl-CoA synthase, cytoplasmic	Q01581	HMGCS1	0.57	-0.77	0.54	0.89	1
13497-34	Eukaryotic translation initiation factor 3 subunit J	O75822	EIF3J	-0.53	3.26	0.057	0.88	1
13498-1	Inositol oxygenase	Q9UGB7	MIOX	0.11	-1.31	0.31	0.88	1
13499-30	Coagulation Factor VIII	P00451	F8	-0.37	1.64	0.21	0.88	1
13500-9	Fc_MOUSE	Q99LC4		0.0074	-0.9	0.44	0.88	1
13501-10	Solute carrier family 35 member G2	Q8TBE7	SLC35G2	-0.62	2.38	0.098	0.88	1
13502-2	Sodium-independent sulfate anion transporter	Q86WA9	SLC26A11	0.036	-0.09	0.94	0.99	1
13503-19	PRA1 family protein 3	O75915	ARL6IP5	-2.3	2.95	0.062	0.88	1
13504-147	Heterogeneous nuclear ribonucleoprotein R	O43390	HNRNPR	-0.65	2.63	0.1	0.88	1
13506-10	tRNA-dihydrouridine(20) synthase [NAD(P)+]-like	Q9NX74	DUS2	0.43	-1.61	0.31	0.88	1
13507-51	Tumor necrosis factor receptor type 1-associated DEATH domain protein	Q15628	TRADD	0.38	-1.26	0.37	0.88	1
13509-5	Secretory carrier-associated membrane protein 5	Q8TAC9	SCAMP5	0.04	-0.23	0.84	0.96	1
13510-7	Sarcoplasmic/endoplasmic reticulum calcium ATPase 3	Q93084	ATP2A3	0.25	-2.78	0.075	0.88	1
13511-29	DNA-binding protein SATB1	Q01826	SATB1	-0.053	0.73	0.52	0.89	1
13512-28	Heterogeneous nuclear ribonucleoprotein R	O43390	HNRNPR	-0.075	0.56	0.67	0.91	1
13513-174	E3 SUMO-protein ligase PIAS3	Q9Y6X2	PIAS3	-0.036	-0.54	0.63	0.9	1
13514-121	Ras-related protein Rab-35	Q15286	RAB35	-0.057	-0.09	0.94	0.98	1
13515-8	Regulation of nuclear pre-mRNA domain-containing protein 1A	Q96P16	RPRD1A	0.072	-0.67	0.55	0.89	1
13516-46	ER membrane protein complex subunit 4	Q5J8M3	EMC4	0.44	-1.27	0.3	0.88	1
13517-3	Patched domain-containing protein 3	Q3KNS1	PTCHD3	0.13	-1.32	0.28	0.88	1
13518-5	Arf-GAP with SH3 domain, ANK repeat and PH domain-containing protein 2	O43150	ASAP2	-0.026	-0.98	0.43	0.88	1
13519-112	Rho guanine nucleotide exchange factor 25	Q86VW2	ARHGEF25	0.07	-1.39	0.27	0.88	1
13522-20	Visinin-like protein 1	P62760	VSNL1	-0.084	0.52	0.69	0.92	1
13524-25	Heparan-sulfate 6-O-sulfotransferase 2	Q96MM7	HS6ST2	0.17	-0.8	0.51	0.89	1
13525-17	Potassium voltage-gated channel subfamily G member 4	Q8TDN1	KCNG4	-0.0017	-0.57	0.63	0.9	1
13526-5	Lupus La protein:RNA recognition motif	P05455	SSB	0.081	-1.36	0.28	0.88	1
13529-39	Nucleosome assembly protein 1-like 2	Q9ULW6	NAP1L2	-0.42	2.83	0.19	0.88	1
13530-5	Urotensin-2 receptor	Q9UKP6	UTS2R	0.034	0.08	0.95	0.99	1
13532-25	Nuclear envelope phosphatase-regulatory subunit 1	Q8N9A8	CNEP1R1	0.038	-0.07	0.95	0.99	1
13534-20	Myomesin-2	P54296	MYOM2	0.91	-1.8	0.2	0.88	1
13535-2	Collagen type IV alpha-3-binding protein:PH domain	Q9Y5P4	CERT1	-1.6	1.69	0.33	0.88	1
13536-56	DNA polymerase iota	Q9UNA4	POLI	-0.71	0.4	0.73	0.93	1
13539-131	Small conductance calcium-activated potassium channel protein 1	Q92952	KCNN1	0.051	-1.2	0.32	0.88	1
13540-1	G-protein coupled receptor 26	Q8NDV2	GPR26	-0.005	-0.12	0.91	0.98	1
13541-1	Myc target protein 1	Q8N699	MYCT1	-0.16	0.96	0.41	0.88	1
13543-7	Prostaglandin reductase 1	Q14914	PTGR1	-0.83	0.81	0.48	0.89	1
13544-9	Rho GTPase-activating protein 45	Q92619	ARHGAP45	-1.4	2.41	0.11	0.88	1
13545-97	Probable RNA-binding protein EIF1AD	Q8N9N8	EIF1AD	-1.3	1.47	0.38	0.88	1
13547-5	5-hydroxytryptamine receptor 7	P34969	HTR7	0.072	-0.95	0.41	0.88	1
13548-53	Phosphatidate phosphatase PPAPDC1A	Q5VZY2	PLPP4	0.2	-1.05	0.46	0.89	1
13549-15	Disintegrin and metalloproteinase domain-containing protein 29	Q9UKF5	ADAM29	0.054	-1.1	0.38	0.88	1
13552-7	Switch-associated protein 70	Q9UH65	SWAP70	0.014	0.42	0.7	0.92	1
13553-4	DCN1-like protein 3	Q8IWE4	DCUN1D3	-0.22	1.54	0.22	0.88	1
13554-78	Replication initiator 1	Q9BWE0	REPIN1	0.1	-2.03	0.16	0.88	1
13556-28	5-hydroxytryptamine receptor 2A	P28223	HTR2A	-0.18	2.34	0.17	0.88	1
13557-3	Nectin-3	Q9NQS3	NECTIN3	0.063	-0.13	0.91	0.98	1
13561-5	5-hydroxytryptamine receptor 6	P50406	HTR6	-0.083	0.16	0.89	0.97	1
13563-259	Acyl-CoA-binding domain-containing protein 7	Q8N6N7	ACBD7	0.12	-1.02	0.41	0.88	1
13565-2	Retinoblastoma-like protein 2	Q08999	RBL2	-0.47	0.27	0.81	0.95	1
13566-2	RNA polymerase II subunit A C-terminal domain phosphatase SSU72	Q9NP77	SSU72	-0.17	1.32	0.4	0.88	1
13567-1	Dihydropyrimidinase-related protein 2	Q16555	DPYSL2	-1.2	0.88	0.45	0.88	1
13568-30	26S proteasome non-ATPase regulatory subunit 4	P55036	PSMD4	-0.34	1.72	0.32	0.88	1
13570-43	Vigilin	Q00341	HDLBP	-0.15	1.82	0.17	0.88	1
13572-43	26S proteasome non-ATPase regulatory subunit 11	O00231	PSMD11	-0.47	1.94	0.25	0.88	1
13573-5	Actin-related protein 2/3 complex subunit 3	O15145	ARPC3	-0.36	1.02	0.47	0.89	1
13574-50	Rho-related GTP-binding protein Rho6	Q92730	RND1	0.11	-2.86	0.077	0.88	1
13575-40	Segment polarity protein dishevelled homolog DVL-2	O14641	DVL2	-0.88	2.99	0.093	0.88	1
13576-15	Glutathione S-transferase P	P09211	GSTP1	0.015	-0.11	0.93	0.98	1
13577-25	Splicing factor U2AF 65 kDa subunit	P26368	U2AF2	-0.051	-0.25	0.82	0.95	1
13578-98	Actin-binding LIM protein 3	O94929	ABLIM3	-0.053	-0.01	0.99	1	1
13580-2	UDP-N-acetylhexosamine pyrophosphorylase	Q16222	UAP1	-0.009	-0.44	0.7	0.92	1
13583-19	Apoptotic protease-activating factor 1	O14727	APAF1	0.091	-0.26	0.81	0.95	1
13587-10	Rac GTPase-activating protein 1	Q9H0H5	RACGAP1	0.32	-2.32	0.26	0.88	1
13588-11	Annexin A9	O76027	ANXA9	-0.22	0.4	0.75	0.94	1
13589-10	Amyloid beta A4 precursor protein-binding family B member 3:Phosphotyrosine Interaction Domain 2, Isoform IV	O95704	APBB3	-0.085	0.33	0.77	0.94	1
13590-1	Oligoribonuclease, mitochondrial	Q9Y3B8	REXO2	-0.22	1.13	0.37	0.88	1
13591-31	DNA primase small subunit	P49642	PRIM1	0.14	-1.12	0.4	0.88	1
13594-158	ADP-ribosylation factor-binding protein GGA1	Q9UJY5	GGA1	-1.3	2.62	0.095	0.88	1
13595-20	Thiamine-triphosphatase	Q9BU02	THTPA	0.053	-0.77	0.5	0.89	1
13596-3	Ras-related protein Rab-27B	O00194	RAB27B	0.11	-0.62	0.6	0.9	1
13597-20	Ras-related protein Rab-31	Q13636	RAB31	-2.3	2.6	0.14	0.88	1
13599-15	Rab9 effector protein with kelch motifs	Q7Z6M1	RABEPK	-0.079	0.48	0.68	0.92	1
13602-6	NHP2-like protein 1	P55769	SNU13	-0.1	0.6	0.64	0.91	1
13603-7	Rieske domain-containing protein	Q8TAC1	RFESD	0.64	-2.08	0.16	0.88	1
13604-27	E3 ubiquitin-protein ligase NEURL1	O76050	NEURL1	0.25	-3.57	0.046	0.88	1
13605-16	Annexin A10	Q9UJ72	ANXA10	0.19	-1.2	0.32	0.88	1
13609-11	General transcription factor II-I	P78347	GTF2I	-0.12	2.25	0.24	0.88	1
13610-9	Melanoma-associated antigen 10	P43363	MAGEA10	-0.012	0.34	0.76	0.94	1
13612-7	Cytohesin-interacting protein	O60759	CYTIP	-0.055	2.28	0.13	0.88	1
13613-23	Adenylate kinase isoenzyme 5	Q9Y6K8	AK5	-1.2	1.08	0.48	0.89	1
13614-6	CREB-binding protein	Q92793	CREBBP	0.34	-1.43	0.38	0.88	1
13615-60	Cytoplasmic protein NCK2	O43639	NCK2	-1.6	2.4	0.12	0.88	1
13618-15	Mitotic spindle assembly checkpoint protein MAD1	Q9Y6D9	MAD1L1	0.14	-4.23	0.024	0.88	1
13620-10	ATPase ASNA1	O43681	GET3	-0.072	-0.3	0.79	0.95	1
13621-31	AP-2 complex subunit alpha-2	O94973	AP2A2	-1.1	4.07	0.037	0.88	1
13622-16	Serine/threonine-protein phosphatase 2A 56 kDa regulatory subunit alpha isoform	Q15172	PPP2R5A	-1	2.42	0.095	0.88	1
13623-4	Histone-lysine N-methyltransferase 2D	O14686	KMT2D	0.027	-0.26	0.81	0.95	1
13624-17	NAD kinase	O95544	NADK	-0.62	2.48	0.093	0.88	1
13625-19	Lupus La protein:HTH La-type RNA-binding domain	P05455	SSB	-0.21	0.73	0.56	0.89	1
13628-58	Growth factor receptor-bound protein 14	Q14449	GRB14	-0.087	0.11	0.93	0.98	1
13629-25	Cysteine protease ATG4B	Q9Y4P1	ATG4B	0.25	-0.89	0.45	0.88	1
13631-1	Retinoblastoma-binding protein 5	Q15291	RBBP5	0.021	-0.15	0.91	0.98	1
13632-10	Zyxin	Q15942	ZYX	-1.6	3.06	0.18	0.88	1
13634-209	Pirin	O00625	PIR	-0.57	0.48	0.67	0.91	1
13636-20	Nucleosome assembly protein 1-like 1	P55209	NAP1L1	-1.1	3.83	0.046	0.88	1
13639-101	General vesicular transport factor p115	O60763	USO1	-0.62	1.78	0.31	0.88	1
13640-5	B-cell lymphoma 6 protein	P41182	BCL6	-0.015	-0.13	0.91	0.98	1
13642-90	Interferon-induced protein with tetratricopeptide repeats 3	O14879	IFIT3	0.069	-0.08	0.94	0.99	1
13644-30	Hepatocyte growth factor-regulated tyrosine kinase substrate	O14964	HGS	-1.3	3.32	0.068	0.88	1
13645-14	Pre-mRNA-splicing factor ATP-dependent RNA helicase PRP16	Q92620	DHX38	0.013	0.1	0.93	0.98	1
13650-11	Kv channel-interacting protein 1	Q9NZI2	KCNIP1	0.11	-2.75	0.075	0.88	1
13651-54	E3 ubiquitin-protein ligase ZFP91	Q96JP5	ZFP91	-4.7	1.02	0.49	0.89	1
13652-2	TOM1-like protein 1	O75674	TOM1L1	0.34	-1.9	0.2	0.88	1
13653-335	O-acetyl-ADP-ribose deacetylase MACROD1	Q9BQ69	MACROD1	0.23	-5.37	0.025	0.88	1
13654-1	Rho-associated protein kinase 2	O75116	ROCK2	-1.8	2.66	0.1	0.88	1
13655-34	Nucleolin	P19338	NCL	0.16	-1.66	0.24	0.88	1
13657-2	Bifunctional polynucleotide phosphatase/kinase	Q96T60	PNKP	-0.97	2.47	0.13	0.88	1
13658-31	Platelet-derived growth factor C	Q9NRA1	PDGFC	0.34	-1.28	0.31	0.88	1
13659-36	Manganese-transporting ATPase 13A1	Q9HD20	ATP13A1	-0.004	-0.68	0.54	0.89	1
13660-76	Angiopoietin-2	O15123	ANGPT2	0.78	-0.93	0.5	0.89	1
13661-193	Cystatin-D	P28325	CST5	-0.49	1.81	0.17	0.88	1
13663-2	Interleukin-4	P05112	IL4	-0.14	0.8	0.51	0.89	1
13665-35	Serine/threonine-protein phosphatase 2A regulatory subunit B'' subunit alpha	Q06190	PPP2R3A	-0.1	0.74	0.59	0.9	1
13666-222	Carbonic anhydrase-related protein 10	Q9NS85	CA10	0.26	-0.73	0.52	0.89	1
13668-44	Tyrosine-protein kinase receptor TYRO3	Q06418	TYRO3	0.006	-0.98	0.43	0.88	1
13669-6	Fibroblast growth factor receptor 3:Extracellular domain	P22607	FGFR3	0.66	-2.48	0.2	0.88	1
13670-81	Group IIE secretory phospholipase A2	Q9NZK7	PLA2G2E	0.29	-1.2	0.35	0.88	1
13671-40	Neutrophil elastase	P08246	ELANE	0.43	-3.03	0.063	0.88	1
13672-3	Heat shock 70 kDa protein 6	P17066	HSPA6	-0.061	-0.69	0.56	0.89	1
13673-21	T-complex protein 1 subunit eta	Q99832	CCT7	-0.24	0.29	0.81	0.95	1
13676-46	Inhibin beta B chain	P09529	INHBB	0.54	-1.99	0.15	0.88	1
13678-169	Complement factor D	P00746	CFD	0.57	-0.52	0.67	0.91	1
13680-3	NGFI-A-binding protein 2	Q15742	NAB2	0.072	-0.2	0.87	0.97	1
13681-173	Casein kinase II subunit alpha'	P19784	CSNK2A2	0.16	-4.31	0.025	0.88	1
13682-47	Macrophage colony-stimulating factor 1 receptor	P07333	CSF1R	-0.11	0.02	0.98	1	1
13683-18	Chloride channel protein ClC-Kb	P51801	CLCNKB	-0.13	-0.75	0.51	0.89	1
13686-2	Interleukin-5 receptor subunit alpha	Q01344	IL5RA	0.4	-1.14	0.45	0.88	1
13687-5	C-C motif chemokine 1	P22362	CCL1	-0.21	0.87	0.52	0.89	1
13688-2	Calcyphosin-like protein	Q8WWF8	CAPSL	0.12	-0.95	0.43	0.88	1
13689-2	Ornithine decarboxylase	P11926	ODC1	0.46	-2.14	0.17	0.88	1
13690-26	Biglycan	P21810	BGN	0.34	-1.35	0.32	0.88	1
13691-10	Sodium-coupled monocarboxylate transporter 1	Q8N695	SLC5A8	0.66	-6.36	0.0083	0.88	1
13692-154	WNT1-inducible-signaling pathway protein 1	O95388	CCN4	0.27	-1.45	0.25	0.88	1
13693-5	Cerebral dopamine neurotrophic factor	Q49AH0	CDNF	-0.055	0.54	0.67	0.91	1
13694-24	Cytokine receptor-like factor 2	Q9HC73	CRLF2	0.088	-0.37	0.75	0.94	1
13697-51	Glycerol-3-phosphate dehydrogenase [NAD(+)], cytoplasmic	P21695	GPD1	0.24	-0.44	0.7	0.92	1
13698-28	Dyslexia-associated protein KIAA0319-like protein	Q8IZA0	KIAA0319L	0.0076	-0.64	0.59	0.9	1
13699-6	Prostate-specific antigen	P07288	KLK3	-0.61	0.35	0.78	0.94	1
13700-10	Annexin A2	P07355	ANXA2	-0.16	0.14	0.9	0.97	1
13701-2	C-X-C motif chemokine 13	O43927	CXCL13	-0.2	-0.53	0.64	0.91	1
13704-5	Hydroxymethylglutaryl-CoA synthase, mitochondrial	P54868	HMGCS2	0.15	-1.04	0.38	0.88	1
13706-12	Interleukin-12 receptor subunit beta-1	P42701	IL12RB1	0.13	-1.06	0.46	0.89	1
13707-27	SPARC-like protein 1	Q14515	SPARCL1	0.14	-0.83	0.49	0.89	1
13708-56	Kallikrein-8	O60259	KLK8	0.48	-0.77	0.5	0.89	1
13710-6	Plasma protease C1 inhibitor	P05155	SERPING1	0.21	-1.55	0.23	0.88	1
13711-10	Clathrin heavy chain 1	Q00610	CLTC	0.17	-5.93	0.047	0.88	1
13712-104	Granzyme A	P12544	GZMA	0.49	-1.93	0.17	0.88	1
13713-164	Vesicle-trafficking protein SEC22a	Q96IW7	SEC22A	-0.48	1.61	0.34	0.88	1
13717-15	Ficolin-2	Q15485	FCN2	-0.089	0.31	0.79	0.95	1
13719-19	Serine/threonine-protein kinase PAK 4	O96013	PAK4	-1.4	2.96	0.079	0.88	1
13720-95	Myeloblastin	P24158	PRTN3	0.17	-0.34	0.76	0.94	1
13722-105	Complement component C9	P02748	C9	-0.057	-0.5	0.66	0.91	1
13723-6	Interleukin-10	P22301	IL10	0.55	-1.6	0.23	0.88	1
13724-27	Fibroblast growth factor 19	O95750	FGF19	1	-1.86	0.2	0.88	1
13725-3	Fibroblast growth factor 16	O43320	FGF16	0.044	-0.23	0.84	0.96	1
13726-4	T-lymphocyte activation antigen CD80	P33681	CD80	0.13	-0.52	0.69	0.92	1
13727-44	Speckle-type POZ protein	O43791	SPOP	0.17	-2.57	0.12	0.88	1
13728-19	Endoplasmic reticulum resident protein 29	P30040	ERP29	-2.6	2.8	0.12	0.88	1
13729-26	Sideroflexin-5	Q8TD22	SFXN5	0.13	-1.2	0.37	0.88	1
13730-18	Dipeptidyl peptidase 1	P53634	CTSC	0.16	0.29	0.8	0.95	1
13731-14	Complement component C7	P10643	C7	-0.044	0.97	0.41	0.88	1
13732-79	Cardiotrophin-1	Q16619	CTF1	0.21	-0.6	0.65	0.91	1
13733-5	Interleukin-12 subunit beta	P29460	IL12B	0.14	-0.58	0.66	0.91	1
13734-22	Interferon lambda-1	Q8IU54	IFNL1	0.056	-0.69	0.61	0.9	1
13735-1	Rap1 GTPase-activating protein 1	P47736	RAP1GAP	-0.077	0.5	0.7	0.92	1
13738-8	Inhibin beta A chain	P08476	INHBA	-0.5	0.32	0.79	0.95	1
13739-3	Leucine-rich repeat transmembrane protein FLRT1	Q9NZU1	FLRT1	-0.069	-0.05	0.97	0.99	1
13740-51	Secreted frizzled-related protein 3	Q92765	FRZB	-0.4	0.06	0.96	0.99	1
13741-36	Insulin-like growth factor-binding protein 1	P08833	IGFBP1	2.1	-1.1	0.38	0.88	1
13742-66	Interleukin-22	Q9GZX6	IL22	0.33	-1.28	0.29	0.88	1
13743-56	Cullin-4B	Q13620	CUL4B	-0.38	1.21	0.42	0.88	1
13744-37	Interleukin-3 receptor subunit alpha	P26951	IL3RA	0.52	-1.52	0.37	0.88	1
13745-10	Polycystin-2:Cytoplasmic domain 4	Q13563	PKD2	-0.0051	0	1	1	1
13747-9	Carbonic anhydrase 6	P23280	CA6	0.9	-5.33	0.027	0.88	1
13748-4	C-C motif chemokine 8	P80075	CCL8	0.47	-6.23	0.01	0.88	1
13924-13	Myocardial zonula adherens protein	P0CAP1	MYZAP	0.34	-2.68	0.096	0.88	1
13926-1	RecQ-mediated genome instability protein 1	Q9H9A7	RMI1	-0.2	1.24	0.3	0.88	1
13929-27	Peroxisomal carnitine O-octanoyltransferase	Q9UKG9	CROT	-0.9	1.85	0.23	0.88	1
13930-3	DNA dC->dU-editing enzyme APOBEC-3G	Q9HC16	APOBEC3G	-1.5	2.73	0.078	0.88	1
13931-22	26S proteasome non-ATPase regulatory subunit 9	O00233	PSMD9	1	-1.09	0.38	0.88	1
13932-45	Rho guanine nucleotide exchange factor 7	Q14155	ARHGEF7	0.12	-1.28	0.34	0.88	1
13933-276	NGFI-A-binding protein 1	Q13506	NAB1	-0.38	2.04	0.14	0.88	1
13934-3	Guanine nucleotide exchange factor DBS	O15068	MCF2L	-0.29	0.71	0.6	0.9	1
13936-24	Phosphoglycerate kinase 2	P07205	PGK2	0.11	-1.25	0.3	0.88	1
13937-75	Cullin-associated NEDD8-dissociated protein 1	Q86VP6	CAND1	-0.62	1.16	0.42	0.88	1
13939-14	UTP--glucose-1-phosphate uridylyltransferase	Q16851	UGP2	-0.15	-0.66	0.57	0.9	1
13940-19	Gamma-interferon-inducible protein 16:Isoform 2, Hematopoietic expression, interferon-inducible nature, and nuclear localization 1	Q16666	IFI16	-0.12	-0.28	0.8	0.95	1
13941-82	Phenylalanine--tRNA ligase, mitochondrial	O95363	FARS2	-0.38	0.67	0.62	0.9	1
13942-140	SPRY domain-containing SOCS box protein 1	Q96BD6	SPSB1	-0.17	1.51	0.27	0.88	1
13943-38	Protein dpy-30 homolog	Q9C005	DPY30	-0.71	1.87	0.16	0.88	1
13944-3	Sulfotransferase 1A3	P0DMM9	SULT1A3	-1.7	2.6	0.08	0.88	1
13946-8	Probable ATP-dependent RNA helicase DDX23	Q9BUQ8	DDX23	0.056	-2.03	0.18	0.88	1
13947-371	Peroxisomal NADH pyrophosphatase NUDT12	Q9BQG2	NUDT12	-0.38	8.66	0.024	0.88	1
13948-50	Gamma-aminobutyric acid type B receptor subunit 2:Extracellular domain	O75899	GABBR2	-0.41	0.6	0.64	0.9	1
13950-9	Collagen type IV alpha-3-binding protein:StAR-related lipid-transfer domain, isoform 2	Q9Y5P4	CERT1	-1.3	3.18	0.05	0.88	1
13954-9	Glucosamine 6-phosphate N-acetyltransferase	Q96EK6	GNPNAT1	-1.2	2.11	0.13	0.88	1
13955-33	Death-associated protein kinase 1	P53355	DAPK1	-0.12	1.27	0.31	0.88	1
13958-5	Probable RNA-binding protein 46	Q8TBY0	RBM46	0.092	-1.03	0.38	0.88	1
13959-7	Cytosol aminopeptidase	P28838	LAP3	-0.46	4.79	0.1	0.88	1
13960-15	Arf-GAP with GTPase, ANK repeat and PH domain-containing protein 3	Q96P47	AGAP3	0.051	-0.31	0.8	0.95	1
13961-18	Kinesin-like protein KIF3A	Q9Y496	KIF3A	0.073	-0.45	0.71	0.92	1
13963-7	Toll-interacting protein	Q9H0E2	TOLLIP	-1.6	2.81	0.069	0.88	1
13966-30	Myomesin-3	Q5VTT5	MYOM3	0.46	-1.75	0.21	0.88	1
13967-14	Thioredoxin reductase 1, cytoplasmic	Q16881	TXNRD1	-1.2	1.3	0.4	0.88	1
13969-24	Importin subunit alpha-7	O60684	KPNA6	-1.5	3.25	0.18	0.88	1
13972-4	17-beta-hydroxysteroid dehydrogenase 14	Q9BPX1	HSD17B14	0.18	-1.91	0.19	0.88	1
13973-62	Tubulin--tyrosine ligase	Q8NG68	TTL	-1.8	4.39	0.13	0.88	1
13975-56	Liprin-alpha-1	Q13136	PPFIA1	-0.81	7.46	0.032	0.88	1
13976-9	Rho guanine nucleotide exchange factor 1	Q92888	ARHGEF1	-0.58	3.05	0.082	0.88	1
13977-28	BRCA1-associated RING domain protein 1	Q99728	BARD1	0.11	-1.06	0.37	0.88	1
13978-122	T-box transcription factor TBX3	O15119	TBX3	-0.049	-0.49	0.67	0.91	1
13979-3	Anion exchange transporter	Q8TE54	SLC26A7	0.036	-0.84	0.48	0.89	1
13982-33	Regulator of G-protein signaling 18	Q9NS28	RGS18	-0.63	1.48	0.37	0.88	1
13983-27	Quinone oxidoreductase	Q08257	CRYZ	-1.3	1.17	0.33	0.88	1
13984-23	ATP-dependent RNA helicase DDX25	Q9UHL0	DDX25	0.14	-1.83	0.17	0.88	1
13985-12	E3 ubiquitin-protein ligase SMURF2	Q9HAU4	SMURF2	-0.5	0.94	0.52	0.89	1
13986-6	LanC-like protein 1	O43813	LANCL1	-0.34	1.02	0.4	0.88	1
13988-67	NmrA-like family domain-containing protein 1	Q9HBL8	NMRAL1	-0.38	1.79	0.24	0.88	1
13990-1	Pyruvate carboxylase, mitochondrial	P11498	PC	0.22	-0.74	0.54	0.89	1
13991-47	Eukaryotic translation initiation factor 4 gamma 3	O43432	EIF4G3	-0.46	1.19	0.44	0.88	1
13992-12	Vesicle-fusing ATPase	P46459	NSF	-0.81	1.56	0.35	0.88	1
13993-20	Band 4.1-like protein 1	Q9H4G0	EPB41L1	0.38	-1.05	0.39	0.88	1
13994-1	rRNA 2'-O-methyltransferase fibrillarin	P22087	FBL	-0.048	-0.32	0.77	0.94	1
13996-16	Phosphopantothenoylcysteine decarboxylase	Q96CD2	PPCDC	-0.03	-0.12	0.91	0.98	1
13998-26	Adenylosuccinate synthetase isozyme 1	Q8N142	ADSS1	-0.0083	-0.78	0.52	0.89	1
14002-18	Dedicator of cytokinesis protein 9	Q9BZ29	DOCK9	0.017	-0.59	0.62	0.9	1
14005-2	Chromodomain-helicase-DNA-binding protein 7	Q9P2D1	CHD7	-0.04	0.73	0.57	0.89	1
14006-36	Glycine N-methyltransferase	Q14749	GNMT	0.2	-1.6	0.21	0.88	1
14007-22	Bifunctional 3'-phosphoadenosine 5'-phosphosulfate synthase 1	O43252	PAPSS1	-1.2	6.57	0.0072	0.88	1
14008-22	mRNA-decapping enzyme 1A	Q9NPI6	DCP1A	0.37	-1.67	0.19	0.88	1
14009-65	Tumor necrosis factor alpha-induced protein 3	P21580	TNFAIP3	-0.93	4.29	0.12	0.88	1
14011-17	Protein S100-A11	P31949	S100A11	-0.096	0.26	0.81	0.95	1
14012-17	Probable ATP-dependent RNA helicase DHX58	Q96C10	DHX58	-0.038	0.12	0.92	0.98	1
14013-11	TRAF family member-associated NF-kappa-B activator	Q92844	TANK	-0.36	2.5	0.23	0.88	1
14019-73	Envoplakin	Q92817	EVPL	0.05	-2.25	0.11	0.88	1
14021-81	Mediator of RNA polymerase II transcription subunit 4	Q9NPJ6	MED4	0.14	-1.24	0.33	0.88	1
14022-17	Interleukin-17B	Q9UHF5	IL17B	0.25	-1.74	0.19	0.88	1
14023-84	Bone sialoprotein 2	P21815	IBSP	0.18	-0.49	0.67	0.91	1
14024-196	Ectodysplasin-A, secreted form	Q92838	EDA	0.14	-1.29	0.3	0.88	1
14025-18	Tumor necrosis factor receptor superfamily member 9	Q07011	TNFRSF9	-0.39	0.8	0.57	0.89	1
14026-24	Interleukin-17F	Q96PD4	IL17F	0.089	-1.22	0.31	0.88	1
14028-22	Phosphatidylinositol 4-phosphate 3-kinase C2 domain-containing subunit alpha	O00443	PIK3C2A	0.27	-2.5	0.098	0.88	1
14029-42	COP9 signalosome complex subunit 2	P61201	COPS2	-0.41	1.66	0.27	0.88	1
14030-21	Tumor necrosis factor ligand superfamily member 4	P23510	TNFSF4	0.23	-1.39	0.34	0.88	1
14031-18	Fibroblast growth factor 7	P21781	FGF7	0.048	-0.16	0.89	0.97	1
14032-2	Vascular endothelial growth factor A, isoform 121	P15692	VEGFA	-0.42	0.37	0.74	0.93	1
14034-22	Tumor-associated calcium signal transducer 2	P09758	TACSTD2	0.067	-1.09	0.45	0.88	1
14035-13	T-lymphoma invasion and metastasis-inducing protein 1	Q13009	TIAM1	0.095	-1.1	0.35	0.88	1
14036-116	Multiple PDZ domain protein	O75970	MPDZ	0.003	-0.49	0.67	0.91	1
14037-18	Ran-binding protein 3	Q9H6Z4	RANBP3	-0.34	0.85	0.48	0.89	1
14038-130	Cystatin-F	O76096	CST7	0.46	-0.56	0.62	0.9	1
14039-33	Kallikrein-5	Q9Y337	KLK5	0.038	0.32	0.77	0.94	1
14041-13	Granzyme B	P10144	GZMB	0.041	-0.5	0.65	0.91	1
14042-11	Secreted frizzled-related protein 1	Q8N474	SFRP1	-0.053	-0.73	0.52	0.89	1
14043-12	Early endosome antigen 1	Q15075	EEA1	0.082	-0.03	0.98	1	1
14045-12	Nuclear receptor coactivator 2	Q15596	NCOA2	0.051	-2.2	0.12	0.88	1
14047-78	Brain-derived neurotrophic factor	P23560	BDNF	-0.73	0.79	0.55	0.89	1
14048-7	Interleukin-1 Receptor accessory protein	Q9NPH3	IL1RAP	0.095	-0.73	0.56	0.89	1
14049-17	Interleukin-7	P13232	IL7	0.091	-1.28	0.3	0.88	1
14050-61	Ephrin-A4	P52798	EFNA4	0.18	-1.22	0.31	0.88	1
14051-54	Forkhead box protein C2	Q99958	FOXC2	-0.017	-0.09	0.94	0.99	1
14052-26	Protein unc-13 homolog A	Q9UPW8	UNC13A	0.011	0.32	0.78	0.94	1
14054-17	Interleukin-15 receptor subunit alpha	Q13261	IL15RA	1	-1.47	0.3	0.88	1
14056-4	Glycoprotein hormones alpha chain	P01215	CGA	0.021	-0.49	0.69	0.92	1
14057-68	Tumor necrosis factor ligand superfamily member 15	O95150	TNFSF15	0.6	-5.23	0.034	0.88	1
14060-67	Neutrophil cytosol factor 4	Q15080	NCF4	0.45	-0.62	0.63	0.9	1
14061-48	Tumor necrosis factor ligand superfamily member 11	O14788	TNFSF11	-0.1	0.58	0.64	0.9	1
14063-17	Oncostatin-M	P13725	OSM	-0.14	0.28	0.8	0.95	1
14064-21	Peptidoglycan recognition protein 1	O75594	PGLYRP1	0.052	-2.17	0.16	0.88	1
14065-11	T-cell surface glycoprotein CD5:Cytoplasmic domain	P06127	CD5	0.13	-1.52	0.24	0.88	1
14066-49	Membrane-associated guanylate kinase, WW and PDZ domain-containing protein 2	Q86UL8	MAGI2	-0.047	0.52	0.67	0.91	1
14067-6	Plakophilin-2	Q99959	PKP2	-0.071	0.43	0.73	0.93	1
14068-29	C-C motif chemokine 25	O15444	CCL25	0.037	0.02	0.99	1	1
14069-61	Carbonic anhydrase 4	P22748	CA4	0.27	-16.28	0.0027	0.88	1
14070-56	Intersectin-1	Q15811	ITSN1	-0.043	0.05	0.96	0.99	1
14072-9	Translationally-controlled tumor protein	P13693	TPT1	-0.082	1.96	0.17	0.88	1
14073-31	Hemopexin	P02790	HPX	0.22	-1.57	0.35	0.88	1
14074-2	SHC-transforming protein 2	P98077	SHC2	0.024	-0.84	0.49	0.89	1
14076-74	Cystatin-S	P01036	CST4	-0.52	0.35	0.79	0.94	1
14077-6	Ficolin-3	O75636	FCN3	0.17	-0.69	0.61	0.9	1
14078-69	Lymphotactin	P47992	XCL1	0.092	-0.39	0.74	0.93	1
14079-14	Interleukin-18 receptor 1	Q13478	IL18R1	-0.098	-0.19	0.87	0.97	1
14081-5	NKG2D ligand 1	Q9BZM6	ULBP1	-0.34	5.15	0.016	0.88	1
14082-56	Talin-2	Q9Y4G6	TLN2	-0.49	3.36	0.088	0.88	1
14083-25	Selenide, water dikinase 1	P49903	SEPHS1	-0.99	1.7	0.28	0.88	1
14084-191	Fc_MOUSE	Q99LC4		-0.29	1.77	0.19	0.88	1
14085-28	Interleukin-13	P35225	IL13	0.018	-0.35	0.78	0.94	1
14086-11	Acid sphingomyelinase-like phosphodiesterase 3a	Q92484	SMPDL3A	-0.32	0.69	0.6	0.9	1
14088-38	Insulin-like growth factor-binding protein 6	P24592	IGFBP6	0.32	-1	0.49	0.89	1
14090-23	Differentially expressed in FDCP 6 homolog	Q9H4E7	DEF6	-0.74	1.8	0.25	0.88	1
14091-42	Carbonyl reductase [NADPH] 3	O75828	CBR3	-0.29	0.89	0.45	0.88	1
14093-10	Fms-related tyrosine kinase 3 ligand	P49771	FLT3LG	-0.017	-0.14	0.9	0.97	1
14094-29	Heparin-binding EGF-like growth factor	Q99075	HBEGF	0.19	-0.37	0.77	0.94	1
14095-1	NKG2-D type II integral membrane protein	P26718	KLRK1	-0.29	2.66	0.1	0.88	1
14097-86	Carbohydrate sulfotransferase 15	Q7LFX5	CHST15	0.038	-0.6	0.63	0.9	1
14098-28	Cysteine--tRNA ligase, cytoplasmic	P49589	CARS1	-0.74	1.88	0.19	0.88	1
14099-20	Proteasome subunit alpha type-4	P25789	PSMA4	-0.48	2.27	0.25	0.88	1
14100-63	Complement C1q subcomponent subunit C	P02747	C1QC	-0.96	0.53	0.69	0.92	1
14101-2	Ciliary neurotrophic factor receptor subunit alpha	P26992	CNTFR	0.19	-3.99	0.089	0.88	1
14102-6	Granulysin	P22749	GNLY	-0.58	0.98	0.49	0.89	1
14103-12	Tryptase gamma	Q9NRR2	TPSG1	-0.027	-0.51	0.66	0.91	1
14104-1	TLR4 interactor with leucine rich repeats:Cytoplasmic domain	Q7L0X0	TRIL	0.013	-1.12	0.38	0.88	1
14105-5	Kallistatin	P29622	SERPINA4	0.25	-1.98	0.23	0.88	1
14106-46	Rap1 GTPase-GDP dissociation stimulator 1	P52306	RAP1GDS1	-0.47	2.07	0.21	0.88	1
14107-1	5-formyltetrahydrofolate cyclo-ligase	P49914	MTHFS	-1.2	2.46	0.091	0.88	1
14108-15	Transforming growth factor beta-1	P01137	TGFB1	-0.02	0.07	0.95	0.99	1
14109-15	C-C motif chemokine 15	Q16663	CCL15	0.073	-0.59	0.64	0.9	1
14110-200	SPARC	P09486	SPARC	0.49	-1.23	0.33	0.88	1
14111-15	Thrombospondin-2	P35442	THBS2	-0.22	0.74	0.54	0.89	1
14112-40	Tumor necrosis factor receptor superfamily member 19L	Q969Z4	RELT	0.15	-1.45	0.26	0.88	1
14114-18	PILR alpha-associated neural protein	Q8IYJ0	PIANP	0.34	-0.91	0.5	0.89	1
14115-34	Adrenomedullin	P35318	ADM	-0.16	0.92	0.48	0.89	1
14116-129	Protein S100-A4	P26447	S100A4	0.094	-0.82	0.5	0.89	1
14120-2	E3 ubiquitin-protein ligase RNF43	Q68DV7	RNF43	0.19	-9.5	0.0025	0.88	1
14121-24	Tumor necrosis factor receptor superfamily member 10D	Q9UBN6	TNFRSF10D	0.33	-1.32	0.37	0.88	1
14122-132	E3 ubiquitin-protein ligase ZNRF3	Q9ULT6	ZNRF3	0.11	-1.67	0.23	0.88	1
14123-34	V-type immunoglobulin domain-containing suppressor of T-cell activation:Extracellular domain	Q9H7M9	VSIR	-0.07	0.8	0.48	0.89	1
14124-6	Ephrin-A2	O43921	EFNA2	0.28	-0.69	0.61	0.9	1
14125-5	Apolipoprotein M	O95445	APOM	0.14	-0.4	0.72	0.93	1
14127-240	Interferon beta	P01574	IFNB1	-0.34	1.26	0.4	0.88	1
14128-121	Interferon alpha-10	P01566	IFNA10	0.17	-2.2	0.13	0.88	1
14129-1	Interferon alpha-7	P01567	IFNA7	0.033	-1.16	0.34	0.88	1
14131-37	Ephrin-B2:Extracellular domain	P52799	EFNB2	0.094	-0.66	0.6	0.9	1
14132-21	HERV-H LTR-associating protein 2	Q9UM44	HHLA2	-0.14	1.98	0.14	0.88	1
14133-93	Interleukin-1 receptor type 2	P27930	IL1R2	0.15	-1.43	0.25	0.88	1
14134-49	Amphoterin-induced protein 2	Q86SJ2	AMIGO2	0.67	-1.64	0.31	0.88	1
14135-3	Relaxin receptor 1	Q9HBX9	RXFP1	0.0029	-0.01	0.99	1	1
14136-234	Complement component C1q receptor	Q9NPY3	CD93	-0.018	-0.52	0.65	0.91	1
14139-16	Neuregulin-4	Q8WWG1	NRG4	0.13	-3.06	0.066	0.88	1
14143-8	Histone H2B type 2-E	Q16778	H2BC21	-0.35	-0.13	0.91	0.98	1
14144-3	Histone H2A type 3	Q7L7L0	H2AW	-0.31	-0.24	0.83	0.95	1
14146-92	Histone H3.1	P68431	H3C1	-0.22	1.57	0.32	0.88	1
14148-2	Ubiquitin-like protein ISG15	P05161	ISG15	-0.042	0.37	0.74	0.93	1
14149-9	Interleukin-36 beta	Q9NZH7	IL36B	-0.0062	-0.39	0.73	0.93	1
14150-7	Interleukin-36 alpha	Q9UHA7	IL36A	-0.77	-0.26	0.83	0.95	1
14151-4	Ubiquitin-like protein ISG15	P05161	ISG15	-0.66	3.96	0.069	0.88	1
14153-8	Ephrin-A3	P52797	EFNA3	0.039	-0.37	0.76	0.94	1
14156-33	14-3-3 protein beta/alpha	P31946	YWHAB	-1.9	2.14	0.24	0.88	1
14157-21	14-3-3 protein epsilon	P62258	YWHAE	0.36	-0.94	0.42	0.88	1
14158-17	Annexin A5	P08758	ANXA5	-0.43	0.84	0.55	0.89	1
14175-78	SCP2 sterol-binding domain-containing protein 1	Q9UJQ7	SCP2D1	0.14	-0.46	0.69	0.92	1
14178-18	Cyclin-dependent kinase inhibitor 3	Q16667	CDKN3	0.86	-1.03	0.39	0.88	1
14186-13	E3 ubiquitin-protein ligase rififylin	Q8WZ73	RFFL	-3.1	0.9	0.53	0.89	1
14192-31	Phosducin-like protein 2	Q8N4E4	PDCL2	0.098	-0.63	0.63	0.9	1
14197-2	PR domain zinc finger protein 1	O75626	PRDM1	0.3	-1.77	0.28	0.88	1
14203-3	Annexin A7	P20073	ANXA7	-0.9	2.45	0.22	0.88	1
14204-55	Forkhead box protein J2	Q9P0K8	FOXJ2	-0.25	3.07	0.18	0.88	1
14205-6	Protein HEXIM2	Q96MH2	HEXIM2	-0.51	1.91	0.29	0.88	1
14206-28	Amyloid beta A4 precursor protein-binding family B member 1:Phosphotyrosine Interaction Domain 2	O00213	APBB1	0.13	-2.34	0.11	0.88	1
14208-3	Retinoid-binding protein 7	Q96R05	RBP7	0.3	-1.02	0.43	0.88	1
14216-35	Probable ATP-dependent RNA helicase DDX46	Q7L014	DDX46	0.28	-5.43	0.013	0.88	1
14226-120	S-methylmethionine--homocysteine S-methyltransferase BHMT2	Q9H2M3	BHMT2	0.2	-2.29	0.12	0.88	1
14227-21	Myosin light chain 6B	P14649	MYL6B	0.046	-1.04	0.41	0.88	1
14228-1	Fc_MOUSE	Q99LC4		0.2	-2.63	0.08	0.88	1
14229-5	Adenylyltransferase and sulfurtransferase MOCS3	O95396	MOCS3	0.32	-2.49	0.13	0.88	1
14237-1	Heat shock 70 kDa protein 1A	P0DMV8	HSPA1A	0.014	-0.31	0.78	0.94	1
14245-195	Sorting nexin-7	Q9UNH6	SNX7	0.18	-1.62	0.21	0.88	1
14246-50	Docking protein 2	O60496	DOK2	-1.1	3.08	0.062	0.88	1
14249-68	Probable E3 ubiquitin-protein ligase MID2	Q9UJV3	MID2	0.2	-2.39	0.23	0.88	1
14250-115	Bleomycin hydrolase	Q13867	BLMH	-0.037	0.32	0.79	0.94	1
14254-27	Tyrosine-protein phosphatase non-receptor type 4	P29074	PTPN4	0.7	-4.39	0.025	0.88	1
14256-4	Fc_MOUSE	Q99LC4		0.21	-2.31	0.16	0.88	1
14260-112	Neuroepithelial cell-transforming gene 1 protein	Q7Z628	NET1	0.21	-1.34	0.29	0.88	1
14268-4	Sulfiredoxin-1	Q9BYN0	SRXN1	-0.13	-0.1	0.93	0.98	1
14271-23	Ras-related protein Rab-6B	Q9NRW1	RAB6B	-1.9	4.22	0.026	0.88	1
14273-19	Prolyl endopeptidase	P48147	PREP	0.42	-1.35	0.29	0.88	1
14283-12	Ras-related protein Rab-14	P61106	RAB14	-0.96	4.01	0.048	0.88	1
14284-23	eIF-2-alpha kinase GCN2	Q9P2K8	EIF2AK4	-0.25	-0.42	0.73	0.93	1
14286-2	Nuclear factor of activated T-cells, cytoplasmic 1	O95644	NFATC1	0.056	-0.87	0.46	0.89	1
14287-6	Ras-related protein Rab-5C	P51148	RAB5C	-1.4	3.07	0.085	0.88	1
14291-53	Arf-GAP with GTPase, ANK repeat and PH domain-containing protein 2	Q99490	AGAP2	-1.7	2.58	0.19	0.88	1
14294-61	Methyl-CpG-binding domain protein 1	Q9UIS9	MBD1	0.23	-0.73	0.55	0.89	1
14308-192	Fc_MOUSE	Q99LC4		-0.047	0.62	0.63	0.9	1
14309-8	Heterogeneous nuclear ribonucleoprotein H	P31943	HNRNPH1	-0.13	-0.73	0.53	0.89	1
14314-6	Peptidyl-prolyl cis-trans isomerase-like 2	Q13356	PPIL2	0.18	-1.24	0.34	0.88	1
14318-1	Vacuolar protein sorting-associated protein 29	Q9UBQ0	VPS29	-1.4	0.58	0.65	0.91	1
14324-52	Structural maintenance of chromosomes protein 3	Q9UQE7	SMC3	-0.28	0.4	0.75	0.94	1
14326-4	Ubiquitin-conjugating enzyme E2 E1	P51965	UBE2E1	-0.69	1.46	0.35	0.88	1
14329-4	Death-inducer obliterator 1	Q9BTC0	DIDO1	0.079	-0.07	0.95	0.99	1
14331-262	Dynein light chain Tctex-type 1	P63172	DYNLT1	0.18	-1.88	0.16	0.88	1
14332-3	Ras-related protein Ral-A	P11233	RALA	-1.5	2.68	0.19	0.88	1
14334-3	Recoverin	P35243	RCVRN	0.13	-2.45	0.19	0.88	1
14337-1	Trafficking protein particle complex subunit 3	O43617	TRAPPC3	0.099	-0.8	0.51	0.89	1
14341-8	Protein FAM69C	Q0P6D2	DIPK1C	0.047	-1.18	0.35	0.88	1
14583-49	Growth/differentiation factor 8	O14793	MSTN	0.1	-0.4	0.74	0.93	1
14587-16	Growth/differentiation factor 11	O95390	GDF11	0.04	-0.82	0.49	0.89	1
14593-152	Protein FAM210A	Q96ND0	FAM210A	0.098	-0.46	0.68	0.92	1
14597-5	Semaphorin-6C, cytoplasmic	Q9H3T2	SEMA6C	0.029	-0.96	0.44	0.88	1
14599-18	Stabilin-1	Q9NY15	STAB1	-0.08	0.16	0.88	0.97	1
14603-51	Uncharacterized protein KIAA0040	Q15053	KIAA0040	-0.26	0.78	0.5	0.89	1
14605-2	Fc_MOUSE	Q99LC4		0.22	-0.59	0.65	0.91	1
14614-41	Noncompact myelin-associated protein	Q5T1S8	NCMAP	0.16	-0.82	0.5	0.89	1
14615-46	Keratin-associated protein 2-4	Q9BYR9	KRTAP2-4	0.013	-0.37	0.76	0.94	1
14616-16	Zinc finger protein 382	Q96SR6	ZNF382	-0.043	-0.04	0.97	0.99	1
14617-7	Fc_MOUSE	Q99LC4		0.018	-1.08	0.39	0.88	1
14618-26	Vesicular, overexpressed in cancer, prosurvival protein 1	Q96AW1	VOPP1	0.13	-1.24	0.42	0.88	1
14619-8	Zinc finger protein 526	Q8TF50	ZNF526	0.092	-1.56	0.32	0.88	1
14623-26	Small ubiquitin-related modifier 3	P55854	SUMO3	-0.81	1.77	0.22	0.88	1
14624-51	Transcriptional repressor CTCF	P49711	CTCF	0.074	-1.21	0.43	0.88	1
14628-72	F-box only protein 3	Q9UK99	FBXO3	0.075	-1.26	0.33	0.88	1
14631-22	Dual specificity protein phosphatase 16	Q9BY84	DUSP16	0.18	-1.9	0.18	0.88	1
14633-26	Transmembrane protein 185A	Q8NFB2	TMEM185A	0.077	-1.44	0.26	0.88	1
14634-13	Lutropin-choriogonadotropic hormone receptor	P22888	LHCGR	0.06	-1.51	0.23	0.88	1
14635-28	Fc_MOUSE	Q99LC4		-0.21	3.66	0.067	0.88	1
14636-25	Ribonuclease UK114	P52758	RIDA	-0.15	-0.7	0.54	0.89	1
14645-253	Glutathione S-transferase A4	O15217	GSTA4	0.11	-1.43	0.27	0.88	1
14655-1	DnaJ homolog subfamily C member 17	Q9NVM6	DNAJC17	-0.52	1.42	0.35	0.88	1
14662-6	Myeloid zinc finger 1	P28698	MZF1	0.48	-2.02	0.24	0.88	1
14663-44	E3 ubiquitin-protein ligase RNF8	O76064	RNF8	0.076	-0.28	0.81	0.95	1
14670-1	Ski-like protein	P12757	SKIL	-0.28	3.12	0.059	0.88	1
14674-63	Protein kinase C and casein kinase substrate in neurons protein 3	Q9UKS6	PACSIN3	-0.49	1.77	0.28	0.88	1
14675-20	Eukaryotic translation initiation factor 4B	P23588	EIF4B	-1.6	7.39	0.015	0.88	1
14684-17	Calpain-2 catalytic subunit	P17655	CAPN2	0.24	-0.73	0.52	0.89	1
14685-17	RAC-beta serine/threonine-protein kinase	P31751	AKT2	0.012	-0.23	0.83	0.95	1
14687-6	Perilipin-3	O60664	PLIN3	0.088	-1.08	0.36	0.88	1
14688-6	Tyrosine-protein phosphatase non-receptor type 7	P35236	PTPN7	0.082	-0.31	0.8	0.95	1
14689-3	Protein SEC13 homolog	P55735	SEC13	0.23	-1.68	0.33	0.88	1
14692-3	Zinc finger protein 276	Q8N554	ZNF276	0.17	-0.94	0.45	0.88	1
14696-45	Tryptase beta-2	P20231	TPSB2	0.11	-2	0.18	0.88	1
14703-6	Prokineticin-1	P58294	PROK1	-0.019	-0.16	0.9	0.97	1
14705-1	Vascular endothelial growth factor D	O43915	VEGFD	0.29	-2	0.17	0.88	1
14708-59	Complement component C8 gamma chain	P07360	C8G	0.17	-0.51	0.7	0.92	1
14711-27	Cystatin-M	Q15828	CST6	0.4	-2.34	0.22	0.88	1
14713-46	Azurocidin	P20160	AZU1	0.14	-1.54	0.22	0.88	1
14747-9	Cytokine receptor-like factor 1	O75462	CRLF1	0.022	-0.72	0.53	0.89	1
14748-31	Rho GTPase-activating protein 5	Q13017	ARHGAP5	-0.9	2.04	0.26	0.88	1
14755-4	Lactotransferrin	P02788	LTF	0.073	-0.02	0.98	1	1
14756-29	Intercellular adhesion molecule 2	P13598	ICAM2	0.41	-2.11	0.12	0.88	1
14757-144	Fibroblast growth factor 8 isoform B	P55075	FGF8	0.52	-0.73	0.59	0.9	1
14759-149	Cadherin-1	P12830	CDH1	-0.65	3.36	0.11	0.88	1
15295-81	Insulin-like growth factor II:Mature	P01344	IGF2	-0.089	-0.52	0.68	0.92	1
15297-3	Protein S100-A3	P33764	S100A3	0.13	-0.63	0.63	0.9	1
15298-199	Neuropilin and tolloid-like protein 1	Q8TDF5	NETO1	-0.26	0.6	0.65	0.91	1
15299-102	LDLR chaperone MESD	Q14696	MESD	-1.3	2.83	0.11	0.88	1
15300-66	Coiled-coil domain-containing protein 134	Q9H6E4	CCDC134	-1.1	2.89	0.14	0.88	1
15301-24	Acrosomal protein SP-10	P26436	ACRV1	-0.56	0.86	0.54	0.89	1
15303-63	Protein S100-A5	P33763	S100A5	-0.024	-0.64	0.57	0.89	1
15304-1	Regenerating islet-derived protein 3-alpha	Q06141	REG3A	0.28	-0.42	0.73	0.93	1
15305-7	Secretagogin	O76038	SCGN	-0.27	0.01	0.99	1	1
15306-20	Immunoglobulin J chain	P01591	JCHAIN	0.098	-0.84	0.52	0.89	1
15308-108	Brorin	Q2TAL6	VWC2	-0.14	-0.17	0.88	0.97	1
15310-61	Protein regulator of cytokinesis 1	O43663	PRC1	0.035	-0.13	0.9	0.97	1
15312-14	Protein argonaute-1	Q9UL18	AGO1	-1.3	2.02	0.26	0.88	1
15313-28	Mitotic spindle assembly checkpoint protein MAD2A	Q13257	MAD2L1	0.015	-0.3	0.79	0.95	1
15314-49	Chloride intracellular channel protein 4	Q9Y696	CLIC4	-1.6	2.15	0.17	0.88	1
15315-64	Copper homeostasis protein cutC homolog	Q9NTM9	CUTC	-0.11	0.34	0.79	0.95	1
15316-262	Thioredoxin-like protein 4B	Q9NX01	TXNL4B	-2.3	2.09	0.16	0.88	1
15318-75	Protein S100-A10	P60903	S100A10	0.34	-1.26	0.36	0.88	1
15319-226	Cyclin-A1	P78396	CCNA1	-0.09	1.5	0.32	0.88	1
15321-8	Complexin-2	Q6PUV4	CPLX2	0.59	-8.84	0.012	0.88	1
15322-35	Death domain-containing protein CRADD	P78560	CRADD	-0.34	1.09	0.39	0.88	1
15323-112	Protein argonaute-3	Q9H9G7	AGO3	-1.1	3.04	0.16	0.88	1
15324-58	Ferritin light chain	P02792	FTL	0.29	0.35	0.76	0.94	1
15325-14	Neuromodulin	P17677	GAP43	-1.9	1.63	0.2	0.88	1
15326-64	Guanylate-binding protein 1	P32455	GBP1	-0.72	0.24	0.84	0.96	1
15329-167	Ragulator complex protein LAMTOR2	Q9Y2Q5	LAMTOR2	0.14	-2.32	0.12	0.88	1
15331-47	Histone-binding protein RBBP4	Q09028	RBBP4	-0.064	0.57	0.66	0.91	1
15333-11	Stromal cell-derived factor 2	Q99470	SDF2	-0.2	1.44	0.27	0.88	1
15336-7	Selenoprotein M	Q8WWX9	SELENOM	-0.35	0.17	0.89	0.97	1
15339-32	Cofilin-2	Q9Y281	CFL2	0.55	-1.12	0.36	0.88	1
15343-337	Kininogen, HMW, Two Chain	P01042	KNG1	0.024	-0.79	0.49	0.89	1
15346-31	Interferon gamma	P01579	IFNG	0.15	-0.71	0.6	0.9	1
15347-12	Hemopexin	P02790	HPX	0.28	-1.12	0.45	0.88	1
15358-28	Neuroendocrine protein 7B2	P05408	SCG5	0.11	-0.6	0.61	0.9	1
15361-37	Ankyrin repeat domain-containing protein 1	Q15327	ANKRD1	0.071	-3.48	0.13	0.88	1
15363-32	Apolipoprotein A-V	Q6Q788	APOA5	0.17	-0.75	0.56	0.89	1
15364-101	Apolipoprotein C-I	P02654	APOC1	0.31	-1.34	0.35	0.88	1
15365-41	Adhesion G protein-coupled receptor B3	O60242	ADGRB3	0.087	-1.9	0.19	0.88	1
15367-38	BPI fold-containing family B member 1	Q8TDL5	BPIFB1	-0.11	0.63	0.58	0.9	1
15368-3	BMP-binding endothelial regulator protein	Q8N8U9	BMPER	-0.12	0.22	0.86	0.96	1
15370-5	BolA-like protein 1	Q9Y3E2	BOLA1	-0.48	1.37	0.36	0.88	1
15372-43	Bromodomain-containing protein 2	P25440	BRD2	-0.12	2.72	0.073	0.88	1
15374-15	Gastrokine-1	Q9NS71	GKN1	0.14	-1.43	0.38	0.88	1
15375-49	Carboxypeptidase B	P15086	CPB1	-0.18	-0.27	0.81	0.95	1
15376-134	Cathepsin E	P14091	CTSE	-0.32	0.66	0.63	0.9	1
15381-45	Discoidin domain-containing receptor 2	Q16832	DDR2	0.018	-0.2	0.86	0.96	1
15383-200	Endothelin-3	P14138	EDN3	0.15	-1.86	0.16	0.88	1
15384-15	Klotho	Q9UEF7	KL	0.13	-0.79	0.51	0.89	1
15385-116	Fatty acid-binding protein, intestinal	P12104	FABP2	-0.064	0.41	0.72	0.93	1
15386-7	Fatty acid-binding protein, adipocyte	P15090	FABP4	-0.56	0.18	0.87	0.97	1
15387-44	Neuropilin-2	O60462	NRP2	-0.065	-0.03	0.98	1	1
15388-24	Low affinity immunoglobulin gamma Fc region receptor III-A	P08637	FCGR3A	-5.5	1.99	0.17	0.88	1
15389-1	Frataxin, mitochondrial	Q16595	FXN	-0.13	4.59	0.073	0.88	1
15390-3	Galanin	P22466	GAL	0.13	-0.71	0.55	0.89	1
15391-114	Growth arrest-specific protein 6	Q14393	GAS6	-0.14	-0.02	0.99	1	1
15394-79	Netrin receptor UNC5B	Q8IZJ1	UNC5B	0.78	-1.09	0.39	0.88	1
15395-15	Glutathione S-transferase Mu 1	P09488	GSTM1	0.26	-1.01	0.41	0.88	1
15398-2	FAD-linked sulfhydryl oxidase ALR	P55789	GFER	-1.1	3.9	0.055	0.88	1
15402-2	DNA-binding protein inhibitor ID-1	P41134	ID1	0.035	-0.84	0.46	0.89	1
15403-53	DNA-binding protein inhibitor ID-2	Q02363	ID2	0.086	-1.27	0.33	0.88	1
15404-3	Interferon alpha-21	P01568	IFNA21	-0.07	-0.26	0.81	0.95	1
15405-23	Interferon alpha-4	P05014	IFNA4	0.014	-0.89	0.44	0.88	1
15412-40	Baculoviral IAP repeat-containing protein 7	Q96CA5	BIRC7	-0.1	1.75	0.24	0.88	1
15413-3	Phosphatidylcholine-sterol acyltransferase	P04180	LCAT	-0.16	3.92	0.036	0.88	1
15414-316	L-lactate dehydrogenase A chain	P00338	LDHA	-0.6	0.97	0.43	0.88	1
15416-54	Lysozyme g-like protein 2	Q86SG7	LYG2	0.26	-0.73	0.57	0.9	1
15417-3	Serpin B5	P36952	SERPINB5	0.041	-0.8	0.5	0.89	1
15418-25	Mitogen-activated protein kinase 10	P53779	MAPK10	-2.3	2.05	0.19	0.88	1
15419-15	Matrix metalloproteinase-20	O60882	MMP20	-0.0074	0.31	0.77	0.94	1
15422-12	Myelin P2 protein	P02689	PMP2	-0.059	-0.02	0.99	1	1
15426-5	Sialidase-1	Q99519	NEU1	0.12	-0.19	0.88	0.97	1
15427-35	Lysyl oxidase homolog 3	P58215	LOXL3	0.3	-0.7	0.55	0.89	1
15430-165	Opticin	Q9UBM4	OPTC	-0.2	0.43	0.7	0.92	1
15431-31	Ornithine carbamoyltransferase, mitochondrial	P00480	OTC	-0.54	0.05	0.96	0.99	1
15432-1	Otoraplin	Q9NRC9	OTOR	0.37	-1.32	0.32	0.88	1
15433-4	Proto-oncogene tyrosine-protein kinase Src	P12931	SRC	-2.7	2.42	0.094	0.88	1
15434-5	Prepronociceptin	Q13519	PNOC	0.0033	-0.07	0.96	0.99	1
15435-4	Purine nucleoside phosphorylase	P00491	PNP	-0.77	2.18	0.26	0.88	1
15436-40	Receptor activity-modifying protein 1	O60894	RAMP1	-0.18	0.6	0.65	0.91	1
15437-11	Receptor activity-modifying protein 3	O60896	RAMP3	-0.27	0.99	0.48	0.89	1
15439-21	Rho-related GTP-binding protein RhoE	P61587	RND3	-0.063	0.86	0.46	0.88	1
15440-57	Neuroendocrine convertase 2	P16519	PCSK2	0.18	-2.87	0.076	0.88	1
15441-6	Ganglioside GM2 activator	P17900	GM2A	0.13	-0.33	0.8	0.95	1
15444-45	Serpin B4	P48594	SERPINB4	-0.14	0.07	0.95	0.99	1
15446-25	Neuregulin-1, sensory and motor neuron-derived factor isoform	Q02297	NRG1	0.12	-0.35	0.75	0.94	1
15447-45	Sorbitol dehydrogenase	Q00796	SORD	-0.96	0.08	0.94	0.99	1
15448-47	Sequestosome-1	Q13501	SQSTM1	-0.37	1.73	0.27	0.88	1
15449-33	T-cell immunoglobulin and mucin domain-containing protein 4	Q96H15	TIMD4	-0.16	1.46	0.27	0.88	1
15452-5	5'-Nucleotidase	P21589	NT5E	0.22	-0.59	0.62	0.9	1
15453-3	Alpha-1-microglobulin	P02760	AMBP	0.35	-2.04	0.25	0.88	1
15455-40	Disintegrin and metalloproteinase domain-containing protein 15:Extracellular domain	Q13444	ADAM15	0.52	-1.42	0.25	0.88	1
15457-14	Aminopeptidase N	P15144	ANPEP	0.34	-2.79	0.1	0.88	1
15460-9	Dipeptidyl peptidase 4	P27487	DPP4	0.074	-0.5	0.66	0.91	1
15462-28	T-cell surface glycoprotein CD8 alpha chain	P01732	CD8A	0.38	-0.68	0.59	0.9	1
15465-79	Protein canopy homolog 4	Q8N129	CNPY4	-1.4	1.42	0.37	0.88	1
15466-30	Collagen alpha-1(IX) chain	P20849	COL9A1	0.063	-0.86	0.46	0.88	1
15467-10	Collagen triple helix repeat-containing protein 1	Q96CG8	CTHRC1	0.39	-0.94	0.51	0.89	1
15468-14	Complement factor H-related protein 1	Q03591	CFHR1	-0.47	1.17	0.42	0.88	1
15470-11	Beta-hexosaminidase subunit beta	P07686	HEXB	-0.69	2.01	0.14	0.88	1
15471-29	Pancreatic lipase-related protein 2	P54317	PNLIPRP2	0.57	-1.8	0.18	0.88	1
15472-16	Low-density lipoprotein receptor-related protein 11	Q86VZ4	LRP11	0.0087	-0.01	0.99	1	1
15474-7	Peptidyl-prolyl cis-trans isomerase NIMA-interacting 1	Q13526	PIN1	-1.1	2.11	0.25	0.88	1
15475-4	Phospholipid transfer protein	P55058	PLTP	0.15	-1.34	0.29	0.88	1
15476-6	Regenerating islet-derived protein 3-gamma	Q6UW15	REG3G	0.52	-1.96	0.16	0.88	1
15480-2	Vascular non-inflammatory molecule 2	O95498	VNN2	0.031	-0.68	0.57	0.89	1
15481-45	Antibacterial protein LL-37	P49913	CAMP	0.47	-1.79	0.19	0.88	1
15482-12	Alpha-2-macroglobulin-like protein 1	A8K2U0	A2ML1	0.99	-2.07	0.17	0.88	1
15483-377	Agrin	O00468	AGRN	0.19	-1.68	0.19	0.88	1
15486-126	Amiloride-sensitive amine oxidase [copper-containing]	P19801	AOC1	-1.3	3.06	0.08	0.88	1
15487-164	Liver carboxylesterase 1	P23141	CES1	0.84	-1.83	0.21	0.88	1
15491-20	Endosialin	Q9HCU0	CD248	0.033	-0.52	0.65	0.91	1
15492-1	Cysteine-rich motor neuron 1 protein:Extracellular domain	Q9NZV1	CRIM1	-0.11	0.45	0.73	0.93	1
15494-11	Fibroblast growth factor-binding protein 1	Q14512	FGFBP1	0.026	-0.9	0.46	0.89	1
15495-9	Folate receptor gamma	P41439	FOLR3	0.043	-0.46	0.71	0.92	1
15497-9	Heparan sulfate glucosamine 3-O-sulfotransferase 1	O14792	HS3ST1	0.13	-1.17	0.44	0.88	1
15499-11	Attractin	O75882	ATRN	-0.12	0.3	0.81	0.95	1
15503-15	Left-right determination factor 2	O00292	LEFTY2	0.18	-0.63	0.6	0.9	1
15503-20	Left-right determination factor 2	O00292	LEFTY2	0.13	-0.73	0.54	0.89	1
15504-39	Baculoviral IAP repeat-containing protein 7 Isoform beta	Q96CA5	BIRC7	-0.11	0.73	0.58	0.9	1
15506-34	Low-density lipoprotein receptor-related protein 12	Q9Y561	LRP12	0.04	-1.13	0.37	0.88	1
15509-2	Alpha-N-acetylglucosaminidase	P54802	NAGLU	0.44	-1.41	0.26	0.88	1
15511-37	Neuronal pentraxin receptor	O95502	NPTXR	0.34	-6.89	0.02	0.88	1
15513-108	Prostasin	Q16651	PRSS8	0.29	-0.4	0.73	0.93	1
15514-26	Cholinesterase	P06276	BCHE	0.26	-1.26	0.41	0.88	1
15515-2	Serum amyloid A-1 protein	P0DJI8	SAA1	-0.94	0.07	0.96	0.99	1
15516-12	Serum amyloid A-4 protein	P35542	SAA4	0.18	-0.65	0.63	0.9	1
15521-4	Calsyntenin-1	O94985	CLSTN1	0.0072	0.65	0.58	0.9	1
15522-2	Golgi-associated plant pathogenesis-related protein 1	Q9H4G4	GLIPR2	-0.13	0.17	0.88	0.97	1
15523-9	Delta-aminolevulinic acid dehydratase	P13716	ALAD	0.85	-4	0.092	0.88	1
15524-30	Phosphoglycerate mutase 2	P15259	PGAM2	-0.36	0.08	0.94	0.99	1
15525-294	Alcohol dehydrogenase 1C	P00326	ADH1C	-1.2	-0.41	0.71	0.92	1
15526-33	Glutathione synthetase	P48637	GSS	-0.28	1.67	0.34	0.88	1
15527-90	Dihydrolipoyl dehydrogenase, mitochondrial	P09622	DLD	-0.092	0.3	0.81	0.95	1
15529-33	Cysteine and glycine-rich protein 1	P21291	CSRP1	-1.4	2.18	0.15	0.88	1
15530-33	Ephrin type-B receptor 4	P54760	EPHB4	0.13	-0.58	0.65	0.91	1
15533-97	Macrophage scavenger receptor types I and II:Extracellular domain	P21757	MSR1	-0.13	-0.08	0.94	0.99	1
15534-26	Malate dehydrogenase, mitochondrial	P40926	MDH2	-1.5	2.39	0.11	0.88	1
15535-3	Serine protease 27	Q9BQR3	PRSS27	0.36	-2.02	0.15	0.88	1
15539-15	SLIT and NTRK-like protein 1	Q96PX8	SLITRK1	0.32	-1.93	0.26	0.88	1
15540-6	Vimentin	P08670	VIM	-0.1	-0.86	0.48	0.89	1
15542-19	Creatine kinase U-type, mitochondrial	P12532	CKMT1A	-2.1	2.62	0.11	0.88	1
15544-25	Kallikrein-14	Q9P0G3	KLK14	-1.1	3.43	0.082	0.88	1
15545-13	Calcineurin subunit B type 1	P63098	PPP3R1	-0.59	3.83	0.11	0.88	1
15548-35	D-3-phosphoglycerate dehydrogenase	O43175	PHGDH	-0.35	0.77	0.53	0.89	1
15553-22	Acetylcholinesterase	P22303	ACHE	0.13	-3.35	0.061	0.88	1
15556-49	Alpha-amylase 2B	P19961	AMY2B	0.21	-0.13	0.9	0.97	1
15558-63	Glutamyl aminopeptidase	Q07075	ENPEP	-0.11	0.86	0.45	0.88	1
15559-5	Anthrax toxin receptor 2	P58335	ANTXR2	0.11	-1.09	0.36	0.88	1
15560-52	Transcobalamin-2	P20062	TCN2	7.6	-106.94	3.4e-05	0.26	0.26
15562-24	Beta-glucuronidase	P08236	GUSB	-0.79	0.79	0.49	0.89	1
15565-102	Mucin-16	Q8WXI7	MUC16	-1.2	3.64	0.16	0.88	1
15566-10	Calponin-1	P51911	CNN1	0.57	-1.11	0.37	0.88	1
15567-2	T-cell surface glycoprotein CD3 zeta chain	P20963	CD247	-0.05	0.28	0.8	0.95	1
15569-15	Collagen Type II	P02458	COL2A1	0.39	-2.84	0.083	0.88	1
15570-99	Complement receptor type 2	P20023	CR2	-0.47	0.2	0.85	0.96	1
15573-110	Neurocan core protein	O14594	NCAN	0.2	-0.59	0.66	0.91	1
15574-37	Cyclin-A2	P20248	CCNA2	-0.049	0.02	0.99	1	1
15576-158	Eosinophil cationic protein	P12724	RNASE3	-0.4	0.84	0.5	0.89	1
15579-26	Ectonucleotide pyrophosphatase/phosphodiesterase family member 6	Q6UWR7	ENPP6	-0.17	3.51	0.049	0.88	1
15580-2	Ephrin type-A receptor 7	Q15375	EPHA7	0.15	-1.44	0.32	0.88	1
15581-16	Fibronectin type 3 and ankyrin repeat domains protein 1	Q8TC84	FANK1	-0.35	1.25	0.37	0.88	1
15582-25	Ficolin-1	O00602	FCN1	0.43	-0.84	0.47	0.89	1
15583-18	Fc receptor-like B	Q6BAA4	FCRLB	0.078	-2.49	0.12	0.88	1
15584-9	Complement factor H-related protein 2	P36980	CFHR2	0.48	-0.75	0.58	0.9	1
15585-304	Fibulin-5	Q9UBX5	FBLN5	0.0082	-0.14	0.91	0.98	1
15587-20	Folate receptor beta	P14207	FOLR2	-0.16	0.43	0.73	0.93	1
15588-17	Alpha-galactosidase A	P06280	GLA	-0.049	0.24	0.83	0.95	1
15589-1	Vitamin D-binding protein	P02774	GC	0.21	-1.47	0.25	0.88	1
15591-28	Glutathione peroxidase 1	P07203	GPX1	0.89	-1.21	0.32	0.88	1
15594-47	Serine protease HTRA1	Q92743	HTRA1	-0.18	0.05	0.97	0.99	1
15596-7	Protein HEXIM1	O94992	HEXIM1	-1.7	3.38	0.068	0.88	1
15602-43	Interleukin-6 receptor subunit alpha	P08887	IL6R	1.1	-4.74	0.019	0.88	1
15603-20	Integrin alpha-2	P17301	ITGA2	0.2	-0.55	0.63	0.9	1
15604-18	Mitogen-activated protein kinase 9	P45984	MAPK9	-0.61	1.9	0.18	0.88	1
15606-19	Keratin, type I cytoskeletal 19	P08727	KRT19	-0.025	0.31	0.79	0.95	1
15607-56	Pyruvate kinase PKLR	P30613	PKLR	1.1	-0.75	0.53	0.89	1
15608-5	Ribosomal protein S6 kinase beta-1	P23443	RPS6KB1	-1.1	1.48	0.37	0.88	1
15610-72	Cytosol aminopeptidase	P28838	LAP3	-0.13	0.91	0.48	0.89	1
15612-5	Protein lin-7 homolog B	Q9HAP6	LIN7B	-0.34	3.73	0.042	0.88	1
15613-16	Pancreatic triacylglycerol lipase	P16233	PNLIP	-0.1	-0.22	0.86	0.96	1
15614-168	Leukocyte immunoglobulin-like receptor subfamily A member 2	Q8N149	LILRA2	0.41	-0.55	0.63	0.9	1
15615-8	Leukocyte immunoglobulin-like receptor subfamily B member 3	O75022	LILRB3	0.79	-0.71	0.54	0.89	1
15617-8	Cytokine SCM-1 beta	Q9UBD3	XCL2	-0.19	2.79	0.07	0.88	1
15619-49	Myelin-oligodendrocyte glycoprotein	Q16653	MOG	0.0022	-0.95	0.43	0.88	1
15620-4	Neuroligin-1	Q8N2Q7	NLGN1	0.086	-1.06	0.38	0.88	1
15622-13	Opioid-binding protein/cell adhesion molecule	Q14982	OPCML	0.28	-1.12	0.37	0.88	1
15623-1	Programmed cell death protein 1	Q15116	PDCD1	0.033	-1.54	0.24	0.88	1
15626-223	Basement membrane-specific heparan sulfate proteoglycan core protein	P98160	HSPG2	-0.073	0.03	0.98	1	1
15627-83	RAC-alpha serine/threonine-protein kinase	P31749	AKT1	-0.86	2.16	0.16	0.88	1
15631-18	Pregnancy-specific beta-1-glycoprotein 1	P11464	PSG1	0.03	-0.1	0.93	0.98	1
15633-6	Retinol-binding protein 4	P02753	RBP4	0.23	-0.97	0.43	0.88	1
15634-139	Slit homolog 1 protein	O75093	SLIT1	0.038	-0.82	0.52	0.89	1
15635-4	SPARC-related modular calcium-binding protein 2	Q9H3U7	SMOC2	0.086	-0.55	0.66	0.91	1
15636-49	VPS10 domain-containing receptor SorCS1	Q8WY21	SORCS1	0.35	-3.1	0.066	0.88	1
15637-38	VPS10 domain-containing receptor SorCS3	Q9UPU3	SORCS3	0.075	-1.44	0.37	0.88	1
15640-54	Transgelin	Q01995	TAGLN	1.5	-2.08	0.14	0.88	1
15641-20	Tomoregulin-1	Q8IYR6	TMEFF1	-0.15	0.63	0.6	0.9	1
15644-1	Biotinidase	P43251	BTD	-0.25	1.91	0.2	0.88	1
15653-9	Collagen alpha-1(X) chain	Q03692	COL10A1	-0.042	-0.53	0.65	0.91	1
15666-21	Bone morphogenetic protein 2	P12643	BMP2	-0.058	0.98	0.47	0.89	1
15667-39	Bone morphogenetic protein 4	P12644	BMP4	0.013	-0.62	0.58	0.9	1
15668-19	Bone morphogenetic protein 8B	P34820	BMP8B	0.078	-1.49	0.27	0.88	1
15669-7	Serine/threonine-protein kinase B-raf	P15056	BRAF	-0.14	0.33	0.76	0.94	1
15670-15	Complement C1q-like protein 2	Q7Z5L3	C1QL2	0.15	-2.29	0.13	0.88	1
15674-3	B-cell antigen receptor complex-associated protein alpha chain	P11912	CD79A	-0.099	-0.1	0.94	0.98	1
15675-3	CCAAT/enhancer-binding protein beta	P17676	CEBPB	0.29	-1.51	0.29	0.88	1
15678-71	Dickkopf-related protein 2	Q9UBU2	DKK2	-0.00059	-0.83	0.47	0.89	1
15686-49	Inhibin beta C chain	P55103	INHBC	0.36	-0.59	0.66	0.91	1
15688-30	Protein ERGIC-53	P49257	LMAN1	0.2	-5.74	0.011	0.88	1
15692-300	Nodal homolog	Q96S42	NODAL	0.052	-1.64	0.21	0.88	1
15693-9	Progesterone receptor	P06401	PGR	-0.65	1.29	0.37	0.88	1
15698-6	Alpha-taxilin	P40222	TXLNA	-0.034	0.04	0.97	0.99	1
16015-19	Alanine aminotransferase 1	P24298	GPT	0.4	-1.84	0.17	0.88	1
16021-30	Cadherin-8	P55286	CDH8	0.5	-0.74	0.59	0.9	1
16035-8	Vascular endothelial growth factor receptor 3	P35916	FLT4	0.36	-1.58	0.29	0.88	1
16043-30	SHC-transforming protein 1:Phosphotyrosine Interaction Domain	P29353	SHC1	-1.5	3.77	0.085	0.88	1
16049-43	Oxidized low-density lipoprotein receptor 1	P78380	OLR1	0.72	-0.75	0.56	0.89	1
16055-3	Complement factor H-related protein 5	Q9BXR6	CFHR5	-0.073	-0.12	0.92	0.98	1
16057-6	Cation-independent mannose-6-phosphate receptor	P11717	IGF2R	0.03	-0.47	0.69	0.92	1
16060-99	Nidogen-2	Q14112	NID2	0.55	-1.64	0.27	0.88	1
16070-7	Wnt inhibitory factor 1	Q9Y5W5	WIF1	0.23	-0.95	0.47	0.89	1
16074-12	GRB2-related adapter protein 2	O75791	GRAP2	0.056	-0.09	0.94	0.98	1
16079-2	Tyrosine-protein kinase Tec	P42680	TEC	-0.45	1.14	0.41	0.88	1
16081-38	Aldo-keto reductase family 1 member B10	O60218	AKR1B10	-0.84	0.54	0.64	0.9	1
16288-17	Ephrin type-A receptor 4	P54764	EPHA4	0.38	-1.95	0.17	0.88	1
16292-288	Gastric inhibitory polypeptide	P09681	GIP	-0.24	-0.24	0.82	0.95	1
16293-1	Somatoliberin	P01286	GHRH	-0.091	-0.04	0.97	0.99	1
16296-43	Leucine-rich repeat-containing G-protein coupled receptor 5	O75473	LGR5	0.15	-0.38	0.76	0.94	1
16297-14	Roundabout homolog 4	Q8WZ75	ROBO4	0.32	-1.33	0.3	0.88	1
16298-84	Group IID secretory phospholipase A2	Q9UNK4	PLA2G2D	-0.34	0.65	0.63	0.9	1
16299-13	T-cell immunoreceptor with Ig and ITIM domains	Q495A1	TIGIT	0.31	-0.66	0.62	0.9	1
16300-4	Triggering receptor expressed on myeloid cells 2	Q9NZC2	TREM2	-0.63	0.15	0.89	0.97	1
16302-11	BPI fold-containing family A member 2	Q96DR5	BPIFA2	-0.079	0.41	0.71	0.92	1
16304-6	Leucine-rich repeat-containing G-protein coupled receptor 4	Q9BXB1	LGR4	-0.26	-0.46	0.69	0.92	1
16305-10	Cadherin-11:Extracellular domain	P55287	CDH11	-2.1	1.04	0.48	0.89	1
16307-22	Netrin receptor UNC5D	Q6UXZ4	UNC5D	0.13	-0.81	0.53	0.89	1
16308-14	B- and T-lymphocyte attenuator	Q7Z6A9	BTLA	0.041	-0.28	0.82	0.95	1
16309-30	Dickkopf-like protein 1	Q9UK85	DKKL1	0.27	-3.97	0.083	0.88	1
16312-45	Cadherin-6	P55285	CDH6	0.088	-0.42	0.74	0.93	1
16315-105	Vascular endothelial growth factor receptor 1	P17948	FLT1	0.2	-1.53	0.22	0.88	1
16317-20	Desmoglein-3	P32926	DSG3	-0.83	0.25	0.84	0.96	1
16318-12	Serine/threonine-protein kinase receptor R3	P37023	ACVRL1	0.099	-0.97	0.48	0.89	1
16320-139	CD320 antigen	Q9NPF0	CD320	-0.37	0.44	0.73	0.93	1
16322-10	Marginal zone B- and B1-cell-specific protein	Q8WU39	MZB1	-0.26	-0.18	0.88	0.97	1
16323-8	Neurexin-3	Q9Y4C0	NRXN3	0.48	-1.6	0.22	0.88	1
16324-38	Toll-like receptor 1:Extracellular domain	Q15399	TLR1	0.11	-1.5	0.28	0.88	1
16535-61	Green fluorescent protein_AEQVI	P42212	GFP	0.22	-2.6	0.14	0.88	1
16536-3	High mobility group protein HMG-I/HMG-Y	P17096	HMGA1	-0.17	2.02	0.18	0.88	1
16551-14	Signal transducer and activator of transcription 5B	P51692	STAT5B	0.37	-4.75	0.041	0.88	1
16558-2	Myocilin	Q99972	MYOC	-0.24	0.18	0.88	0.97	1
16561-9	Alpha-1B-glycoprotein	P04217	A1BG	-0.1	0.91	0.43	0.88	1
16583-8	Bis(5'-nucleosyl)-tetraphosphatase [asymmetrical]	P50583	NUDT2	-1.1	2.39	0.13	0.88	1
16585-16	N-acetyllactosaminide beta-1,3-N-acetylglucosaminyltransferase 4	Q9C0J1	B3GNT4	0.19	-0.65	0.63	0.9	1
16587-1	Beta-casein	P05814	CSN2	0.67	-1.03	0.49	0.89	1
16588-10	78 kDa glucose-regulated protein	P11021	HSPA5	0.32	-0.69	0.61	0.9	1
16591-71	Acidic mammalian chitinase	Q9BZP6	CHIA	0.013	0.39	0.73	0.93	1
16593-3	FAS-associated death domain protein	Q13158	FADD	-0.098	-0.23	0.83	0.95	1
16594-44	Fas apoptotic inhibitory molecule 1	Q9NVQ4	FAIM	-0.15	0.02	0.99	1	1
16596-25	Glutaredoxin-3	O76003	GLRX3	-0.88	5.4	0.043	0.88	1
16597-11	Glutaredoxin-related protein 5, mitochondrial	Q86SX6	GLRX5	0.075	-0.67	0.56	0.89	1
16599-38	GPN-loop GTPase 1	Q9HCN4	GPN1	-0.95	2.01	0.27	0.88	1
16605-2	Complement C1q and tumor necrosis factor-related protein 9A	P0C862	C1QTNF9	0.18	-2.52	0.1	0.88	1
16606-85	Aldose reductase	P15121	AKR1B1	-0.26	-0.34	0.76	0.94	1
16607-78	Gelsolin	P06396	GSN	0.31	-2.49	0.2	0.88	1
16609-106	Kin of IRRE-like protein 2	Q6UWL6	KIRREL2	0.013	-0.11	0.93	0.98	1
16610-13	Low-density lipoprotein receptor-related protein 10	Q7Z4F1	LRP10	0.4	-0.98	0.47	0.89	1
16612-28	Syndecan-3	O75056	SDC3	-1.7	1.4	0.37	0.88	1
16613-3	Cadherin-17	Q12864	CDH17	0.14	0.19	0.86	0.96	1
16614-27	R-spondin-1	Q2MKA7	RSPO1	-0.21	0.17	0.88	0.97	1
16616-137	Beta-enolase	P13929	ENO3	0.56	-1.14	0.37	0.88	1
16617-14	Caspase-14	P31944	CASP14	0.22	-0.35	0.78	0.94	1
16618-7	Early activation antigen CD69	Q07108	CD69	-0.96	2.71	0.21	0.88	1
16620-26	Lymphocyte antigen 75	O60449	LY75	0.22	-1.08	0.39	0.88	1
16621-77	NAD(P)H-hydrate epimerase	Q8NCW5	NAXE	-0.56	0.77	0.56	0.89	1
16746-12	Activin B	P09529	INHBB	-0.69	1.4	0.39	0.88	1
16748-1	Bone morphogenetic protein 3	P12645	BMP3	0.14	-2.5	0.1	0.88	1
16749-79	Growth/differentiation factor 10	P55107	GDF10	0.09	-1.09	0.38	0.88	1
16751-15	Natriuretic peptides B	P16860	NPPB	-0.27	1.3	0.41	0.88	1
16753-46	Collagen alpha-2(VI) chain	P12110	COL6A2	0.012	-0.56	0.65	0.91	1
16754-40	Peripheral plasma membrane protein CASK	O14936	CASK	0.0088	-0.26	0.83	0.95	1
16755-195	Growth/differentiation factor 3	Q9NR23	GDF3	0.17	-4.38	0.035	0.88	1
16756-30	Growth/differentiation factor 7	Q7Z4P5	GDF7	-0.011	-0.89	0.47	0.89	1
16758-96	Hepatoma-derived growth factor	P51858	HDGF	0.055	-0.14	0.9	0.97	1
16760-2	Interleukin-26	Q9NPH9	IL26	-0.12	-0.18	0.88	0.97	1
16763-11	Leukocyte cell-derived chemotaxin-2	O14960	LECT2	-0.52	0.22	0.86	0.96	1
16765-52	Platelet basic protein	P02775	PPBP	0.2	-0.16	0.89	0.97	1
16768-3	Junction plakoglobin	P14923	JUP	-0.029	-0.44	0.69	0.92	1
16769-20	Ras-related C3 botulinum toxin substrate 3	P60763	RAC3	-0.53	1.36	0.35	0.88	1
16770-3	Lithostathine-1-beta	P48304	REG1B	0.39	-0.73	0.59	0.9	1
16773-29	Signal peptide, CUB and EGF-like domain-containing protein 3	Q8IX30	SCUBE3	0.15	-0.96	0.41	0.88	1
16780-6	Heat shock 70 kDa protein 1A	P0DMV8	HSPA1A	-0.5	0.67	0.57	0.89	1
[truncated: 5,597 more rows]

## Sheet: Fc0.585p0.05
Sequence ID	Protein Name	UniProt ID	Gene Symbol	Fold.Change	t.statistic	p.value	FDR	Bonferroni
15560-52	Transcobalamin-2	P20062	TCN2	7.6	-106.94	3.4e-05	0.26	0.26
22960-8	Low affinity immunoglobulin gamma Fc region receptor II-b	P31994	FCGR2B	2.4	-8.4	0.0036	0.88	1
7015-8	Leukocyte immunoglobulin-like receptor subfamily B member 5	O75023	LILRB5	1.7	-9.87	0.049	0.88	1
3310-62	Low affinity immunoglobulin gamma Fc region receptor II-b	P31994	FCGR2B	1.5	-11.43	0.021	0.88	1
15602-43	Interleukin-6 receptor subunit alpha	P08887	IL6R	1.1	-4.74	0.019	0.88	1
24318-13	FYVE, RhoGEF and PH domain-containing protein 2	Q7Z6J4	FGD2	1.1	-3.37	0.044	0.88	1
7136-7	Fc_MOUSE	Q99LC4		1.1	-3.64	0.038	0.88	1
8092-29	Interleukin-6 receptor subunit alpha	P08887	IL6R	1.1	-5.27	0.018	0.88	1
4913-78	C-C motif chemokine 16	O15467	CCL16	1	-4.17	0.034	0.88	1
4139-71	Interleukin-6 receptor subunit alpha	P08887	IL6R	0.96	-5.04	0.019	0.88	1
13747-9	Carbonic anhydrase 6	P23280	CA6	0.9	-5.33	0.027	0.88	1
2991-9	Interleukin-1 receptor type 1	P14778	IL1R1	0.76	-6.29	0.0082	0.88	1
12501-10	Tubulin-specific chaperone A	O75347	TBCA	0.71	-4.22	0.027	0.88	1
14254-27	Tyrosine-protein phosphatase non-receptor type 4	P29074	PTPN4	0.7	-4.39	0.025	0.88	1
8697-38	Glypican-1	P35052	GPC1	0.7	-5.94	0.024	0.88	1
3448-13	Insulin receptor	P06213	INSR	0.69	-9.97	0.0081	0.88	1
13691-10	Sodium-coupled monocarboxylate transporter 1	Q8N695	SLC5A8	0.66	-6.36	0.0083	0.88	1
10041-3	Hepatocyte nuclear factor 4-alpha	P41235	HNF4A	0.62	-8.23	0.0057	0.88	1
14057-68	Tumor necrosis factor ligand superfamily member 15	O95150	TNFSF15	0.6	-5.23	0.034	0.88	1
15321-8	Complexin-2	Q6PUV4	CPLX2	0.59	-8.84	0.012	0.88	1
18336-31	Cytidine deaminase	P32320	CDA	-0.59	6.8	0.021	0.88	1
24942-22	Protein unc-13 homolog D	Q70J99	UNC13D	-0.59	6.72	0.018	0.88	1
9750-7	Protein S100-A4	P26447	S100A4	-0.59	4.74	0.041	0.88	1
23680-1	MCP-1 Induced Protein	Q5D1E8	ZC3H12A	-0.6	4.02	0.031	0.88	1
23700-42	ATP-binding cassette sub-family F member 3	Q9NUQ8	ABCF3	-0.6	3.75	0.035	0.88	1
5228-25	Kinesin-like protein KIF23	Q02241	KIF23	-0.61	7.04	0.012	0.88	1
10531-18	GTPase NRas	P01111	NRAS	-0.62	4.22	0.033	0.88	1
12635-9	tRNA (cytosine(38)-C(5))-methyltransferase	O14717	TRDMT1	-0.62	5.51	0.025	0.88	1
11212-7	Thioredoxin domain-containing protein 5	Q8NBS9	TXNDC5	-0.63	28.96	0.00062	0.53	1
17161-1	Dolichyl-diphosphooligosaccharide--protein glycosyltransferase 48 kDa subunit	P39656	DDOST	-0.63	4.37	0.026	0.88	1
11490-42	Ubiquitin-like protein 4A	P11441	UBL4A	-0.64	4.75	0.018	0.88	1
23392-41	Pleckstrin homology domain-containing family A member 3	Q9HB20	PLEKHA3	-0.65	4.28	0.044	0.88	1
17467-1	Dehydrogenase/reductase SDR family member 9	Q9BPW9	DHRS9	-0.66	5.61	0.023	0.88	1
10606-34	Torsin-1A-interacting protein 1:Perinuclear domain	Q5JTV8	TOR1AIP1	-0.68	8.45	0.0036	0.88	1
8021-59	39S ribosomal protein L14, mitochondrial	Q6P1L8	MRPL14	-0.68	7.44	0.0051	0.88	1
13242-134	SH3 and multiple ankyrin repeat domains protein 3	Q9BYB0	SHANK3	-0.7	5.23	0.02	0.88	1
18327-6	Sorting nexin-5	Q9Y5X3	SNX5	-0.7	6.76	0.018	0.88	1
3825-18	Mitogen-activated protein kinase 8	P45983	MAPK8	-0.71	7.62	0.011	0.88	1
9960-2	TBC1 domain family member 5	Q92609	TBC1D5	-0.71	3.45	0.043	0.88	1
22797-20	Transcription initiation factor TFIID subunit 12	Q16514	TAF12	-0.73	6.77	0.021	0.88	1
6423-66	Complement C1q-like protein 2	Q7Z5L3	C1QL2	-0.78	3.25	0.048	0.88	1
23650-2	Dematin	Q08495	DMTN	-0.79	7.54	0.024	0.88	1
25264-102	SHIP	Q92835	INPP5D	-0.79	3.28	0.048	0.88	1
3046-31	Resistin	Q9HD89	RETN	-0.8	5.67	0.02	0.88	1
11135-5	39S ribosomal protein L55, mitochondrial	Q7Z7F7	MRPL55	-0.81	6.41	0.0091	0.88	1
13975-56	Liprin-alpha-1	Q13136	PPFIA1	-0.81	7.46	0.032	0.88	1
9388-18	Methylmalonyl-CoA epimerase, mitochondrial	Q96PE7	MCEE	-0.81	4.58	0.022	0.88	1
17391-10	Splicing factor 45	Q96I25	RBM17	-0.82	5.73	0.028	0.88	1
18180-58	Reticulon-4-interacting protein 1, mitochondrial	Q8WWV3	RTN4IP1	-0.82	4.63	0.042	0.88	1
10354-57	Signal transducer and activator of transcription 3	P40763	STAT3	-0.83	3.96	0.036	0.88	1
17783-9	Cob(I)yrinic acid a,c-diamide adenosyltransferase, mitochondrial	Q96EY8	MMAB	-0.84	4.87	0.017	0.88	1
8975-26	Cell differentiation protein RCD1 homolog	Q92600	CNOT9	-0.84	11.38	0.0075	0.88	1
24412-1	Synaptonemal complex central element protein 1-like	A8MT33	SYCE1L	-0.85	6.34	0.022	0.88	1
4145-58	Neurotrophin-3	P20783	NTF3	-0.87	21.19	0.013	0.88	1
16596-25	Glutaredoxin-3	O76003	GLRX3	-0.88	5.4	0.043	0.88	1
22554-101	39S ribosomal protein L10, mitochondrial	Q7Z7H8	MRPL10	-0.88	7.07	0.018	0.88	1
10636-1	Cell surface glycoprotein CD200 receptor 1:Isoform 4, Cytoplasmic Domain	Q8TD46	CD200R1	-0.9	6.3	0.022	0.88	1
20511-3	Junctional adhesion molecule A	Q9Y624	F11R	-0.9	4.64	0.031	0.88	1
21178-8	Probable cytosolic iron-sulfur protein assembly protein CIAO1	O76071	CIAO1	-0.9	3.85	0.032	0.88	1
9202-309	ATP synthase subunit O, mitochondrial	P48047	ATP5PO	-0.91	3.94	0.029	0.88	1
20589-5	Cadherin-4	P55283	CDH4	-0.92	8.95	0.0072	0.88	1
3813-3	Tyrosine-protein kinase Fyn	P06241	FYN	-0.92	4.51	0.048	0.88	1
25249-33	Pyruvate dehydrogenase E1 component subunit alpha, testis-specific form, mitochondrial	P29803	PDHA2	-0.93	4.09	0.041	0.88	1
13482-14	CCR4-NOT transcription complex subunit 1	A5YKK6	CNOT1	-0.94	11.37	0.0071	0.88	1
18884-22	DnaJ homolog subfamily B member 4	Q9UDY4	DNAJB4	-0.94	3.64	0.046	0.88	1
23693-4	MAP kinase-interacting serine/threonine-protein kinase 1	Q9BUB5	MKNK1	-0.94	3.58	0.039	0.88	1
8403-18	Fatty acid synthase	P49327	FASN	-0.94	5.06	0.017	0.88	1
12497-29	Tudor-interacting repair regulator protein	Q9BRJ7	NUDT16L1	-0.95	3.22	0.049	0.88	1
14283-12	Ras-related protein Rab-14	P61106	RAB14	-0.96	4.01	0.048	0.88	1
17818-22	Protein SGT1 homolog	Q9Y2Z0	SUGT1	-0.97	4.92	0.025	0.88	1
9839-148	Toll/interleukin-1 receptor domain-containing adapter protein	P58753	TIRAP	-0.97	3.64	0.036	0.88	1
19259-176	Eukaryotic translation initiation factor 2 subunit 1	P05198	EIF2S1	-0.99	4.01	0.029	0.88	1
17742-2	Ras-related protein R-Ras	P10301	RRAS	-1	7.56	0.014	0.88	1
8298-8	Serine-rich single-pass membrane protein 1	Q8WWF3	SSMEM1	-1	4.36	0.022	0.88	1
13621-31	AP-2 complex subunit alpha-2	O94973	AP2A2	-1.1	4.07	0.037	0.88	1
13636-20	Nucleosome assembly protein 1-like 1	P55209	NAP1L1	-1.1	3.83	0.046	0.88	1
16856-79	Microtubule-associated protein RP/EB family member 2	Q15555	MAPRE2	-1.1	4.34	0.028	0.88	1
19122-47	Myosin regulatory light chain 12B	O14950	MYL12B	-1.1	4.67	0.034	0.88	1
19266-35	Ras GTPase-activating protein-binding protein 1	Q13283	G3BP1	-1.1	3.51	0.04	0.88	1
19297-4	Glucose-6-phosphate 1-dehydrogenase	P11413	G6PD	-1.1	4.57	0.02	0.88	1
21727-15	Ubiquitin-conjugating enzyme E2 Q1	Q7Z7E8	UBE2Q1	-1.1	4.26	0.042	0.88	1
23361-20	RNA-binding protein 4	Q9BWF3	RBM4	-1.1	5.92	0.021	0.88	1
23398-1	DNA-directed RNA polymerase II subunit GRINL1A	P0CAP2	POLR2M	-1.1	3.88	0.039	0.88	1
24476-18	Activating signal cointegrator 1 complex subunit 2	Q9H1I8	ASCC2	-1.1	9.75	0.01	0.88	1
25280-2	LIM domain-containing protein 1	Q9UGP4	LIMD1	-1.1	7.19	0.046	0.88	1
3441-64	Glycogen synthase kinase-3 alpha	P49840	GSK3A	-1.1	3.87	0.031	0.88	1
10089-7	N-acetylserotonin O-methyltransferase-like protein	O95671	ASMTL	-1.2	7.12	0.013	0.88	1
12348-46	Serine--tRNA ligase, mitochondrial	Q9NP81	SARS2	-1.2	8.59	0.0034	0.88	1
12581-39	Inositol monophosphatase 2	O14732	IMPA2	-1.2	6.37	0.011	0.88	1
12591-27	Oligophrenin-1	O60890	OPHN1	-1.2	4.59	0.04	0.88	1
14007-22	Bifunctional 3'-phosphoadenosine 5'-phosphosulfate synthase 1	O43252	PAPSS1	-1.2	6.57	0.0072	0.88	1
16809-1	Nucleoside diphosphate kinase, mitochondrial	O00746	NME4	-1.2	4.54	0.021	0.88	1
18319-7	Pyruvate dehydrogenase protein X component, mitochondrial	O00330	PDHX	-1.2	5.83	0.013	0.88	1
22041-26	Dual specificity mitogen-activated protein kinase kinase 5	Q13163	MAP2K5	-1.2	3.68	0.039	0.88	1
23526-25	Protein KTI12 homolog	Q96EK9	KTI12	-1.2	4.32	0.023	0.88	1
23643-22	Peroxisomal multifunctional enzyme type 2	P51659	HSD17B4	-1.2	3.94	0.04	0.88	1
24447-26	Protein FAM221A	A4D161	FAM221A	-1.2	6.85	0.009	0.88	1
3839-60	AH receptor-interacting protein	O00170	AIP	-1.2	4.95	0.028	0.88	1
4964-67	Endoplasmic reticulum aminopeptidase 1	Q9NZ08	ERAP1	-1.2	8.32	0.0092	0.88	1
8297-8	DnaJ homolog subfamily C member 10	Q8IXB1	DNAJC10	-1.2	5.05	0.044	0.88	1
9816-37	Isochorismatase domain-containing protein 1	Q96CN7	ISOC1	-1.2	5.86	0.013	0.88	1
11342-59	Plexin domain-containing protein 2:Cytoplasmic domain	Q6UX71	PLXDC2	-1.3	16.64	0.00062	0.53	1
11454-87	Eukaryotic translation initiation factor 3 subunit G	O75821	EIF3G	-1.3	4.06	0.043	0.88	1
12875-28	Ubiquitin domain-containing protein 2	Q8WUN7	UBTD2	-1.3	11.12	0.023	0.88	1
16865-62	TATA-binding protein-associated factor 2N	Q92804	TAF15	-1.3	5.09	0.016	0.88	1
21985-61	Integrin beta-1-binding protein 2	Q9UKP3	ITGB1BP2	-1.3	6.02	0.01	0.88	1
3820-68	MAP kinase-activated protein kinase 2	P49137	MAPKAPK2	-1.3	3.28	0.047	0.88	1
12652-37	Adenosylhomocysteinase 2	O43865	AHCYL1	-1.4	3.69	0.039	0.88	1
13082-9	Protein unc-45 homolog A	Q9H3U1	UNC45A	-1.4	4.26	0.032	0.88	1
13488-3	Arfaptin-1	P53367	ARFIP1	-1.4	3.92	0.037	0.88	1
17151-84	Interferon regulatory factor 3	Q14653	IRF3	-1.4	3.65	0.044	0.88	1
17345-12	Prostaglandin reductase 3	Q8N4Q0	PTGR3	-1.4	4.23	0.03	0.88	1
6936-7	Protein TMEPAI	Q969W9	PMEPA1	-1.4	10.01	0.047	0.88	1
8916-32	Stromal interaction molecule 1:Cytoplasmic domain	Q13586	STIM1	-1.4	4.13	0.035	0.88	1
24459-15	Coatomer subunit beta'	P35606	COPB2	-1.5	3.54	0.039	0.88	1
24979-17	Eukaryotic translation initiation factor 3 subunit B	P55884	EIF3B	-1.5	4.39	0.023	0.88	1
25104-10	Transcription factor CP2-like protein 1	Q9NZI6	TFCP2L1	-1.5	3.98	0.041	0.88	1
3739-72	Integrin alpha-IIb: beta-3 complex	P08514|P05106	ITGA2B|ITGB3	-1.5	3.53	0.039	0.88	1
4220-39	Tyrosine-protein kinase Fer	P16591	FER	-1.5	4.12	0.026	0.88	1
12747-89	RNA-binding protein 3	P98179	RBM3	-1.6	4.46	0.046	0.88	1
14675-20	Eukaryotic translation initiation factor 4B	P23588	EIF4B	-1.6	7.39	0.015	0.88	1
9757-29	Protein enabled homolog	Q8N8S7	ENAH	-1.6	3.36	0.046	0.88	1
11659-31	Clathrin interactor 1	Q14677	CLINT1	-1.7	4.27	0.026	0.88	1
17737-7	Isovaleryl-CoA dehydrogenase, mitochondrial	P26440	IVD	-1.7	4.21	0.025	0.88	1
17744-31	Ras-related protein Rab-11A	P62491	RAB11A	-1.7	3.24	0.049	0.88	1
19274-80	Alpha-1-syntrophin	Q13424	SNTA1	-1.7	3.4	0.043	0.88	1
19373-3	Myosin regulatory light chain 12A	P19105	MYL12A	-1.7	5.49	0.018	0.88	1
19574-5	Integrin alpha-IIb: beta-3 complex	P08514|P05106	ITGA2B|ITGB3	-1.7	5.82	0.024	0.88	1
22993-9	C-C motif chemokine 22	O00626	CCL22	-1.7	6.6	0.012	0.88	1
23278-13	39S ribosomal protein L12, mitochondrial	P52815	MRPL12	-1.7	4.41	0.033	0.88	1
23300-3	RNA-binding protein with multiple splicing 2	Q6ZRY4	RBPMS2	-1.7	6.18	0.011	0.88	1
21817-5	Myosin, light chain 9, regulatory	P24844	MYL9	-1.8	6.3	0.0086	0.88	1
23322-2	Musculin	O60682	MSC	-1.8	3.43	0.042	0.88	1
23329-52	Ras-related protein Rab-4B	P61018	RAB4B	-1.8	3.53	0.047	0.88	1
9738-7	FAS-associated factor 2	Q96CS3	FAF2	-1.8	4.17	0.025	0.88	1
9831-12	Ras GTPase-activating protein-binding protein 2	Q9UN86	G3BP2	-1.8	4.49	0.027	0.88	1
12637-7	Carnitine O-acetyltransferase	P43155	CRAT	-1.9	3.64	0.047	0.88	1
12724-81	Cold-inducible RNA-binding protein	Q14011	CIRBP	-1.9	4.07	0.037	0.88	1
13474-40	Glutathione S-transferase kappa 1	Q9Y2Q3	GSTK1	-1.9	4.26	0.024	0.88	1
14271-23	Ras-related protein Rab-6B	Q9NRW1	RAB6B	-1.9	4.22	0.026	0.88	1
2480-58	Metalloproteinase inhibitor 3	P35625	TIMP3	-2	8.13	0.015	0.88	1
4217-49	3-hydroxyacyl-CoA dehydrogenase type-2	Q99714	HSD17B10	-2	3.83	0.04	0.88	1
24699-20	ADP-ribosylation factor-like protein 6-interacting protein 1	Q15041	ARL6IP1	-2.1	3.8	0.047	0.88	1
25252-29	MTSS1-like protein	Q765P7	MTSS2	-2.1	4.55	0.037	0.88	1
2682-68	60 kDa heat shock protein, mitochondrial	P10809	HSPD1	-2.1	4.49	0.021	0.88	1
11227-31	Transducin beta-like protein 2	Q9Y4P3	TBL2	-2.2	5.08	0.016	0.88	1
21991-79	Neurabin-2	Q96SB3	PPP1R9B	-2.2	3.93	0.046	0.88	1
23967-8	PAXIP1-associated protein 1	Q9BTK6	PAGR1	-2.2	3.65	0.038	0.88	1
3827-22	Serine/threonine-protein kinase PAK 6	Q9NQU5	PAK6	-2.3	3.46	0.046	0.88	1
19262-219	Very long-chain specific acyl-CoA dehydrogenase, mitochondrial	P49748	ACADVL	-2.4	3.73	0.039	0.88	1
20433-19	39S ribosomal protein L1, mitochondrial	Q9BYD6	MRPL1	-2.4	5.25	0.013	0.88	1
21752-10	Mitochondrial Rho GTPase 1	Q8IXI2	RHOT1	-2.4	3.93	0.04	0.88	1
5650-9	Protein disulfide-isomerase A6	Q15084	PDIA6	-2.5	4.29	0.042	0.88	1
6226-69	Calcium uptake protein 2, mitochondrial	Q8IYU8	MICU2	-2.5	4.83	0.017	0.88	1
21378-7	Polyribonucleotide nucleotidyltransferase 1, mitochondrial	Q8TCS8	PNPT1	-2.6	5.36	0.014	0.88	1
4920-10	Lysozyme C	P61626	LYZ	-3	14.94	0.042	0.88	1
10966-1	Alpha-2-HS-glycoprotein	P02765	AHSG	-6.1	22.31	0.026	0.88	1

## Sheet: top 20 DEPs
Sequence ID	Protein Name	UniProt ID	Gene Symbol	Fold.Change	t.statistic	p.value	FDR	Bonferroni
15560-52	Transcobalamin-2	P20062	TCN2	7.6	-106.94	3.4e-05	0.26	0.26
22960-8	Low affinity immunoglobulin gamma Fc region receptor II-b	P31994	FCGR2B	2.4	-8.4	0.0036	0.88	1
7015-8	Leukocyte immunoglobulin-like receptor subfamily B member 5	O75023	LILRB5	1.7	-9.87	0.049	0.88	1
3310-62	Low affinity immunoglobulin gamma Fc region receptor II-b	P31994	FCGR2B	1.5	-11.43	0.021	0.88	1
15602-43	Interleukin-6 receptor subunit alpha	P08887	IL6R	1.1	-4.74	0.019	0.88	1
24318-13	FYVE, RhoGEF and PH domain-containing protein 2	Q7Z6J4	FGD2	1.1	-3.37	0.044	0.88	1
8092-29	Interleukin-6 receptor subunit alpha	P08887	IL6R	1.1	-5.27	0.018	0.88	1
4913-78	C-C motif chemokine 16	O15467	CCL16	1	-4.17	0.034	0.88	1
4139-71	Interleukin-6 receptor subunit alpha	P08887	IL6R	0.96	-5.04	0.019	0.88	1
13747-9	Carbonic anhydrase 6	P23280	CA6	0.9	-5.33	0.027	0.88	1
2991-9	Interleukin-1 receptor type 1	P14778	IL1R1	0.76	-6.29	0.0082	0.88	1
12501-10	Tubulin-specific chaperone A	O75347	TBCA	0.71	-4.22	0.027	0.88	1
14254-27	Tyrosine-protein phosphatase non-receptor type 4	P29074	PTPN4	0.7	-4.39	0.025	0.88	1
8697-38	Glypican-1	P35052	GPC1	0.7	-5.94	0.024	0.88	1
3448-13	Insulin receptor	P06213	INSR	0.69	-9.97	0.0081	0.88	1
13691-10	Sodium-coupled monocarboxylate transporter 1	Q8N695	SLC5A8	0.66	-6.36	0.0083	0.88	1
10041-3	Hepatocyte nuclear factor 4-alpha	P41235	HNF4A	0.62	-8.23	0.0057	0.88	1
14057-68	Tumor necrosis factor ligand superfamily member 15	O95150	TNFSF15	0.6	-5.23	0.034	0.88	1
15321-8	Complexin-2	Q6PUV4	CPLX2	0.59	-8.84	0.012	0.88	1
18336-31	Cytidine deaminase	P32320	CDA	-0.59	6.8	0.021	0.88	1
12724-81	Cold-inducible RNA-binding protein	Q14011	CIRBP	-1.9	4.07	0.037	0.88	1
13474-40	Glutathione S-transferase kappa 1	Q9Y2Q3	GSTK1	-1.9	4.26	0.024	0.88	1
14271-23	Ras-related protein Rab-6B	Q9NRW1	RAB6B	-1.9	4.22	0.026	0.88	1
2480-58	Metalloproteinase inhibitor 3	P35625	TIMP3	-2	8.13	0.015	0.88	1
4217-49	3-hydroxyacyl-CoA dehydrogenase type-2	Q99714	HSD17B10	-2	3.83	0.04	0.88	1
24699-20	ADP-ribosylation factor-like protein 6-interacting protein 1	Q15041	ARL6IP1	-2.1	3.8	0.047	0.88	1
25252-29	MTSS1-like protein	Q765P7	MTSS2	-2.1	4.55	0.037	0.88	1
2682-68	60 kDa heat shock protein, mitochondrial	P10809	HSPD1	-2.1	4.49	0.021	0.88	1
11227-31	Transducin beta-like protein 2	Q9Y4P3	TBL2	-2.2	5.08	0.016	0.88	1
21991-79	Neurabin-2	Q96SB3	PPP1R9B	-2.2	3.93	0.046	0.88	1
23967-8	PAXIP1-associated protein 1	Q9BTK6	PAGR1	-2.2	3.65	0.038	0.88	1
3827-22	Serine/threonine-protein kinase PAK 6	Q9NQU5	PAK6	-2.3	3.46	0.046	0.88	1
19262-219	Very long-chain specific acyl-CoA dehydrogenase, mitochondrial	P49748	ACADVL	-2.4	3.73	0.039	0.88	1
20433-19	39S ribosomal protein L1, mitochondrial	Q9BYD6	MRPL1	-2.4	5.25	0.013	0.88	1
21752-10	Mitochondrial Rho GTPase 1	Q8IXI2	RHOT1	-2.4	3.93	0.04	0.88	1
5650-9	Protein disulfide-isomerase A6	Q15084	PDIA6	-2.5	4.29	0.042	0.88	1
6226-69	Calcium uptake protein 2, mitochondrial	Q8IYU8	MICU2	-2.5	4.83	0.017	0.88	1
21378-7	Polyribonucleotide nucleotidyltransferase 1, mitochondrial	Q8TCS8	PNPT1	-2.6	5.36	0.014	0.88	1
4920-10	Lysozyme C	P61626	LYZ	-3	14.94	0.042	0.88	1
10966-1	Alpha-2-HS-glycoprotein	P02765	AHSG	-6.1	22.31	0.026	0.88	1

## Sheet: reactome
Pathway identifier	Pathway name	#Entities found	#Entities total	Entities ratio	Entities pValue	Entities FDR
R-HSA-210990	PECAM1 interactions	3	14	0.000905329	0.000639406	0.110909
R-HSA-72766	Translation	12	339	0.0219219	0.000721509	0.110909
R-HSA-210745	Regulation of gene expression in beta cells	4	35	0.00226332	0.000825344	0.110909
R-HSA-5419276	Mitochondrial translation termination	6	94	0.00607863	0.00091662	0.110909
R-HSA-5389840	Mitochondrial translation elongation	6	94	0.00607863	0.00091662	0.110909
R-HSA-381038	XBP1(S) activates chaperone genes	6	95	0.0061433	0.000967425	0.110909
R-HSA-5368286	Mitochondrial translation initiation	6	96	0.00620797	0.00102037	0.110909
R-HSA-1059683	Interleukin-6 signaling	3	17	0.00109933	0.0011158	0.110909
R-HSA-381070	IRE1alpha activates chaperones	6	101	0.0065313	0.0013193	0.110909
R-HSA-5368287	Mitochondrial translation	6	102	0.00659596	0.00138636	0.110909
R-HSA-449147	Signaling by Interleukins	17	658	0.0425504	0.00200747	0.146545
R-HSA-9007892	Interleukin-38 signaling	2	6	0.000387998	0.00234168	0.156892
R-HSA-381119	Unfolded Protein Response (UPR)	7	156	0.0100879	0.00260583	0.161561
R-HSA-1433557	Signaling by SCF-KIT	4	51	0.00329798	0.0032208	0.171806
R-HSA-168256	Immune System	46	2660	0.172012	0.00340608	0.171806
R-HSA-6783783	Interleukin-10 signaling	5	86	0.0055613	0.00363256	0.171806
R-HSA-166520	Signaling by NTRKs	7	166	0.0107346	0.00365545	0.171806
R-HSA-422475	Axon guidance	15	585	0.0378298	0.00392335	0.172628
R-HSA-9670439	Signaling by phosphorylated juxtamembrane, extracellular and kinase domain KIT mutants	3	28	0.00181066	0.0045391	0.181564
R-HSA-9669938	Signaling by KIT in disease	3	28	0.00181066	0.0045391	0.181564
R-HSA-8869496	TFAP2A acts as a transcriptional repressor during retinoic acid induced cell differentiation	2	9	0.000581997	0.00514902	0.185172
R-HSA-429947	Deadenylation of mRNA	3	30	0.00193999	0.00548882	0.185172
R-HSA-6783589	Interleukin-6 family signaling	3	30	0.00193999	0.00548882	0.185172
R-HSA-400685	Sema4D in semaphorin signaling	3	31	0.00200466	0.006005	0.185172
R-HSA-1266738	Developmental Biology	29	1524	0.0985515	0.00622079	0.185172
R-HSA-72649	Translation initiation complex formation	4	62	0.00400931	0.00637348	0.185172
R-HSA-9675108	Nervous system development	15	621	0.0401578	0.00668877	0.185172
R-HSA-72702	Ribosomal scanning and start codon recognition	4	64	0.00413864	0.00710811	0.185172
R-HSA-3928663	EPHA-mediated growth cone collapse	3	33	0.00213399	0.00712199	0.185172
R-HSA-9006115	Signaling by NTRK2 (TRKB)	3	33	0.00213399	0.00712199	0.185172
R-HSA-2682334	EPH-Ephrin signaling	5	102	0.00659596	0.0073508	0.1893
R-HSA-72662	Activation of the mRNA upon binding of the cap-binding complex and eIFs, and subsequent binding to 43S	4	66	0.00426798	0.00789661	0.1893
R-HSA-9837999	Mitochondrial protein degradation	5	104	0.0067253	0.00795193	0.1893
R-HSA-186712	Regulation of beta-cell development	4	67	0.00433264	0.00831155	0.1893
R-HSA-8873719	RAB geranylgeranylation	4	68	0.00439731	0.00874052	0.1893
R-HSA-112411	MAPK1 (ERK2) activation	2	12	0.000775996	0.00894635	0.1893
R-HSA-9008059	Interleukin-37 signaling	3	36	0.00232799	0.00901428	0.1893
R-HSA-1280215	Cytokine Signaling in Immune system	22	1100	0.071133	0.00994726	0.20227
R-HSA-373755	Semaphorin interactions	4	71	0.00459131	0.0101135	0.20227
R-HSA-110056	MAPK3 (ERK1) activation	2	13	0.000840662	0.0104198	0.208395
R-HSA-6802952	Signaling by BRAF and RAF1 fusions	4	73	0.00472064	0.0111023	0.210943
R-HSA-6798695	Neutrophil degranulation	12	478	0.0309105	0.0111154	0.211193
R-HSA-9034864	Activated NTRK3 signals through RAS	2	14	0.000905329	0.0119927	0.215869
R-HSA-8936459	RUNX1 regulates genes involved in megakaryocyte differentiation and platelet function	4	76	0.00491464	0.0126989	0.217007
R-HSA-9680350	Signaling by CSF1 (M-CSF) in myeloid cells	3	41	0.00265132	0.0127651	0.217007
R-HSA-9818028	NFE2L2 regulates pentose phosphate pathway genes	2	15	0.000969995	0.0136627	0.232267
R-HSA-6802948	Signaling by high-kinase activity BRAF mutants	3	44	0.00284532	0.0153832	0.261514
R-HSA-9006934	Signaling by Receptor Tyrosine Kinases	14	631	0.0408044	0.0170516	0.27116
R-HSA-9029558	NR1H2 & NR1H3 regulate gene expression linked to lipogenesis	2	17	0.00109933	0.0172842	0.27116
R-HSA-4420097	VEGFA-VEGFR2 Pathway	5	129	0.00834196	0.0185484	0.27116
R-HSA-9820841	M-decay: degradation of maternal mRNAs by maternally stored factors	3	48	0.00310398	0.0193106	0.27116
R-HSA-9656223	Signaling by RAF1 mutants	3	49	0.00316865	0.020371	0.27116
R-HSA-5674135	MAP2K and MAPK activation	3	49	0.00316865	0.020371	0.27116
R-HSA-171007	p38MAPK events	2	19	0.00122866	0.0212652	0.27116
R-HSA-9673767	Signaling by PDGFRA transmembrane, juxtamembrane and kinase domain mutants	2	19	0.00122866	0.0212652	0.27116
R-HSA-9673770	Signaling by PDGFRA extracellular domain mutants	2	19	0.00122866	0.0212652	0.27116
R-HSA-446652	Interleukin-1 family signaling	6	183	0.0118339	0.0215017	0.27116
R-HSA-3359454	Defective TCN2 causes TCN2 deficiency	1	2	0.000129333	0.0231388	0.27116
R-HSA-354194	GRB2:SOS provides linkage to MAPK signaling for Integrins	2	20	0.00129333	0.0233847	0.27116
R-HSA-399955	SEMA3A-Plexin repulsion signaling by inhibiting Integrin adhesion	2	20	0.00129333	0.0233847	0.27116
R-HSA-6802957	Oncogenic MAPK signaling	4	93	0.00601397	0.0244863	0.27116
R-HSA-194138	Signaling by VEGF	5	140	0.00905329	0.0252501	0.27116
R-HSA-2892247	POU5F1 (OCT4), SOX2, NANOG activate genes related to proliferation	2	21	0.00135799	0.0255872	0.27116
R-HSA-6802949	Signaling by RAS mutants	3	54	0.00349198	0.0261455	0.27116
R-HSA-6802946	Signaling by moderate kinase activity BRAF mutants	3	54	0.00349198	0.0261455	0.27116
R-HSA-6802955	Paradoxical activation of RAF signaling by kinase inactive BRAF	3	54	0.00349198	0.0261455	0.27116
R-HSA-9649948	Signaling downstream of RAS mutants	3	54	0.00349198	0.0261455	0.27116
R-HSA-72695	Formation of the ternary complex, and subsequently, the 43S complex	3	54	0.00349198	0.0261455	0.27116
R-HSA-187037	Signaling by NTRK1 (TRKA)	5	143	0.00924728	0.027315	0.27116
R-HSA-372708	p130Cas linkage to MAPK signaling for integrins	2	22	0.00142266	0.0278705	0.27116
R-HSA-3928664	Ephrin signaling	2	23	0.00148733	0.0302325	0.27116
R-HSA-5625900	RHO GTPases activate CIT	2	23	0.00148733	0.0302325	0.27116
R-HSA-9831926	Nephron development	2	23	0.00148733	0.0302325	0.27116
R-HSA-5627117	RHO GTPases Activate ROCKs	2	24	0.00155199	0.0326711	0.27116
R-HSA-3359485	Defective CD320 causes MMATC	1	3	0.000193999	0.0345078	0.27116
R-HSA-3359471	Defective MMAB causes MMA, cblB type	1	3	0.000193999	0.0345078	0.27116
R-HSA-416572	Sema4D induced cell migration and growth-cone collapse	2	25	0.00161666	0.0351841	0.27116
R-HSA-445144	Signal transduction by L1	2	25	0.00161666	0.0351841	0.27116
R-HSA-432722	Golgi Associated Vesicle Biogenesis	3	61	0.00394465	0.0355471	0.27116
R-HSA-445355	Smooth Muscle Contraction	3	61	0.00394465	0.0355471	0.27116
R-HSA-167044	Signalling to RAS	2	26	0.00168132	0.0377696	0.27116
R-HSA-9034015	Signaling by NTRK3 (TRKC)	2	27	0.00174599	0.0404255	0.27116
R-HSA-5627123	RHO GTPases activate PAKs	2	27	0.00174599	0.0404255	0.27116
R-HSA-9671555	Signaling by PDGFR in disease	2	27	0.00174599	0.0404255	0.27116
R-HSA-168249	Innate Immune System	23	1341	0.0867175	0.0417094	0.27116
R-HSA-112409	RAF-independent MAPK1/3 activation	2	28	0.00181066	0.0431498	0.27116
R-HSA-6804115	TP53 regulates transcription of additional cell cycle genes whose exact role in the p53 pathway remain uncertain	2	28	0.00181066	0.0431498	0.27116
R-HSA-429914	Deadenylation-dependent mRNA decay	3	67	0.00433264	0.0448081	0.27116
R-HSA-9033241	Peroxisomal protein import	3	67	0.00433264	0.0448081	0.27116
R-HSA-166016	Toll Like Receptor 4 (TLR4) Cascade	5	165	0.0106699	0.0457323	0.27116
R-HSA-9025046	NTF3 activates NTRK2 (TRKB) signaling	1	4	0.000258665	0.0457451	0.27116
R-HSA-9034013	NTF3 activates NTRK3 signaling	1	4	0.000258665	0.0457451	0.27116
R-HSA-9649913	RAS GTPase cycle mutants	1	4	0.000258665	0.0457451	0.27116
R-HSA-9753510	Signaling by RAS GAP mutants	1	4	0.000258665	0.0457451	0.27116
R-HSA-9753512	Signaling by RAS GTPase mutants	1	4	0.000258665	0.0457451	0.27116
R-HSA-198765	Signalling to ERK5	1	4	0.000258665	0.0457451	0.27116
R-HSA-164952	The role of Nef in HIV-1 replication and disease pathogenesis	2	29	0.00187532	0.0459407	0.27116
R-HSA-1660499	Synthesis of PIPs at the plasma membrane	3	69	0.00446198	0.048136	0.27116
R-HSA-204174	Regulation of pyruvate dehydrogenase (PDH) complex	2	30	0.00193999	0.0487961	0.27116
R-HSA-5621575	CD209 (DC-SIGN) signaling	2	30	0.00193999	0.0487961	0.27116
R-HSA-9616222	Transcriptional regulation of granulopoiesis	3	70	0.00452664	0.0498442	0.27116
R-HSA-9609507	Protein localization	5	170	0.0109933	0.0507438	0.27116
R-HSA-389887	Beta-oxidation of pristanoyl-CoA	2	31	0.00200466	0.0517143	0.27116
R-HSA-3296469	Defects in cobalamin (B12) metabolism	2	31	0.00200466	0.0517143	0.27116
R-HSA-5218921	VEGFR2 mediated cell proliferation	2	31	0.00200466	0.0517143	0.27116
R-HSA-156827	L13a-mediated translational silencing of Ceruloplasmin expression	4	120	0.00775996	0.0535349	0.27116
R-HSA-72706	GTP hydrolysis and joining of the 60S ribosomal subunit	4	120	0.00775996	0.0535349	0.27116
R-HSA-9022699	MECP2 regulates neuronal receptors and channels	2	32	0.00206932	0.0546935	0.27116
R-HSA-5362517	Signaling by Retinoic Acid	3	73	0.00472064	0.0551441	0.27116
R-HSA-8875791	MET activates STAT3	1	5	0.000323332	0.0568524	0.27116
R-HSA-9034793	Activated NTRK3 signals through PLCG1	1	5	0.000323332	0.0568524	0.27116
R-HSA-198745	Signalling to STAT3	1	5	0.000323332	0.0568524	0.27116
R-HSA-139910	Activation of BMF and translocation to mitochondria	1	5	0.000323332	0.0568524	0.27116
R-HSA-111446	Activation of BIM and translocation to mitochondria	1	5	0.000323332	0.0568524	0.27116
R-HSA-450282	MAPK targets/ Nuclear events mediated by MAP kinases	2	35	0.00226332	0.0639787	0.27116
R-HSA-2424491	DAP12 signaling	2	36	0.00232799	0.067184	0.27116
R-HSA-72737	Cap-dependent Translation Initiation	4	130	0.00840662	0.0675811	0.27116
R-HSA-72613	Eukaryotic Translation Initiation	4	130	0.00840662	0.0675811	0.27116
R-HSA-9706374	FLT3 signaling through SRC family kinases	1	6	0.000387998	0.0678311	0.27116
R-HSA-199992	trans-Golgi Network Vesicle Budding	3	80	0.00517331	0.0685021	0.27116
R-HSA-186763	Downstream signal transduction	2	37	0.00239265	0.0704415	0.27116
R-HSA-354192	Integrin signaling	2	39	0.00252199	0.0771068	0.27116
R-HSA-74713	IRS activation	1	7	0.000452664	0.0786827	0.27116
R-HSA-9014826	Interleukin-36 pathway	1	7	0.000452664	0.0786827	0.27116
R-HSA-9032759	NTRK2 activates RAC1	1	7	0.000452664	0.0786827	0.27116
R-HSA-8849474	PTK6 Activates STAT3	1	7	0.000452664	0.0786827	0.27116
R-HSA-1606341	IRF3 mediated activation of type 1 IFN	1	7	0.000452664	0.0786827	0.27116
R-HSA-8866376	Reelin signalling pathway	1	7	0.000452664	0.0786827	0.27116
R-HSA-3134973	LRR FLII-interacting protein 1 (LRRFIP1) activates type I IFN production	1	7	0.000452664	0.0786827	0.27116
R-HSA-216083	Integrin cell surface interactions	3	86	0.0055613	0.0810046	0.27116
R-HSA-202733	Cell surface interactions at the vascular wall	6	257	0.0166192	0.0830401	0.27116
R-HSA-114608	Platelet degranulation	4	141	0.00911795	0.0850135	0.27116
R-HSA-6806834	Signaling by MET	3	88	0.00569064	0.0853771	0.27116
R-HSA-3296482	Defects in vitamin and cofactor metabolism	2	42	0.00271599	0.087457	0.27116
R-HSA-187687	Signalling to ERKs	2	42	0.00271599	0.087457	0.27116
R-HSA-182218	Nef Mediated CD8 Down-regulation	1	8	0.000517331	0.0894087	0.27116
R-HSA-8937144	Aryl hydrocarbon receptor signalling	1	8	0.000517331	0.0894087	0.27116
R-HSA-9764302	Regulation of CDH19 Expression and Function	1	8	0.000517331	0.0894087	0.27116
R-HSA-9033500	TYSND1 cleaves peroxisomal proteins	1	8	0.000517331	0.0894087	0.27116
R-HSA-168898	Toll-like Receptor Cascades	5	202	0.0130626	0.090129	0.27116
R-HSA-5621481	C-type lectin receptors (CLRs)	5	203	0.0131273	0.0915597	0.27116
R-HSA-76005	Response to elevated platelet cytosolic Ca2+	4	148	0.00957062	0.0971407	0.27116
R-HSA-452723	Transcriptional regulation of pluripotent stem cells	2	45	0.00290998	0.0981936	0.27116
R-HSA-9013425	RHOT1 GTPase cycle	1	9	0.000581997	0.10001	0.27116
R-HSA-6802953	RAS signaling downstream of NF1 loss-of-function variants	1	9	0.000581997	0.10001	0.27116
R-HSA-199920	CREB phosphorylation	1	9	0.000581997	0.10001	0.27116
R-HSA-164944	Nef and signal transduction	1	9	0.000581997	0.10001	0.27116
R-HSA-163765	ChREBP activates metabolic gene expression	1	9	0.000581997	0.10001	0.27116
R-HSA-6785807	Interleukin-4 and Interleukin-13 signaling	5	211	0.0136446	0.103424	0.27116
R-HSA-447115	Interleukin-12 family signaling	3	96	0.00620797	0.103829	0.27116
R-HSA-73779	RNA Polymerase II Transcription Pre-Initiation And Promoter Opening	2	47	0.00303932	0.105547	0.27116
R-HSA-451927	Interleukin-2 family signaling	2	47	0.00303932	0.105547	0.27116
R-HSA-9607240	FLT3 Signaling	2	48	0.00310398	0.109278	0.27116
R-HSA-9603381	Activated NTRK3 signals through PI3K	1	10	0.000646663	0.110489	0.27116
R-HSA-72731	Recycling of eIF2:GDP	1	10	0.000646663	0.110489	0.27116
R-HSA-167590	Nef Mediated CD4 Down-regulation	1	10	0.000646663	0.110489	0.27116
R-HSA-112412	SOS-mediated signalling	1	10	0.000646663	0.110489	0.27116
R-HSA-421270	Cell-cell junction organization	3	99	0.00640197	0.111123	0.27116
R-HSA-167161	HIV Transcription Initiation	2	49	0.00316865	0.113044	0.27116
R-HSA-75953	RNA Polymerase II Transcription Initiation	2	49	0.00316865	0.113044	0.27116
R-HSA-167162	RNA Polymerase II HIV Promoter Escape	2	49	0.00316865	0.113044	0.27116
R-HSA-9615017	FOXO-mediated transcription of oxidative stress, metabolic and neuronal genes	2	49	0.00316865	0.113044	0.27116
R-HSA-5655302	Signaling by FGFR1 in disease	2	49	0.00316865	0.113044	0.27116
R-HSA-512988	Interleukin-3, Interleukin-5 and GM-CSF signaling	2	50	0.00323332	0.116843	0.27116
R-HSA-73776	RNA Polymerase II Promoter Escape	2	51	0.00329798	0.120674	0.27116
R-HSA-8854214	TBC/RABGAPs	2	51	0.00329798	0.120674	0.27116
R-HSA-5654743	Signaling by FGFR4	2	51	0.00329798	0.120674	0.27116
R-HSA-2173789	TGF-beta receptor signaling activates SMADs	2	51	0.00329798	0.120674	0.27116
R-HSA-9032500	Activated NTRK2 signals through FYN	1	11	0.00071133	0.120847	0.27116
R-HSA-112126	ALKBH3 mediated reversal of alkylation damage	1	11	0.00071133	0.120847	0.27116
R-HSA-9020933	Interleukin-23 signaling	1	11	0.00071133	0.120847	0.27116
R-HSA-1169092	Activation of RAS in B cells	1	11	0.00071133	0.120847	0.27116
R-HSA-8875656	MET receptor recycling	1	11	0.00071133	0.120847	0.27116
R-HSA-8985947	Interleukin-9 signaling	1	11	0.00071133	0.120847	0.27116
R-HSA-111453	BH3-only proteins associate with and inactivate anti-apoptotic BCL-2 members	1	11	0.00071133	0.120847	0.27116
R-HSA-983695	Antigen activates B Cell Receptor (BCR) leading to generation of second messengers	3	103	0.00666063	0.121144	0.27116
R-HSA-2172127	DAP12 interactions	2	52	0.00336265	0.124535	0.27116
R-HSA-196741	Cobalamin (Cbl, vitamin B12) transport and metabolism	2	52	0.00336265	0.124535	0.27116
R-HSA-8864260	Transcriptional regulation by the AP-2 (TFAP2) family of transcription factors	2	52	0.00336265	0.124535	0.27116
R-HSA-76042	RNA Polymerase II Transcription Initiation And Promoter Clearance	2	53	0.00342732	0.128427	0.27116
R-HSA-76009	Platelet Aggregation (Plug Formation)	2	53	0.00342732	0.128427	0.27116
R-HSA-5654741	Signaling by FGFR3	2	53	0.00342732	0.128427	0.27116
R-HSA-1500931	Cell-Cell communication	4	165	0.0106699	0.129689	0.27116
R-HSA-9715370	Miro GTPase Cycle	1	12	0.000775996	0.131085	0.27116
R-HSA-9634635	Estrogen-stimulated signaling through PRKCZ	1	12	0.000775996	0.131085	0.27116
R-HSA-450341	Activation of the AP-1 family of transcription factors	1	12	0.000775996	0.131085	0.27116
R-HSA-9020958	Interleukin-21 signaling	1	12	0.000775996	0.131085	0.27116
R-HSA-9840373	Cellular response to mitochondrial stress	1	12	0.000775996	0.131085	0.27116
R-HSA-170834	Signaling by TGF-beta Receptor Complex	3	108	0.00698396	0.134117	0.27116
R-HSA-3928665	EPH-ephrin mediated repulsion of cells	2	55	0.00355665	0.136293	0.27116
R-HSA-397014	Muscle contraction	5	232	0.0150026	0.13794	0.27116
R-HSA-174362	Transport and synthesis of PAPS	1	13	0.000840662	0.141204	0.27116
R-HSA-5140745	WNT5A-dependent internalization of FZD2, FZD5 and ROR2	1	13	0.000840662	0.141204	0.27116
R-HSA-2586552	Signaling by Leptin	1	13	0.000840662	0.141204	0.27116
R-HSA-9020956	Interleukin-27 signaling	1	13	0.000840662	0.141204	0.27116
R-HSA-2179392	EGFR Transactivation by Gastrin	1	13	0.000840662	0.141204	0.27116
R-HSA-74749	Signal attenuation	1	13	0.000840662	0.141204	0.27116
R-HSA-70268	Pyruvate metabolism	2	57	0.00368598	0.144263	0.27116
R-HSA-9013405	RHOD GTPase cycle	2	57	0.00368598	0.144263	0.27116
R-HSA-380108	Chemokine receptors bind chemokines	2	57	0.00368598	0.144263	0.27116
R-HSA-1483255	PI Metabolism	3	112	0.00724263	0.144826	0.27116
R-HSA-70895	Branched-chain amino acid catabolism	2	58	0.00375065	0.148285	0.27116
R-HSA-9758890	Transport of RCbl within the body	1	14	0.000905329	0.151206	0.27116
R-HSA-9013973	TICAM1-dependent activation of IRF3/IRF7	1	14	0.000905329	0.151206	0.27116
R-HSA-71032	Propionyl-CoA catabolism	1	14	0.000905329	0.151206	0.27116
R-HSA-6787450	tRNA modification in the mitochondrion	1	14	0.000905329	0.151206	0.27116
R-HSA-9635465	Suppression of apoptosis	1	14	0.000905329	0.151206	0.27116
R-HSA-373752	Netrin-1 signaling	2	59	0.00381531	0.152329	0.27116
R-HSA-168164	Toll Like Receptor 3 (TLR3) Cascade	3	116	0.00750129	0.155807	0.27116
R-HSA-9026519	Activated NTRK2 signals through RAS	1	15	0.000969995	0.161092	0.27116
R-HSA-68884	Mitotic Telophase/Cytokinesis	1	15	0.000969995	0.161092	0.27116
R-HSA-428540	Activation of RAC1	1	15	0.000969995	0.161092	0.27116
R-HSA-416550	Sema4D mediated inhibition of cell attachment and migration	1	15	0.000969995	0.161092	0.27116
R-HSA-376172	DSCAM interactions	1	15	0.000969995	0.161092	0.27116
R-HSA-5607764	CLEC7A (Dectin-1) signaling	3	120	0.00775996	0.167039	0.27116
R-HSA-937061	TRIF(TICAM1)-mediated TLR4 signaling	3	121	0.00782462	0.169884	0.27116
R-HSA-166166	MyD88-independent TLR4 cascade	3	121	0.00782462	0.169884	0.27116
R-HSA-9820865	Z-decay: degradation of maternal mRNAs by zygotically expressed factors	1	16	0.00103466	0.170864	0.27116
R-HSA-3656237	Defective EXT2 causes exostoses 2	1	16	0.00103466	0.170864	0.27116
R-HSA-3656253	Defective EXT1 causes exostoses 1, TRPS2 and CHDS	1	16	0.00103466	0.170864	0.27116
R-HSA-8866427	VLDLR internalisation and degradation	1	16	0.00103466	0.170864	0.27116
R-HSA-73943	Reversal of alkylation damage by DNA dioxygenases	1	16	0.00103466	0.170864	0.27116
R-HSA-179812	GRB2 events in EGFR signaling	1	16	0.00103466	0.170864	0.27116
R-HSA-8851805	MET activates RAS signaling	1	16	0.00103466	0.170864	0.27116
R-HSA-8983432	Interleukin-15 signaling	1	16	0.00103466	0.170864	0.27116
R-HSA-879415	Advanced glycosylation endproduct receptor signaling	1	16	0.00103466	0.170864	0.27116
R-HSA-77305	Beta oxidation of palmitoyl-CoA to myristoyl-CoA	1	16	0.00103466	0.170864	0.27116
R-HSA-2428933	SHC-related events triggered by IGF1R	1	16	0.00103466	0.170864	0.27116
R-HSA-9028731	Activated NTRK2 signals through FRS2 and FRS3	1	16	0.00103466	0.170864	0.27116
R-HSA-9634285	Constitutive Signaling by Overexpressed ERBB2	1	16	0.00103466	0.170864	0.27116
R-HSA-8984722	Interleukin-35 Signalling	1	16	0.00103466	0.170864	0.27116
R-HSA-198323	AKT phosphorylates targets in the cytosol	1	16	0.00103466	0.170864	0.27116
R-HSA-193648	NRAGE signals death through JNK	2	64	0.00413864	0.172853	0.27116
R-HSA-5578775	Ion homeostasis	2	64	0.00413864	0.172853	0.27116
R-HSA-5654736	Signaling by FGFR1	2	64	0.00413864	0.172853	0.27116
R-HSA-109606	Intrinsic Pathway for Apoptosis	2	64	0.00413864	0.172853	0.27116
R-HSA-6791312	TP53 Regulates Transcription of Cell Cycle Genes	2	65	0.00420331	0.177011	0.27116
R-HSA-389359	CD28 dependent Vav1 pathway	1	17	0.00109933	0.180522	0.27116
R-HSA-1475029	Reversible hydration of carbon dioxide	1	17	0.00109933	0.180522	0.27116
R-HSA-75892	Platelet Adhesion to exposed collagen	1	17	0.00109933	0.180522	0.27116
R-HSA-8949664	Processing of SMDT1	1	17	0.00109933	0.180522	0.27116
R-HSA-9683610	Maturation of nucleoprotein	1	17	0.00109933	0.180522	0.27116
R-HSA-5607761	Dectin-1 mediated noncanonical NF-kB signaling	2	66	0.00426798	0.181185	0.27116
R-HSA-418990	Adherens junctions interactions	2	66	0.00426798	0.181185	0.27116
R-HSA-983705	Signaling by the B Cell Receptor (BCR)	4	189	0.0122219	0.182083	0.27116
R-HSA-446728	Cell junction organization	3	126	0.00814796	0.184312	0.27116
R-HSA-1227986	Signaling by ERBB2	2	68	0.00439731	0.189577	0.27116
R-HSA-399956	CRMPs in Sema3A signaling	1	18	0.00116399	0.190068	0.27116
R-HSA-177504	Retrograde neurotrophin signalling	1	18	0.00116399	0.190068	0.27116
R-HSA-1433559	Regulation of KIT signaling	1	18	0.00116399	0.190068	0.27116
R-HSA-5607763	CLEC7A (Dectin-1) induces NFAT activation	1	18	0.00116399	0.190068	0.27116
R-HSA-205043	NRIF signals cell death from the nucleus	1	18	0.00116399	0.190068	0.27116
R-HSA-5655291	Signaling by FGFR4 in disease	1	18	0.00116399	0.190068	0.27116
R-HSA-5684996	MAPK1/MAPK3 signaling	6	329	0.0212752	0.19014	0.27116
R-HSA-450294	MAP kinase activation	2	69	0.00446198	0.193793	0.27116
R-HSA-373760	L1CAM interactions	3	130	0.00840662	0.196081	0.27116
R-HSA-375165	NCAM signaling for neurite out-growth	2	70	0.00452664	0.198021	0.27116
R-HSA-186797	Signaling by PDGF	2	70	0.00452664	0.198021	0.27116
R-HSA-9007101	Rab regulation of trafficking	3	131	0.00847129	0.199052	0.27116
R-HSA-9701898	STAT3 nuclear events downstream of ALK signaling	1	19	0.00122866	0.199504	0.27116
R-HSA-2173791	TGF-beta receptor signaling in EMT (epithelial to mesenchymal transition)	1	19	0.00122866	0.199504	0.27116
R-HSA-3270619	IRF3-mediated induction of type I IFN	1	19	0.00122866	0.199504	0.27116
R-HSA-418885	DCC mediated attractive signaling	1	19	0.00122866	0.199504	0.27116
R-HSA-399954	Sema3A PAK dependent Axon repulsion	1	19	0.00122866	0.199504	0.27116
R-HSA-73942	DNA Damage Reversal	1	19	0.00122866	0.199504	0.27116
R-HSA-450513	Tristetraprolin (TTP, ZFP36) binds and destabilizes mRNA	1	19	0.00122866	0.199504	0.27116
R-HSA-180336	SHC1 events in EGFR signaling	1	19	0.00122866	0.199504	0.27116
R-HSA-450385	Butyrate Response Factor 1 (BRF1) binds and destabilizes mRNA	1	19	0.00122866	0.199504	0.27116
R-HSA-9027284	Erythropoietin activates RAS	1	19	0.00122866	0.199504	0.27116
R-HSA-1295596	Spry regulation of FGF signaling	1	19	0.00122866	0.199504	0.27116
R-HSA-8848021	Signaling by PTK6	2	71	0.00459131	0.20226	0.27116
R-HSA-9006927	Signaling by Non-Receptor Tyrosine Kinases	2	71	0.00459131	0.20226	0.27116
R-HSA-2426168	Activation of gene expression by SREBF (SREBP)	2	71	0.00459131	0.20226	0.27116
R-HSA-166058	MyD88:MAL(TIRAP) cascade initiated on plasma membrane	3	133	0.00860062	0.205026	0.27116
R-HSA-168188	Toll Like Receptor TLR6:TLR2 Cascade	3	133	0.00860062	0.205026	0.27116
R-HSA-1280218	Adaptive Immune System	14	933	0.0603337	0.205392	0.27116
R-HSA-74751	Insulin receptor signalling cascade	2	72	0.00465598	0.206509	0.27116
R-HSA-936964	Activation of IRF3, IRF7 mediated by TBK1, IKBKE	1	20	0.00129333	0.208831	0.27116
R-HSA-5099900	WNT5A-dependent internalization of FZD4	1	20	0.00129333	0.208831	0.27116
R-HSA-9673324	WNT5:FZD7-mediated leishmania damping	1	20	0.00129333	0.208831	0.27116
R-HSA-9664420	Killing mechanisms	1	20	0.00129333	0.208831	0.27116
R-HSA-388844	Receptor-type tyrosine-protein phosphatases	1	20	0.00129333	0.208831	0.27116
R-HSA-8849471	PTK6 Regulates RHO GTPases, RAS GTPase and MAP kinases	1	20	0.00129333	0.208831	0.27116
R-HSA-389661	Glyoxylate metabolism and glycine degradation	2	73	0.00472064	0.210768	0.27116
R-HSA-8950505	Gene and protein expression by JAK-STAT signaling after Interleukin-12 stimulation	2	73	0.00472064	0.210768	0.27116
R-HSA-168179	Toll Like Receptor TLR1:TLR2 Cascade	3	136	0.00879462	0.214063	0.27116
R-HSA-181438	Toll Like Receptor 2 (TLR2) Cascade	3	136	0.00879462	0.214063	0.27116
R-HSA-9816359	Maternal to zygotic transition (MZT)	3	137	0.00885929	0.217095	0.27116
R-HSA-4420332	Defective B3GALT6 causes EDSP2 and SEMDJL1	1	21	0.00135799	0.218049	0.27116
R-HSA-3560783	Defective B4GALT7 causes EDS, progeroid type	1	21	0.00135799	0.218049	0.27116
R-HSA-918233	TRAF3-dependent IRF activation pathway	1	21	0.00135799	0.218049	0.27116
R-HSA-1963640	GRB2 events in ERBB2 signaling	1	21	0.00135799	0.218049	0.27116
R-HSA-1250347	SHC1 events in ERBB4 signaling	1	21	0.00135799	0.218049	0.27116
R-HSA-3134975	Regulation of innate immune responses to cytosolic DNA	1	21	0.00135799	0.218049	0.27116
R-HSA-9830369	Kidney development	2	75	0.00484997	0.219312	0.27116
R-HSA-9006936	Signaling by TGFB family members	3	138	0.00892395	0.220136	0.27116
R-HSA-167172	Transcription of the HIV genome	2	76	0.00491464	0.223596	0.27116
R-HSA-3560801	Defective B3GAT3 causes JDSSDHD	1	22	0.00142266	0.227161	0.27116
R-HSA-164938	Nef-mediates down modulation of cell surface receptors by recruiting them to clathrin adapters	1	22	0.00142266	0.227161	0.27116
R-HSA-139853	Elevation of cytosolic Ca2+ levels	1	22	0.00142266	0.227161	0.27116
R-HSA-2408550	Metabolism of ingested H2SeO4 and H2SeO3 into H2Se	1	22	0.00142266	0.227161	0.27116
R-HSA-5637812	Signaling by EGFRvIII in Cancer	1	22	0.00142266	0.227161	0.27116
R-HSA-5637810	Constitutive Signaling by EGFRvIII	1	22	0.00142266	0.227161	0.27116
R-HSA-9679506	SARS-CoV Infections	9	572	0.0369891	0.229014	0.27116
R-HSA-9664323	FCGR3A-mediated IL10 synthesis	3	141	0.00911795	0.229309	0.27116
R-HSA-448424	Interleukin-17 signaling	2	78	0.00504397	0.232181	0.27116
R-HSA-163210	Formation of ATP by chemiosmotic coupling	1	23	0.00148733	0.236167	0.27116
R-HSA-416993	Trafficking of GluR2-containing AMPA receptors	1	23	0.00148733	0.236167	0.27116
R-HSA-181429	Serotonin Neurotransmitter Release Cycle	1	23	0.00148733	0.236167	0.27116
R-HSA-1606322	ZBP1(DAI) mediated induction of type I IFNs	1	23	0.00148733	0.236167	0.27116
R-HSA-2564830	Cytosolic iron-sulfur cluster assembly	1	23	0.00148733	0.236167	0.27116
R-HSA-9665348	Signaling by ERBB2 ECD mutants	1	23	0.00148733	0.236167	0.27116
R-HSA-1839117	Signaling by cytosolic FGFR1 fusion mutants	1	23	0.00148733	0.236167	0.27116
R-HSA-210993	Tie2 Signaling	1	23	0.00148733	0.236167	0.27116
R-HSA-3000178	ECM proteoglycans	2	79	0.00510864	0.236482	0.27116
R-HSA-5625740	RHO GTPases activate PKNs	2	79	0.00510864	0.236482	0.27116
R-HSA-912631	Regulation of signaling by CBL	1	24	0.00155199	0.245069	0.27116
R-HSA-1834941	STING mediated induction of host immune responses	1	24	0.00155199	0.245069	0.27116
R-HSA-844456	The NLRP3 inflammasome	1	24	0.00155199	0.245069	0.27116
R-HSA-881907	Gastrin-CREB signalling pathway via PKC and MAPK	1	24	0.00155199	0.245069	0.27116
R-HSA-9694631	Maturation of nucleoprotein	1	24	0.00155199	0.245069	0.27116
R-HSA-204998	Cell death signalling via NRAGE, NRIF and NADE	2	81	0.00523797	0.245096	0.27116
R-HSA-1445148	Translocation of SLC2A4 (GLUT4) to the plasma membrane	2	81	0.00523797	0.245096	0.27116
R-HSA-9694635	Translation of Structural Proteins	2	81	0.00523797	0.245096	0.27116
R-HSA-674695	RNA Polymerase II Pre-transcription Events	2	82	0.00530264	0.249408	0.27116
R-HSA-1226099	Signaling by FGFR in disease	2	82	0.00530264	0.249408	0.27116
R-HSA-8856688	Golgi-to-ER retrograde transport	3	148	0.00957062	0.250977	0.27116
R-HSA-5620916	VxPx cargo-targeting to cilium	1	25	0.00161666	0.253867	0.27116
R-HSA-373753	Nephrin family interactions	1	25	0.00161666	0.253867	0.27116
R-HSA-9609523	Insertion of tail-anchored proteins into the endoplasmic reticulum membrane	1	25	0.00161666	0.253867	0.27116
R-HSA-389513	CTLA4 inhibitory signaling	1	25	0.00161666	0.253867	0.27116
R-HSA-428643	Organic anion transporters	1	25	0.00161666	0.253867	0.27116
R-HSA-389977	Post-chaperonin tubulin folding pathway	1	25	0.00161666	0.253867	0.27116
R-HSA-9694516	SARS-CoV-2 Infection	6	365	0.0236032	0.257268	0.27116
R-HSA-9020591	Interleukin-12 signaling	2	84	0.00543197	0.258038	0.27116
R-HSA-76002	Platelet activation, signaling and aggregation	5	293	0.0189472	0.260274	0.27116
R-HSA-9024446	NR1H2 and NR1H3-mediated signaling	2	85	0.00549664	0.262356	0.27116
R-HSA-5602498	MyD88 deficiency (TLR2/4)	1	26	0.00168132	0.262564	0.27116
R-HSA-450321	JNK (c-Jun kinases) phosphorylation and activation mediated by activated human TAK1	1	26	0.00168132	0.262564	0.27116
R-HSA-264642	Acetylcholine Neurotransmitter Release Cycle	1	26	0.00168132	0.262564	0.27116
R-HSA-5654704	SHC-mediated cascade:FGFR3	1	26	0.00168132	0.262564	0.27116
R-HSA-5637815	Signaling by Ligand-Responsive EGFR Variants in Cancer	1	26	0.00168132	0.262564	0.27116
R-HSA-1236382	Constitutive Signaling by Ligand-Responsive EGFR Cancer Variants	1	26	0.00168132	0.262564	0.27116
R-HSA-1655829	Regulation of cholesterol biosynthesis by SREBP (SREBF)	2	87	0.00562597	0.270991	0.27116
R-HSA-5603041	IRAK4 deficiency (TLR2/4)	1	27	0.00174599	0.27116	0.27116
R-HSA-450302	activated TAK1 mediates p38 MAPK activation	1	27	0.00174599	0.27116	0.27116
R-HSA-442982	Ras activation upon Ca2+ influx through NMDA receptor	1	27	0.00174599	0.27116	0.27116
R-HSA-9694614	Attachment and Entry	1	27	0.00174599	0.27116	0.27116
R-HSA-9705462	Inactivation of CSF3 (G-CSF) signaling	1	27	0.00174599	0.27116	0.27116
R-HSA-5654719	SHC-mediated cascade:FGFR4	1	27	0.00174599	0.27116	0.27116
R-HSA-5654706	FRS-mediated FGFR3 signaling	1	27	0.00174599	0.27116	0.27116
R-HSA-8949215	Mitochondrial calcium ion transport	1	27	0.00174599	0.27116	0.27116
R-HSA-5654738	Signaling by FGFR2	2	88	0.00569064	0.275308	0.275308
R-HSA-9833482	PKR-mediated signaling	2	88	0.00569064	0.275308	0.275308
R-HSA-212676	Dopamine Neurotransmitter Release Cycle	1	28	0.00181066	0.279656	0.279656
R-HSA-5654712	FRS-mediated FGFR4 signaling	1	28	0.00181066	0.279656	0.279656
R-HSA-389357	CD28 dependent PI3K/Akt signaling	1	28	0.00181066	0.279656	0.279656
R-HSA-8964038	LDL clearance	1	28	0.00181066	0.279656	0.279656
R-HSA-166208	mTORC1-mediated signalling	1	28	0.00181066	0.279656	0.279656
R-HSA-2173788	Downregulation of TGF-beta receptor signaling	1	28	0.00181066	0.279656	0.279656
R-HSA-9824443	Parasitic Infection Pathways	5	302	0.0195292	0.280258	0.280258
R-HSA-9658195	Leishmania infection	5	302	0.0195292	0.280258	0.280258
R-HSA-390918	Peroxisomal lipid metabolism	2	90	0.00581997	0.283938	0.283938
R-HSA-1483249	Inositol phosphate metabolism	2	90	0.00581997	0.283938	0.283938
R-HSA-9013148	CDC42 GTPase cycle	3	159	0.0102819	0.285575	0.285575
R-HSA-5683057	MAPK family signaling cascades	6	380	0.0245732	0.286987	0.286987
R-HSA-8854691	Interleukin-20 family signaling	1	29	0.00187532	0.288053	0.288053
R-HSA-9648895	Response of EIF2AK1 (HRI) to heme deficiency	1	29	0.00187532	0.288053	0.288053
R-HSA-912526	Interleukin receptor SHC signaling	1	29	0.00187532	0.288053	0.288053
R-HSA-3000170	Syndecan interactions	1	29	0.00187532	0.288053	0.288053
R-HSA-982772	Growth hormone receptor signaling	1	29	0.00187532	0.288053	0.288053
R-HSA-5674400	Constitutive Signaling by AKT1 E17K in Cancer	1	29	0.00187532	0.288053	0.288053
R-HSA-9705671	SARS-CoV-2 activates/modulates innate and adaptive immune responses	3	160	0.0103466	0.288744	0.288744
R-HSA-181430	Norepinephrine Neurotransmitter Release Cycle	1	30	0.00193999	0.296353	0.296353
R-HSA-5654688	SHC-mediated cascade:FGFR1	1	30	0.00193999	0.296353	0.296353
R-HSA-9836573	Mitochondrial RNA degradation	1	30	0.00193999	0.296353	0.296353
R-HSA-9665686	Signaling by ERBB2 TMD/JMD mutants	1	30	0.00193999	0.296353	0.296353
R-HSA-5669034	TNFs bind their physiological receptors	1	30	0.00193999	0.296353	0.296353
R-HSA-9703648	Signaling by FLT3 ITD and TKD mutants	1	30	0.00193999	0.296353	0.296353
R-HSA-2454202	Fc epsilon receptor (FCERI) signaling	4	235	0.0151966	0.296659	0.296659
R-HSA-6794362	Protein-protein interactions at synapses	2	93	0.00601397	0.296865	0.296865
R-HSA-9006931	Signaling by Nuclear Receptors	6	386	0.0249612	0.299084	0.299084
R-HSA-5663202	Diseases of signal transduction by growth factor receptors and second messengers	8	540	0.0349198	0.299426	0.299426
R-HSA-8876198	RAB GEFs exchange GTP for GDP on RABs	2	94	0.00607863	0.301167	0.301167
R-HSA-1971475	A tetrasaccharide linker sequence is required for GAG synthesis	1	31	0.00200466	0.304557	0.304557
R-HSA-8949613	Cristae formation	1	31	0.00200466	0.304557	0.304557
R-HSA-420029	Tight junction interactions	1	31	0.00200466	0.304557	0.304557
R-HSA-5654693	FRS-mediated FGFR1 signaling	1	31	0.00200466	0.304557	0.304557
R-HSA-1266695	Interleukin-7 signaling	1	31	0.00200466	0.304557	0.304557
R-HSA-6804756	Regulation of TP53 Activity through Phosphorylation	2	95	0.0061433	0.305465	0.305465
R-HSA-525793	Myogenesis	1	32	0.00206932	0.312666	0.312666
R-HSA-210500	Glutamate Neurotransmitter Release Cycle	1	32	0.00206932	0.312666	0.312666
R-HSA-1855183	Synthesis of IP2, IP, and Ins in the cytosol	1	32	0.00206932	0.312666	0.312666
R-HSA-1643713	Signaling by EGFR in Cancer	1	32	0.00206932	0.312666	0.312666
R-HSA-9703465	Signaling by FLT3 fusion proteins	1	32	0.00206932	0.312666	0.312666
R-HSA-9679191	Potential therapeutics for SARS	3	168	0.0108639	0.31417	0.31417
R-HSA-9772573	Late SARS-CoV-2 Infection Events	2	98	0.0063373	0.318326	0.318326
R-HSA-5654699	SHC-mediated cascade:FGFR2	1	33	0.00213399	0.320681	0.320681
R-HSA-9759218	Cobalamin (Cbl) metabolism	1	33	0.00213399	0.320681	0.320681
R-HSA-5655332	Signaling by FGFR3 in disease	1	33	0.00213399	0.320681	0.320681
R-HSA-71406	Pyruvate metabolism and Citric Acid (TCA) cycle	2	100	0.00646663	0.326871	0.326871
R-HSA-8986944	Transcriptional Regulation by MECP2	2	100	0.00646663	0.326871	0.326871
R-HSA-1169410	Antiviral mechanism by IFN-stimulated genes	3	172	0.0111226	0.326911	0.326911
R-HSA-73887	Death Receptor Signaling	3	172	0.0111226	0.326911	0.326911
R-HSA-77387	Insulin receptor recycling	1	34	0.00219865	0.328603	0.328603
R-HSA-5654700	FRS-mediated FGFR2 signaling	1	34	0.00219865	0.328603	0.328603
R-HSA-622312	Inflammasomes	1	34	0.00219865	0.328603	0.328603
R-HSA-73614	Pyrimidine salvage	1	34	0.00219865	0.328603	0.328603
R-HSA-5654732	Negative regulation of FGFR3 signaling	1	34	0.00219865	0.328603	0.328603
R-HSA-74752	Signaling by Insulin receptor	2	102	0.00659596	0.335387	0.335387
R-HSA-391251	Protein folding	2	102	0.00659596	0.335387	0.335387
R-HSA-9674555	Signaling by CSF3 (G-CSF)	1	35	0.00226332	0.336433	0.336433
R-HSA-418360	Platelet calcium homeostasis	1	35	0.00226332	0.336433	0.336433
R-HSA-5654708	Downstream signaling of activated FGFR3	1	35	0.00226332	0.336433	0.336433
R-HSA-9664565	Signaling by ERBB2 KD Mutants	1	35	0.00226332	0.336433	0.336433
R-HSA-5654733	Negative regulation of FGFR4 signaling	1	35	0.00226332	0.336433	0.336433
R-HSA-9006335	Signaling by Erythropoietin	1	35	0.00226332	0.336433	0.336433
R-HSA-2029481	FCGR activation	2	103	0.00666063	0.339634	0.339634
R-HSA-109582	Hemostasis	11	804	0.0519917	0.341656	0.341656
R-HSA-1250196	SHC1 events in ERBB2 signaling	1	36	0.00232799	0.344172	0.344172
R-HSA-5223345	Miscellaneous transport and binding events	1	36	0.00232799	0.344172	0.344172
R-HSA-5654716	Downstream signaling of activated FGFR4	1	36	0.00232799	0.344172	0.344172
R-HSA-1227990	Signaling by ERBB2 in Cancer	1	36	0.00232799	0.344172	0.344172
R-HSA-114452	Activation of BH3-only proteins	1	36	0.00232799	0.344172	0.344172
R-HSA-77289	Mitochondrial Fatty Acid Beta-Oxidation	2	105	0.00678996	0.348102	0.348102
R-HSA-399719	Trafficking of AMPA receptors	1	37	0.00239265	0.351822	0.351822
R-HSA-2129379	Molecules associated with elastic fibres	1	37	0.00239265	0.351822	0.351822
R-HSA-9833109	Evasion by RSV of host interferon responses	1	37	0.00239265	0.351822	0.351822
R-HSA-936440	Negative regulators of DDX58/IFIH1 signaling	1	37	0.00239265	0.351822	0.351822
R-HSA-9820960	Respiratory syncytial virus (RSV) attachment and entry	1	37	0.00239265	0.351822	0.351822
R-HSA-72689	Formation of a pool of free 40S subunits	2	106	0.00685463	0.352323	0.352323
R-HSA-6811434	COPI-dependent Golgi-to-ER retrograde traffic	2	107	0.0069193	0.356534	0.356534
R-HSA-9013407	RHOH GTPase cycle	1	38	0.00245732	0.359382	0.359382
R-HSA-390247	Beta-oxidation of very long chain fatty acids	1	38	0.00245732	0.359382	0.359382
R-HSA-8878171	Transcriptional regulation by RUNX1	4	259	0.0167486	0.359878	0.359878
R-HSA-162906	HIV Infection	4	260	0.0168132	0.362522	0.362522
R-HSA-8957275	Post-translational protein phosphorylation	2	109	0.00704863	0.364927	0.364927
R-HSA-975871	MyD88 cascade initiated on plasma membrane	2	109	0.00704863	0.364927	0.364927
R-HSA-168176	Toll Like Receptor 5 (TLR5) Cascade	2	109	0.00704863	0.364927	0.364927
R-HSA-168142	Toll Like Receptor 10 (TLR10) Cascade	2	109	0.00704863	0.364927	0.364927
R-HSA-190236	Signaling by FGFR	2	109	0.00704863	0.364927	0.364927
R-HSA-196849	Metabolism of water-soluble vitamins and cofactors	4	261	0.0168779	0.365166	0.365166
R-HSA-2022928	HS-GAG biosynthesis	1	39	0.00252199	0.366855	0.366855
R-HSA-9013424	RHOV GTPase cycle	1	39	0.00252199	0.366855	0.366855
R-HSA-399721	Glutamate binding, activation of AMPA receptors and synaptic plasticity	1	39	0.00252199	0.366855	0.366855
R-HSA-442742	CREB1 phosphorylation through NMDA receptor-mediated activation of RAS signaling	1	39	0.00252199	0.366855	0.366855
R-HSA-1855204	Synthesis of IP3 and IP4 in the cytosol	1	39	0.00252199	0.366855	0.366855
R-HSA-5654726	Negative regulation of FGFR1 signaling	1	39	0.00252199	0.366855	0.366855
R-HSA-9764260	Regulation of Expression and Function of Type II Classical Cadherins	1	39	0.00252199	0.366855	0.366855
R-HSA-9759476	Regulation of Homotypic Cell-Cell Adhesion	1	39	0.00252199	0.366855	0.366855
R-HSA-1839124	FGFR1 mutant receptor activation	1	39	0.00252199	0.366855	0.366855
R-HSA-193704	p75 NTR receptor-mediated signalling	2	110	0.0071133	0.369108	0.369108
R-HSA-9614085	FOXO-mediated transcription	2	110	0.0071133	0.369108	0.369108
R-HSA-390471	Association of TriC/CCT with target proteins during biosynthesis	1	40	0.00258665	0.374241	0.374241
R-HSA-8868766	rRNA processing in the mitochondrion	1	40	0.00258665	0.374241	0.374241
R-HSA-199220	Vitamin B5 (pantothenate) metabolism	1	40	0.00258665	0.374241	0.374241
R-HSA-389356	CD28 co-stimulation	1	41	0.00265132	0.381542	0.381542
R-HSA-5673000	RAF activation	1	41	0.00265132	0.381542	0.381542
R-HSA-5365859	RA biosynthesis pathway	1	41	0.00265132	0.381542	0.381542
R-HSA-5654727	Negative regulation of FGFR2 signaling	1	41	0.00265132	0.381542	0.381542
R-HSA-983170	Antigen Presentation: Folding, assembly and peptide loading of class I MHC	1	41	0.00265132	0.381542	0.381542
R-HSA-199991	Membrane Trafficking	9	668	0.0431971	0.381573	0.381573
R-HSA-2559580	Oxidative Stress Induced Senescence	2	113	0.00730729	0.381586	0.381586
R-HSA-5602358	Diseases associated with the TLR signaling cascade	1	42	0.00271599	0.388758	0.388758
R-HSA-5260271	Diseases of Immune System	1	42	0.00271599	0.388758	0.388758
R-HSA-381042	PERK regulates gene expression	1	42	0.00271599	0.388758	0.388758
R-HSA-5654696	Downstream signaling of activated FGFR2	1	42	0.00271599	0.388758	0.388758
R-HSA-5654687	Downstream signaling of activated FGFR1	1	42	0.00271599	0.388758	0.388758
R-HSA-9772755	Formation of WDR5-containing histone-modifying complexes	1	42	0.00271599	0.388758	0.388758
R-HSA-8978868	Fatty acid metabolism	6	431	0.0278712	0.391979	0.391979
R-HSA-2029480	Fcgamma receptor (FCGR) dependent phagocytosis	3	193	0.0124806	0.393489	0.393489
R-HSA-9662851	Anti-inflammatory response favouring Leishmania parasite infection	3	193	0.0124806	0.393489	0.393489
R-HSA-9664433	Leishmania parasite growth and survival	3	193	0.0124806	0.393489	0.393489
R-HSA-5619507	Activation of HOX genes during differentiation	2	116	0.00750129	0.393959	0.393959
R-HSA-5617472	Activation of anterior HOX genes in hindbrain development during early embryogenesis	2	116	0.00750129	0.393959	0.393959
R-HSA-9833110	RSV-host interactions	2	116	0.00750129	0.393959	0.393959
R-HSA-975138	TRAF6 mediated induction of NFkB and MAP kinases upon TLR7/8 or 9 activation	2	116	0.00750129	0.393959	0.393959
R-HSA-432720	Lysosome Vesicle Biogenesis	1	43	0.00278065	0.39589	0.39589
R-HSA-114604	GPVI-mediated activation cascade	1	43	0.00278065	0.39589	0.39589
R-HSA-8853659	RET signaling	1	43	0.00278065	0.39589	0.39589
R-HSA-9682385	FLT3 signaling in disease	1	43	0.00278065	0.39589	0.39589
R-HSA-975155	MyD88 dependent cascade initiated on endosome	2	117	0.00756596	0.398059	0.398059
R-HSA-168181	Toll Like Receptor 7/8 (TLR7/8) Cascade	2	118	0.00763063	0.402146	0.402146
R-HSA-933541	TRAF6 mediated IRF7 activation	1	44	0.00284532	0.402939	0.402939
R-HSA-9694548	Maturation of spike protein	1	44	0.00284532	0.402939	0.402939
R-HSA-9725370	Signaling by ALK fusions and activated point mutants	2	119	0.00769529	0.40622	0.40622
R-HSA-9700206	Signaling by ALK in cancer	2	119	0.00769529	0.40622	0.40622
R-HSA-6785470	tRNA processing in the mitochondrion	1	45	0.00290998	0.409907	0.409907
R-HSA-1566948	Elastic fibre formation	1	45	0.00290998	0.409907	0.409907
R-HSA-2046106	alpha-linolenic acid (ALA) metabolism	1	45	0.00290998	0.409907	0.409907
R-HSA-2559583	Cellular Senescence	3	199	0.0128686	0.412255	0.412255
R-HSA-168138	Toll Like Receptor 9 (TLR9) Cascade	2	121	0.00782462	0.414328	0.414328
R-HSA-201556	Signaling by ALK	1	46	0.00297465	0.416794	0.416794
R-HSA-9648002	RAS processing	1	46	0.00297465	0.416794	0.416794
R-HSA-9035034	RHOF GTPase cycle	1	46	0.00297465	0.416794	0.416794
R-HSA-2024096	HS-GAG degradation	1	46	0.00297465	0.416794	0.416794
R-HSA-8964043	Plasma lipoprotein clearance	1	46	0.00297465	0.416794	0.416794
R-HSA-71336	Pentose phosphate pathway	1	46	0.00297465	0.416794	0.416794
R-HSA-162582	Signal Transduction	37	3036	0.196327	0.42121	0.42121
R-HSA-202433	Generation of second messenger molecules	1	47	0.00303932	0.4236	0.4236
R-HSA-379726	Mitochondrial tRNA aminoacylation	1	47	0.00303932	0.4236	0.4236
R-HSA-2871796	FCERI mediated MAPK activation	2	124	0.00801862	0.426386	0.426386
R-HSA-2219528	PI3K/AKT Signaling in Cancer	2	124	0.00801862	0.426386	0.426386
R-HSA-5675221	Negative regulation of MAPK pathway	1	49	0.00316865	0.436978	0.436978
R-HSA-9683701	Translation of Structural Proteins	1	49	0.00316865	0.436978	0.436978
R-HSA-381426	Regulation of Insulin-like Growth Factor (IGF) transport and uptake by Insulin-like Growth Factor Binding Proteins (IGFBPs)	2	127	0.00821262	0.438315	0.438315
R-HSA-2262752	Cellular responses to stress	13	1038	0.0671236	0.441672	0.441672
R-HSA-165159	MTOR signalling	1	50	0.00323332	0.44355	0.44355
R-HSA-2029485	Role of phospholipids in phagocytosis	2	129	0.00834196	0.446193	0.446193
R-HSA-6811558	PI5P, PP2A and IER3 Regulate PI3K/AKT Signaling	2	129	0.00834196	0.446193	0.446193
R-HSA-909733	Interferon alpha/beta signaling	2	129	0.00834196	0.446193	0.446193
R-HSA-9637690	Response of Mtb to phagocytosis	1	51	0.00329798	0.450046	0.450046
R-HSA-3928662	EPHB-mediated forward signaling	1	52	0.00336265	0.456467	0.456467
R-HSA-2142691	Synthesis of Leukotrienes (LT) and Eoxins (EX)	1	52	0.00336265	0.456467	0.456467
R-HSA-432040	Vasopressin regulates renal water homeostasis via Aquaporins	1	53	0.00342732	0.462813	0.462813
R-HSA-1489509	DAG and IP3 signaling	1	53	0.00342732	0.462813	0.462813
R-HSA-77286	mitochondrial fatty acid beta-oxidation of saturated fatty acids	1	53	0.00342732	0.462813	0.462813
R-HSA-8953897	Cellular responses to stimuli	13	1056	0.0682876	0.466569	0.466569
R-HSA-9660826	Purinergic signaling in leishmaniasis infection	1	54	0.00349198	0.469086	0.469086
R-HSA-9664424	Cell recruitment (pro-inflammatory response)	1	54	0.00349198	0.469086	0.469086
R-HSA-5357905	Regulation of TNFR1 signaling	1	54	0.00349198	0.469086	0.469086
R-HSA-202403	TCR signaling	2	135	0.00872995	0.469451	0.469451
R-HSA-196854	Metabolism of vitamins and cofactors	5	385	0.0248965	0.470295	0.470295
R-HSA-6811442	Intra-Golgi and retrograde Golgi-to-ER traffic	3	219	0.0141619	0.473337	0.473337
R-HSA-437239	Recycling pathway of L1	1	55	0.00355665	0.475285	0.475285
R-HSA-3560782	Diseases associated with glycosaminoglycan metabolism	1	55	0.00355665	0.475285	0.475285
R-HSA-6811440	Retrograde transport at the Trans-Golgi-Network	1	55	0.00355665	0.475285	0.475285
R-HSA-2046104	alpha-linolenic (omega3) and linoleic (omega6) acid metabolism	1	55	0.00355665	0.475285	0.475285
R-HSA-199418	Negative regulation of the PI3K/AKT network	2	137	0.00885929	0.477075	0.477075
R-HSA-2132295	MHC class II antigen presentation	2	137	0.00885929	0.477075	0.477075
R-HSA-9725371	Nuclear events stimulated by ALK signaling in cancer	1	56	0.00362131	0.481413	0.481413
R-HSA-5620920	Cargo trafficking to the periciliary membrane	1	57	0.00368598	0.487469	0.487469
R-HSA-2453902	The canonical retinoid cycle in rods (twilight vision)	1	57	0.00368598	0.487469	0.487469
R-HSA-5655253	Signaling by FGFR2 in disease	1	58	0.00375065	0.493456	0.493456
R-HSA-9013409	RHOJ GTPase cycle	1	59	0.00381531	0.499372	0.499372
R-HSA-197264	Nicotinamide salvaging	1	59	0.00381531	0.499372	0.499372
R-HSA-9759194	Nuclear events mediated by NFE2L2	2	143	0.00924728	0.499543	0.499543
R-HSA-6794361	Neurexins and neuroligins	1	60	0.00387998	0.50522	0.50522
R-HSA-9692916	SARS-CoV-1 activates/modulates innate immune responses	1	60	0.00387998	0.50522	0.50522
R-HSA-3000171	Non-integrin membrane-ECM interactions	1	61	0.00394465	0.511	0.511
R-HSA-5576891	Cardiac conduction	2	147	0.00950595	0.514177	0.514177
R-HSA-163685	Integration of energy metabolism	2	147	0.00950595	0.514177	0.514177
R-HSA-376176	Signaling by ROBO receptors	3	235	0.0151966	0.520073	0.520073
R-HSA-5673001	RAF/MAP kinase cascade	4	322	0.0208226	0.521795	0.521795
R-HSA-6811436	COPI-independent Golgi-to-ER retrograde traffic	1	63	0.00407398	0.522359	0.522359
R-HSA-9013406	RHOQ GTPase cycle	1	63	0.00407398	0.522359	0.522359
R-HSA-177929	Signaling by EGFR	1	64	0.00413864	0.52794	0.52794
R-HSA-75893	TNF signaling	1	64	0.00413864	0.52794	0.52794
R-HSA-162909	Host Interactions of HIV factors	2	151	0.00976461	0.528528	0.528528
R-HSA-1428517	The citric acid (TCA) cycle and respiratory electron transport	3	238	0.0153906	0.528588	0.528588
R-HSA-112399	IRS-mediated signalling	1	65	0.00420331	0.533456	0.533456
R-HSA-5621480	Dectin-2 family	1	65	0.00420331	0.533456	0.533456
R-HSA-9772572	Early SARS-CoV-2 Infection Events	1	66	0.00426798	0.538908	0.538908
R-HSA-8980692	RHOA GTPase cycle	2	154	0.00995861	0.539103	0.539103
R-HSA-9820952	Respiratory Syncytial Virus Infection Pathway	2	154	0.00995861	0.539103	0.539103
R-HSA-112043	PLC beta mediated events	1	67	0.00433264	0.544296	0.544296
R-HSA-5693565	Recruitment and ATM-mediated phosphorylation of repair and signaling proteins at DNA double strand breaks	1	67	0.00433264	0.544296	0.544296
R-HSA-983189	Kinesins	1	68	0.00439731	0.549622	0.549622
R-HSA-156590	Glutathione conjugation	1	68	0.00439731	0.549622	0.549622
R-HSA-379724	tRNA Aminoacylation	1	68	0.00439731	0.549622	0.549622
R-HSA-1268020	Mitochondrial protein import	1	69	0.00446198	0.554886	0.554886
R-HSA-2428928	IRS-related events triggered by IGF1R	1	69	0.00446198	0.554886	0.554886
R-HSA-8956321	Nucleotide salvage	1	69	0.00446198	0.554886	0.554886
R-HSA-445717	Aquaporin-mediated transport	1	69	0.00446198	0.554886	0.554886
R-HSA-9705683	SARS-CoV-2-host interactions	3	248	0.0160372	0.556359	0.556359
R-HSA-392499	Metabolism of proteins	27	2334	0.150931	0.558119	0.558119
R-HSA-198933	Immunoregulatory interactions between a Lymphoid and a non-Lymphoid cell	3	249	0.0161019	0.559082	0.559082
R-HSA-162599	Late Phase of HIV Life Cycle	2	160	0.0103466	0.55976	0.55976
R-HSA-5658442	Regulation of RAS by GAPs	1	71	0.00459131	0.565231	0.565231
R-HSA-156584	Cytosolic sulfonation of small molecules	1	71	0.00459131	0.565231	0.565231
R-HSA-1234176	Oxygen-dependent proline hydroxylation of Hypoxia-inducible Factor Alpha	1	72	0.00465598	0.570314	0.570314
R-HSA-2428924	IGF1R signaling cascade	1	72	0.00465598	0.570314	0.570314
R-HSA-168643	Nucleotide-binding domain, leucine rich repeat containing receptor (NLR) signaling pathways	1	72	0.00465598	0.570314	0.570314
R-HSA-6782315	tRNA modification in the nucleus and cytosol	1	72	0.00465598	0.570314	0.570314
R-HSA-1793185	Chondroitin sulfate/dermatan sulfate metabolism	1	73	0.00472064	0.575337	0.575337
R-HSA-2404192	Signaling by Type 1 Insulin-like Growth Factor 1 Receptor (IGF1R)	1	73	0.00472064	0.575337	0.575337
R-HSA-112040	G-protein mediated events	1	73	0.00472064	0.575337	0.575337
R-HSA-9013026	RHOB GTPase cycle	1	75	0.00484997	0.585209	0.585209
R-HSA-5693606	DNA Double Strand Break Response	1	75	0.00484997	0.585209	0.585209
R-HSA-2187338	Visual phototransduction	2	169	0.0109286	0.589499	0.589499
R-HSA-1834949	Cytosolic sensors of pathogen-associated DNA	1	78	0.00504397	0.599591	0.599591
R-HSA-9013408	RHOG GTPase cycle	1	78	0.00504397	0.599591	0.599591
R-HSA-193368	Synthesis of bile acids and bile salts via 7alpha-hydroxycholesterol	1	78	0.00504397	0.599591	0.599591
R-HSA-9013106	RHOC GTPase cycle	1	79	0.00510864	0.604274	0.604274
R-HSA-975634	Retinoid metabolism and transport	1	79	0.00510864	0.604274	0.604274
R-HSA-162587	HIV Life Cycle	2	175	0.0113166	0.608487	0.608487
R-HSA-499943	Interconversion of nucleotide di- and triphosphates	1	80	0.00517331	0.608903	0.608903
R-HSA-198725	Nuclear Events (kinase and transcription factor activation)	1	80	0.00517331	0.608903	0.608903
R-HSA-877300	Interferon gamma signaling	2	177	0.0114459	0.614667	0.614667
R-HSA-9716542	Signaling by Rho GTPases, Miro GTPases and RHOBTB3	8	724	0.0468184	0.61566	0.61566
R-HSA-5633007	Regulation of TP53 Activity	2	178	0.0115106	0.617729	0.617729
R-HSA-75105	Fatty acyl-CoA biosynthesis	1	82	0.00530264	0.617999	0.617999
R-HSA-1236394	Signaling by ERBB4	1	82	0.00530264	0.617999	0.617999
R-HSA-1169408	ISG15 antiviral mechanism	1	83	0.0053673	0.622468	0.622468
R-HSA-8852276	The role of GTSE1 in G2/M progression after G2 checkpoint	1	83	0.0053673	0.622468	0.622468
R-HSA-917937	Iron uptake and transport	1	83	0.0053673	0.622468	0.622468
R-HSA-9755511	KEAP1-NFE2L2 pathway	2	180	0.0116399	0.623798	0.623798
R-HSA-196807	Nicotinate metabolism	1	84	0.00543197	0.626884	0.626884
R-HSA-9012999	RHO GTPase cycle	5	460	0.0297465	0.627506	0.627506
R-HSA-9006925	Intracellular signaling by second messengers	4	369	0.0238619	0.629102	0.629102
R-HSA-1630316	Glycosaminoglycan metabolism	2	183	0.0118339	0.632762	0.632762
R-HSA-383280	Nuclear Receptor transcription pathway	1	86	0.0055613	0.635564	0.635564
R-HSA-1234174	Cellular response to hypoxia	1	86	0.0055613	0.635564	0.635564
R-HSA-416482	G alpha (12/13) signalling events	1	86	0.0055613	0.635564	0.635564
R-HSA-72306	tRNA processing	2	184	0.0118986	0.635713	0.635713
R-HSA-5653656	Vesicle-mediated transport	9	828	0.0535437	0.636963	0.636963
R-HSA-388841	Costimulation by the CD28 family	1	87	0.00562597	0.639829	0.639829
R-HSA-1638091	Heparan sulfate/heparin (HS-GAG) metabolism	1	89	0.0057553	0.648209	0.648209
R-HSA-6806667	Metabolism of fat-soluble vitamins	1	89	0.0057553	0.648209	0.648209
R-HSA-977225	Amyloid fiber formation	1	89	0.0057553	0.648209	0.648209
R-HSA-2559582	Senescence-Associated Secretory Phenotype (SASP)	1	90	0.00581997	0.652327	0.652327
R-HSA-9013149	RAC1 GTPase cycle	2	191	0.0123513	0.655854	0.655854
R-HSA-1168372	Downstream signaling events of B Cell Receptor (BCR)	1	91	0.00588464	0.656396	0.656396
R-HSA-9707564	Cytoprotection by HMOX1	1	91	0.00588464	0.656396	0.656396
R-HSA-9013404	RAC2 GTPase cycle	1	92	0.0059493	0.660418	0.660418
R-HSA-109581	Apoptosis	2	193	0.0124806	0.661444	0.661444
R-HSA-9678108	SARS-CoV-1 Infection	2	194	0.0125453	0.664211	0.664211
R-HSA-450531	Regulation of mRNA stability by proteins that bind AU-rich elements	1	93	0.00601397	0.664393	0.664393
R-HSA-3700989	Transcriptional Regulation by TP53	5	484	0.0312985	0.671552	0.671552
R-HSA-2219530	Constitutive Signaling by Aberrant PI3K in Cancer	1	96	0.00620797	0.676043	0.676043
R-HSA-390466	Chaperonin-mediated protein folding	1	96	0.00620797	0.676043	0.676043
R-HSA-438064	Post NMDA receptor activation events	1	96	0.00620797	0.676043	0.676043
R-HSA-913531	Interferon Signaling	4	397	0.0256725	0.685287	0.685287
R-HSA-5620912	Anchoring of the basal body to the plasma membrane	1	99	0.00640197	0.687291	0.687291
R-HSA-4086400	PCP/CE pathway	1	99	0.00640197	0.687291	0.687291
R-HSA-375276	Peptide ligand-binding receptors	2	203	0.0131273	0.688311	0.688311
R-HSA-112310	Neurotransmitter release cycle	1	100	0.00646663	0.690953	0.690953
R-HSA-9013423	RAC3 GTPase cycle	1	100	0.00646663	0.690953	0.690953
R-HSA-9711123	Cellular response to chemical stress	3	305	0.0197232	0.694693	0.694693
R-HSA-174824	Plasma lipoprotein assembly, remodeling, and clearance	1	102	0.00659596	0.69815	0.69815
R-HSA-5668541	TNFR2 non-canonical NF-kB pathway	1	104	0.0067253	0.70518	0.70518
R-HSA-168928	DDX58/IFIH1-mediated induction of interferon-alpha/beta	1	105	0.00678996	0.708634	0.708634
R-HSA-400253	Circadian Clock	1	105	0.00678996	0.708634	0.708634
R-HSA-9824446	Viral Infection Pathways	12	1158	0.0748836	0.709765	0.709765
R-HSA-1236974	ER-Phagosome pathway	1	106	0.00685463	0.712048	0.712048
R-HSA-1483257	Phospholipid metabolism	3	314	0.0203052	0.713293	0.713293
R-HSA-5663205	Infectious disease	16	1527	0.0987455	0.715327	0.715327
R-HSA-6807878	COPI-mediated anterograde transport	1	107	0.0069193	0.715421	0.715421
R-HSA-2730905	Role of LAT2/NTAL/LAB on calcium mobilization	1	107	0.0069193	0.715421	0.715421
R-HSA-422356	Regulation of insulin secretion	1	108	0.00698396	0.718756	0.718756
R-HSA-3214847	HATs acetylate histones	1	110	0.0071133	0.725309	0.725309
R-HSA-194315	Signaling by Rho GTPases	7	708	0.0457838	0.726467	0.726467
R-HSA-9009391	Extra-nuclear estrogen signaling	1	111	0.00717796	0.728528	0.728528
R-HSA-1257604	PIP3 activates AKT signaling	3	322	0.0208226	0.729088	0.729088
R-HSA-202424	Downstream TCR signaling	1	112	0.00724263	0.73171	0.73171
R-HSA-3371453	Regulation of HSF1-mediated heat shock response	1	113	0.00730729	0.734854	0.734854
R-HSA-192105	Synthesis of bile acids and bile salts	1	113	0.00730729	0.734854	0.734854
R-HSA-111885	Opioid Signalling	1	113	0.00730729	0.734854	0.734854
R-HSA-442755	Activation of NMDA receptors and postsynaptic events	1	113	0.00730729	0.734854	0.734854
R-HSA-1474244	Extracellular matrix organization	3	328	0.0212106	0.740483	0.740483
R-HSA-8856825	Cargo recognition for clathrin-mediated endocytosis	1	115	0.00743663	0.741034	0.741034
R-HSA-9633012	Response of EIF2AK4 (GCN2) to amino acid deficiency	1	115	0.00743663	0.741034	0.741034
R-HSA-418346	Platelet homeostasis	1	118	0.00763063	0.750036	0.750036
R-HSA-9692914	SARS-CoV-1-host interactions	1	118	0.00763063	0.750036	0.750036
R-HSA-1799339	SRP-dependent cotranslational protein targeting to membrane	1	119	0.00769529	0.752967	0.752967
R-HSA-8957322	Metabolism of steroids	3	336	0.0217279	0.755087	0.755087
R-HSA-112314	Neurotransmitter receptors and postsynaptic signal transmission	2	232	0.0150026	0.756459	0.756459
R-HSA-6803157	Antimicrobial peptides	1	123	0.00795396	0.764353	0.764353
R-HSA-382556	ABC-family proteins mediated transport	1	124	0.00801862	0.767117	0.767117
R-HSA-5357801	Programmed Cell Death	2	238	0.0153906	0.76885	0.76885
R-HSA-112315	Transmission across Chemical Synapses	3	344	0.0222452	0.769026	0.769026
R-HSA-212436	Generic Transcription Pathway	16	1586	0.102561	0.769233	0.769233
R-HSA-9020702	Interleukin-1 signaling	1	125	0.00808329	0.769849	0.769849
R-HSA-194068	Bile acid and bile salt metabolism	1	125	0.00808329	0.769849	0.769849
R-HSA-5628897	TP53 Regulates Metabolic Genes	1	126	0.00814796	0.772549	0.772549
R-HSA-8953854	Metabolism of RNA	8	841	0.0543844	0.772846	0.772846
R-HSA-1236975	Antigen processing-Cross presentation	1	128	0.00827729	0.777855	0.777855
R-HSA-1592230	Mitochondrial biogenesis	1	128	0.00827729	0.777855	0.777855
R-HSA-2871809	FCERI mediated Ca+2 mobilization	1	129	0.00834196	0.780461	0.780461
R-HSA-3371556	Cellular response to heat stress	1	135	0.00872995	0.795474	0.795474
R-HSA-9635486	Infection with Mycobacterium tuberculosis	1	135	0.00872995	0.795474	0.795474
R-HSA-15869	Metabolism of nucleotides	2	256	0.0165546	0.802798	0.802798
R-HSA-156580	Phase II - Conjugation of compounds	2	262	0.0169426	0.813096	0.813096
R-HSA-112316	Neuronal System	4	490	0.0316865	0.828013	0.828013
R-HSA-163200	Respiratory electron transport, ATP synthesis by chemiosmotic coupling, and heat production by uncoupling proteins.	1	153	0.00989395	0.834655	0.834655
R-HSA-9664407	Parasite infection	1	157	0.0101526	0.842293	0.842293
R-HSA-9664417	Leishmania phagocytosis	1	157	0.0101526	0.842293	0.842293
R-HSA-9664422	FCGR3A-mediated phagocytosis	1	157	0.0101526	0.842293	0.842293
R-HSA-2029482	Regulation of actin dynamics for phagocytic cup formation	1	158	0.0102173	0.844147	0.844147
R-HSA-8856828	Clathrin-mediated endocytosis	1	161	0.0104113	0.849579	0.849579
R-HSA-199977	ER to Golgi Anterograde Transport	1	164	0.0106053	0.854824	0.854824
R-HSA-3858494	Beta-catenin independent WNT signaling	1	166	0.0107346	0.858218	0.858218
R-HSA-425393	Transport of inorganic cations/anions and amino acids/oligopeptides	1	167	0.0107993	0.859886	0.859886
R-HSA-2142753	Arachidonic acid metabolism	1	168	0.0108639	0.861534	0.861534
R-HSA-983169	Class I MHC mediated antigen processing & presentation	3	412	0.0266425	0.863104	0.863104
R-HSA-5693532	DNA Double-Strand Break Repair	1	169	0.0109286	0.863163	0.863163
R-HSA-73857	RNA Polymerase II Transcription	16	1728	0.111743	0.869656	0.869656
R-HSA-9711097	Cellular response to starvation	1	176	0.0113813	0.874044	0.874044
R-HSA-5668914	Diseases of metabolism	3	424	0.0274185	0.875696	0.875696
R-HSA-212165	Epigenetic regulation of gene expression	1	178	0.0115106	0.876992	0.876992
R-HSA-2408522	Selenoamino acid metabolism	1	180	0.0116399	0.879871	0.879871
R-HSA-71291	Metabolism of amino acids and derivatives	5	667	0.0431324	0.89399	0.89399
R-HSA-195258	RHO GTPase Effectors	2	325	0.0210166	0.895465	0.895465
R-HSA-983231	Factors involved in megakaryocyte development and platelet production	1	194	0.0125453	0.898232	0.898232
R-HSA-1852241	Organelle biogenesis and maintenance	2	337	0.0217926	0.906723	0.906723
R-HSA-3781865	Diseases of glycosylation	1	202	0.0130626	0.907441	0.907441
R-HSA-71387	Metabolism of carbohydrates	3	463	0.0299405	0.909845	0.909845
R-HSA-5689880	Ub-specific processing proteases	1	206	0.0133213	0.91173	0.91173
R-HSA-74160	Gene expression (Transcription)	17	1917	0.123965	0.914111	0.914111
R-HSA-5617833	Cilium Assembly	1	209	0.0135153	0.914816	0.914816
R-HSA-9824439	Bacterial Infection Pathways	1	209	0.0135153	0.914816	0.914816
R-HSA-69275	G2/M Transition	1	212	0.0137093	0.917795	0.917795
R-HSA-72163	mRNA Splicing - Major Pathway	1	213	0.0137739	0.918765	0.918765
R-HSA-453274	Mitotic G2-G2/M phases	1	214	0.0138386	0.919723	0.919723
R-HSA-948021	Transport to the Golgi and subsequent modification	1	220	0.0142266	0.925242	0.925242
R-HSA-72172	mRNA Splicing	1	224	0.0144853	0.92871	0.92871
R-HSA-1643685	Disease	24	2637	0.170525	0.931104	0.931104
R-HSA-73894	DNA Repair	2	380	0.0245732	0.93844	0.93844
R-HSA-72312	rRNA processing	1	247	0.0159726	0.945762	0.945762
R-HSA-3247509	Chromatin modifying enzymes	1	254	0.0164252	0.950096	0.950096
R-HSA-4839726	Chromatin organization	1	254	0.0164252	0.950096	0.950096
R-HSA-8939211	ESR-mediated signaling	1	256	0.0165546	0.95127	0.95127
R-HSA-382551	Transport of small molecules	7	1013	0.065507	0.955629	0.955629
R-HSA-373076	Class A/1 (Rhodopsin-like receptors)	2	414	0.0267719	0.955997	0.955997
R-HSA-211859	Biological oxidations	3	547	0.0353725	0.956395	0.956395
R-HSA-418594	G alpha (i) signalling events	2	426	0.0275479	0.960967	0.960967
R-HSA-446203	Asparagine N-linked glycosylation	2	431	0.0278712	0.962876	0.962876
R-HSA-416476	G alpha (q) signalling events	1	285	0.0184299	0.965505	0.965505
R-HSA-5688426	Deubiquitination	1	289	0.0186886	0.967112	0.967112
R-HSA-211945	Phase I - Functionalization of compounds	1	297	0.0192059	0.970106	0.970106
R-HSA-72203	Processing of Capped Intron-Containing Pre-mRNA	1	299	0.0193352	0.970811	0.970811
R-HSA-983168	Antigen processing: Ubiquitination & Proteasome degradation	1	315	0.0203699	0.975887	0.975887
R-HSA-372790	Signaling by GPCR	5	876	0.0566477	0.978019	0.978019
R-HSA-195721	Signaling by WNT	1	331	0.0214046	0.980085	0.980085
R-HSA-388396	GPCR downstream signalling	4	795	0.0514097	0.984851	0.984851
R-HSA-556833	Metabolism of lipids	10	1508	0.0975168	0.985458	0.985458
R-HSA-68886	M Phase	1	415	0.0268365	0.992728	0.992728
R-HSA-425407	SLC-mediated transmembrane transport	1	419	0.0270952	0.99307	0.99307
R-HSA-69278	Cell Cycle, Mitotic	2	595	0.0384765	0.993211	0.993211
R-HSA-500792	GPCR ligand binding	2	609	0.0393818	0.994152	0.994152
R-HSA-1430728	Metabolism	29	3691	0.238683	0.996179	0.996179
R-HSA-597592	Post-translational protein modification	9	1639	0.105988	0.99767	0.99767
R-HSA-1640170	Cell Cycle	2	733	0.0474004	0.998476	0.998476
R-HSA-9709957	Sensory Perception	2	1262	0.0816089	0.999997	0.999997
