# Supplementary material for: Proteomic and transcriptomic analyses identify apo-transcobalamin-II as a biomarker of overall survival in osteosarcoma
Source: Front Oncol. 2024 Oct 18;14:1417459. doi: 10.3389/fonc.2024.1417459 (PMC11527601; doi:10.3389/fonc.2024.1417459)
Supplement: Supplementary File 4 — scRNA-seq of Naive and Chemotherapy Treated OSA tumor: Raw data derived from Loupe Browser used in analysis of various cellular populations of interest and reported in manuscript. [file DataSheet4.xlsx]

## Sheet: GSE162454
OS patients	total cells	CD320+ Plasmocytes	CD320+ B cells	TCN2+ Myeloid cells	Plasmocytes	B cells	Myeloid cells
OS-1	7219	0	0	1231	0	12	4654
OS-2	7576	1	1	452	3	18	3027
OS-3	9001	0	0	123	3	4	865
OS-4	3993	1	7	502	4	98	1777
OS-5	9704	3	0	1685	4	7	5528
OS-6	9452	376	42	446	1078	323	1153
OS patients	total cells	CD320+ Plasmocytes	CD320+ B cells	TCN2+ Myeloid cells	Plasmocytes	B cells	Myeloid cells
OS-1	1	0	0	0.170522	0	0.00166228	0.644688
OS-2	1	0.000131996	0.000131996	0.0596621	0.000395987	0.00237592	0.399551
OS-3	1	0	0	0.0136651	0.000333296	0.000444395	0.0961004
OS-4	1	0.000250438	0.00175307	0.12572	0.00100175	0.024543	0.445029
OS-5	1	0.000309151	0	0.17364	0.000412201	0.000721352	0.569662
OS-6	1	0.0397799	0.0044435	0.0471858	0.11405	0.0341727	0.121985
OS patients	TCN2 Myeloid/Myeloid
OS-1	0.264504
OS-2	0.149323
OS-3	0.142197
OS-4	0.282499
OS-5	0.304812
OS-6	0.386817

## Sheet: GSE152048
patient	total cell	CD320+ Plasmocytes	CD320+ B cells	TCN2+ Myeloid cells	Plasmocytes	B cells	Myeloid cells
BC2	4556	0	0	141	21	2	1152
BC3	16838	1	1	557	4	5	3805
BC5	20649	0	0	127	0	2	2529
BC6	19892	0	2	473	2	9	5132
BC10 (MET)	18035	5	10	41	13	25	666
BC11 (REC)	11502	0	0	16	1	8	208
BC16	12240	0	0	1065	4	2	5163
BC17 (MET)	12207	1	1	324	7	8	1644
BC20(REC)	9327	1	1	179	2	1	842
BC21	5406	0	2	107	8	47	1933
BC22	7903	0	0	213	0	9	1134
patient	total cell	CD320+ Plasmocytes	CD320+ B cells	TCN2+ Myeloid cells	Plasmocytes	B cells	Myeloid cells
BC2	1	0	0	0.0309482	0.00460931	0.000438982	0.252853
BC3	1	5.93895e-05	5.93895e-05	0.0330799	0.000237558	0.000296947	0.225977
BC5	1	0	0	0.00615042	0	9.6857e-05	0.122476
BC6	1	0	0.000100543	0.0237784	0.000100543	0.000452443	0.257993
BC10 (MET)	1	0.000277239	0.000554477	0.00227336	0.000720821	0.00138619	0.0369282
BC11 (REC)	1	0	0	0.00139106	8.69414e-05	0.000695531	0.0180838
BC16	1	0	0	0.0870098	0.000326797	0.000163399	0.421814
BC17 (MET)	1	8.19202e-05	8.19202e-05	0.0265421	0.000573441	0.000655362	0.134677
BC20(REC)	1	0.000107216	0.000107216	0.0191916	0.000214431	0.000107216	0.0902755
BC21	1	0	0.000369959	0.0197928	0.00147984	0.00869404	0.357566
BC22	1	0	0	0.0269518	0	0.00113881	0.14349
patient	TCN2 Myeloid/Myeloid
BC2	0.122396
BC3	0.146386
BC5	0.0502175
BC6	0.0921668
BC10 (MET)	0.0615616
BC11 (REC)	0.0769231
BC16	0.206275
BC17 (MET)	0.19708
BC20(REC)	0.212589
BC21	0.0553544
BC22	0.187831
